# Supplementary material for: The quantity and quality of scientific evidence about the health of working women in occupational health of Japan: A scoping review
Source: J Occup Health. 2023 Oct 16;65(1):e12427. doi: 10.1002/1348-9585.12427 (PMC10579630; doi:10.1002/1348-9585.12427)
Supplement: Supplementary file 3 — Table S1. [file JOH2-65-e12427-s003.xlsx]

## Sheet: 2367件⇒853件
pmid	No work relevant	Out of focus	Specific participants	men worker only	filed	St_design	classification	memo	Title	abstract	keywords	Authors	Citation	FirstAuthor	Journal	PublicationYear
156269	0	1	0				0		The estimation of heart weight from routine chest X-ray films			Nagasawa K, Kimura E, Hayashi C.	Jpn Heart J. 1979 Mar;20(2):105-15. doi: 10.1536/ihj.20.105.	Nagasawa K	Jpn Heart J	1979
205135	0	0	1				0		Estimation of age from the pubic symphysis by means of multiple regression analysis	This study has been carried out to assess the age from the pubic symphysial surface employing a multiple regression analysis and a quantification theory model I analysis. Using partial regression coefficients and/or normalized scores obtained from the analyses, ages of skeletal remains can be quantitatively estimated with a fairly high reliability. The use of this method is, however, limited to t…	Adolescent; Adult; Age Determination by Skeleton; Anthropometry; Female; Humans; Japan; Male; Pubic Symphysis; Regression Analysis	Hanihara K, Suzuki T.	Am J Phys Anthropol. 1978 Feb;48(2):233-9. doi: 10.1002/ajpa.1330480218.	Hanihara K	Am J Phys Anthropol	1978
292629	0	1	0				0		The dental technician and the attitude of dentists towards his role in Japan	Historically the development of the Japanese dental care delivery system necessitated the enaction of the Dental Laboratory Technique Law. The Health Insurance Scheme, at present, is not able to operate without the collaboration of dental laboratory technicians. This means that the dental technician may introduce a possible competitive inter-relationship with the dentist who relies on prosthetic …	Adult; Attitude; Dental Technicians; Dentists; Employment; Female; Humans; Interprofessional Relations; Japan; Legislation, Dental; Male; Technology, Dental	Onisi M.	Int Dent J. 1979 Dec;29(4):311-5.	Onisi M	Int Dent J	1979
397657	0	1	0				0		The eighth Frederick H. Verhoeff Lecture. presented by saiichi mishima, MD Behçet's disease in Japan: ophthalmologic aspects			Mishima S, Masuda K, Izawa Y, Mochizuki M, Namba K.	Trans Am Ophthalmol Soc. 1979;77:225-79.	Mishima S	Trans Am Ophthalmol Soc	1979
520958	0	0	1				0		Medicosocial aspect of people with epilepsy in Japan--a survey from standpoint of epilepsy center			Higashi T, Ishihara O, Wada T.	Folia Psychiatr Neurol Jpn. 1979;33(3):399-405. doi: 10.1111/j.1440-1819.1979.tb00776.x.	Higashi T	Folia Psychiatr Neurol Jpn	1979
536678	0	0	0		Lifestyle related disease/health status	0	diet and nutrition	Anemia	Follow-up studies on the distribution of haemoglobin levels in female farm workers	Haemoglobin concentrations in about 1000 women agricultural workers in Japan were measured every year, except in 1972, during the period 1967-77. Improvements were noted in the course of this investigation, and these were predominantly associated with the fact that those in the study community began to pay attention to the problem of low haemoglobin levels and to improve their diet, with an incre…	Adult; Agriculture; Anemia; Diet; Female; Follow-Up Studies; Hemoglobinometry; Hemoglobins; Hookworm Infections; Humans; Japan; Middle Aged; Occupations; Seasons	Futatsuka M, Koyama W, Arimatsu Y, Ueda A, Hitoshi T, Ueda T, Yasutake R, Tanaka S, Misumi J, Nomura S.	J Epidemiol Community Health. 1979 Dec;33(4):286-91. doi: 10.1136/jech.33.4.286.	Futatsuka M	J Epidemiol Community Health	1979
555474	0	1	0				0		Physiological reaction of women during exercise and recovery, in a comfortable environment and a hot environment	Physiological reaction and oxygen intake during exercise and recovery were measured in fourteen young female Japanese during the follicular phase of their menstrual cycle at 25 degree C with 50% relative humidity and at 35 degree C with 50% relative humidity. Subjects, clad in bathing suits only, performed a bicycle ergometer exercise at a constant work load of 600 kg . m/min at a cycling rate of…	Adult; Blood Pressure; Body Temperature; Female; Heart Rate; Hot Temperature; Humans; Oxygen Consumption; Physical Exertion; Sweating; Temperature	Mayuzumi M, Tsujita J, Tanaka N, Hori S.	J Hum Ergol (Tokyo). 1979 Dec;8(2):135-44.	Mayuzumi M	J Hum Ergol (Tokyo)	1979
715638	0	1	0				0		Recent social security developments in Japan	NA	Age Factors; Aged; Female; Humans; Insurance; Insurance, Health; Japan; Male; Middle Aged; Pensions; Retirement; Social Security; Unemployment	Simmons A.	Soc Secur Bull. 1978 Oct;41(10):26-30.	Simmons A	Soc Secur Bull	1978
740198	0	1	0				0		Angiographic measurement of posterior fossa in the Japanese	Measurement employing the concept of the centroid is the most accurate way to study the radiographic anatomy of the posterior fossa. The normal measurements in Japanese subjects and as reported by Ross and du Boulay correlated well. We have developed a new radiographic centroid based on the morbid anatomy of the posterior fossa. The normal measurement in the Japanese by this method is also presen…	Adult; Cephalometry; Cerebral Angiography; Cranial Fossa, Posterior; Female; Humans; Japan; Male; Middle Aged; Skull	Kino M, Takayama M, Kanehira C, Tada S.	Neuroradiology. 1978;16:291-2. doi: 10.1007/BF00395277.	Kino M	Neuroradiology	1978
761204	0	1	0				0		Fecal bile acids in two Japanese populations with different colon cancer risks			Mower HF, Ray RM, Shoff R, Stemmermann GN, Nomura A, Glober GA, Kamiyama S, Shimada A, Yamakawa H.	Cancer Res. 1979 Feb;39(2 Pt 1):328-31.	Mower HF	Cancer Res	1979
1156567	0	0	1		Work related disease		0		Absenteeism among survivors of the atomic bombing of Hiroshima			Meigs JW, Blot WJ, Inoue S, Meigs CR.	Br J Ind Med. 1975 Aug;32(3):193-202. doi: 10.1136/oem.32.3.193.	Meigs JW	Br J Ind Med	1975
1303469	1	1	0		Lifestyle related disease/health status		0		Routine immunisation against chickenpox. Is it time?	Natural varicella in healthy children is normally not a severe illness. Nevertheless, the need to be away from school such as during an important examination, or from work, may be inopportune. It is therefore attractive to be able to prevent chickenpox. Such a proposition became a reality in 1974 with the development of a live attenuated varicella vaccine (the Oka strain). This has since been use…	Adolescent; Adult; Chickenpox; Chickenpox Vaccine; Child; Child, Preschool; Female; Humans; Immunization Schedule; Infant; Male; Middle Aged; Vaccines, Attenuated; Viral Vaccines	Hong CY, Goh LG.	J Singapore Paediatr Soc. 1992;34(1-2):57-66.	Hong CY	J Singapore Paediatr Soc	1992
1303959	0	0	0		Work related disease	1	PCB, asbestos, lead, metal, silica, cadmium, copper, and zinc	cadmium	Critical levels of blood and urinary cadmium, urinary beta 2-microglobulin and retinol-binding protein for monitoring cadmium health effects	The critical levels for monitoring cadmium health effects in 358 workers engaged in ore crushing/roasting (cadmium concentration in the workplace air 2.5-6.5 mg/m3), dry smelting (10.8-23.3 mg/m3), cadmium melting (0.01-0.16 mg/m3), and ingot making (2.8-4.7 mg/m3), were investigated. Exposure parameters such as blood and urinary cadmium were determined, together with biological parameters such a…	Adult; Aged; Albuminuria; Cadmium; Copper; Environmental Exposure; Environmental Monitoring; Female; Humans; Industry; Lead; Male; Middle Aged; Occupational Exposure; Retinol-Binding Proteins; Retinol-Binding Proteins, Plasma; beta 2-Microglobulin	Nomiyama K, Liu SJ, Nomiyama H.	IARC Sci Publ. 1992;(118):325-40.	Nomiyama K	IARC Sci Publ	1992
1312926	0	1	0		Lifestyle related disease/health status		0	toluene	Comparison of immunocytochemistry and in situ hybridization in the cytodiagnosis of genital herpetic infection	Over a 62-month period, 53 patients were found to have cervicovaginal smears that contained cells consistent with, or equivocal cells for, a herpes simplex virus (HSV) infection. The Papanicolaou-destained smears from these cases were restrained in situ hybridization (ISH) with a biotinylated cloned DNA probe and immunocytochemistry (ICC) assay and were compared for the detection of HSV in cervic…	Adult; DNA Probes; DNA, Viral; Female; Herpes Genitalis; Humans; Immunoenzyme Techniques; Middle Aged; Nucleic Acid Hybridization; Reagent Kits, Diagnostic; Simplexvirus	Kobayashi TK.	Diagn Cytopathol. 1992;8(1):53-60. doi: 10.1002/dc.2840080110.	Kobayashi TK	Diagn Cytopathol	1992
1340044	1	0	0		Work and balance	1	0	methanol	Ecological determinants of divorce: a structural approach to the explanation of Japanese divorce	This paper examines the ecological determinants of contemporary Japanese divorce rates on the prefectural level. LISREL and computer-generated graphics are the analytic methods used. The aggregate level of analysis demands the use of the ecological model which posits that demographic changes, economic activities, migration patterns, and the level of urbanization are significant predictors of divo…	Adolescent; Adult; Analysis of Variance; Divorce; Ecology; Emigration and Immigration; Female; Humans; Japan; Likelihood Functions; Male; Middle Aged; Models, Statistical; Population Growth; Sex Ratio; Socioeconomic Factors; Urbanization; Women, Working	Fukurai H, Alston JP.	Soc Biol. 1992 Fall-Winter;39(3-4):257-77. doi: 10.1080/19485565.1992.9988821.	Fukurai H	Soc Biol	1992
1399020	0	0	0		Work related disease	1	substance exposure including specified chemical substance and organic solvent	toluene	Absence of blue-yellow color vision loss among workers exposed to toluene or tetrachloroethylene, mostly at levels below occupational exposure limits	Possible color vision loss was examined with Lanthony's new color test and Ishihara's color vision test in 261 solvent workers and 120 controls (48 men and 72 women). The solvent workers were exposed to either predominantly toluene [46 ppm as geometric mean (GM); 63 men and 111 women], tetrachloroethylene alone (13 ppm; 30 men and 34 women), or a mixture (14 men and 9 women) of tetrachloroethylen…	Adult; Chemical Industry; Color Vision Defects; Female; Humans; Male; Middle Aged; Occupational Exposure; Solvents; Tetrachloroethylene; Toluene	Nakatsuka H, Watanabe T, Takeuchi Y, Hisanaga N, Shibata E, Suzuki H, Huang MY, Chen Z, Qu QS, Ikeda M.	Int Arch Occup Environ Health. 1992;64(2):113-7. doi: 10.1007/BF00381478.	Nakatsuka H	Int Arch Occup Environ Health	1992
1407825	0	0	1		Lifestyle related disease/health status		0	lead	Nutritional factors for longevity in Okinawa--present and future	Several factors, such as environment and heredity, are presumed to be related to longevity. Of these nutrition is believed to function as a regulatory factor. Okinawa prefecture is well known as the leading area for longevity in the world. We therefore examined present and past nutrition records together with the background of all the 88 centenarians (18 male, 70 female) who are living in Okinawa…	Aged; Aged, 80 and over; Diet Surveys; Family Characteristics; Female; Humans; Japan; Longevity; Male; Occupations	Mimura G, Murakami K, Gushiken M.	Nutr Health. 1992;8(2-3):159-63. doi: 10.1177/026010609200800311.	Mimura G	Nutr Health	1992
1427121	0	1	0		Work related disease		0	asbesto	Leuko-araiosis and event-related potentials (P300) in normal aged subjects	To investigate the relationship between cerebral leuko-araiosis and cognitive function in normal aged subjects, 48 neurologically normal aged volunteers (24 males, 24 females, 64-85 years old, mean age 75.2 years) with no silent lacunar lesions on their MRI images were examined. The severity of periventricular hyperintensity was estimated quantitatively based on the T1 values on MRI. Cognitive fu…	Aged; Aged, 80 and over; Aging; Blood Pressure; Brain; Cerebral Ventricles; Cognition; Evoked Potentials, Auditory; Female; Humans; Male; Middle Aged	Yamashita K, Kobayashi S, Fukuda H, Yamaguchi S, Koide H.	Gerontology. 1992;38(4):233-40. doi: 10.1159/000213333.	Yamashita K	Gerontology	1992
1459752	0	0	1		Work and balance		0	toluene	The effect of exercise on anterior knee laxity in female basketball players			Sakai H, Tanaka S, Kurosawa H, Masujima A.	Int J Sports Med. 1992 Oct;13(7):552-4. doi: 10.1055/s-2007-1024562.	Sakai H	Int J Sports Med	1992
1487329	0	0	0		Work related disease	1	substance exposure including specified chemical substance and organic solvent	methanol	Formic acid excretion in comparison with methanol excretion in urine of workers occupationally exposed to methanol	A semiautomated head-space gas chromatographic (GC) method was developed for measuring formic acid in urine. The method consists of heating 1 ml urine sample in a 20-ml air-tight vial in the presence of 1 ml sulfuric acid and 2 ml ethanol at 60 degrees C for 30 min for ethyl esterification and air-liquid equilibrium, followed by automatic injection of 1 ml head-space air into a flame ionization d…	Adult; Chromatography, Gas; Environmental Monitoring; Female; Formates; Gas Chromatography-Mass Spectrometry; Humans; Male; Methanol; Occupational Diseases; Occupational Exposure; Propionates	Yasugi T, Kawai T, Mizunuma K, Horiguchi S, Iwami O, Iguchi H, Ikeda M.	Int Arch Occup Environ Health. 1992;64(5):329-37. doi: 10.1007/BF00379542.	Yasugi T	Int Arch Occup Environ Health	1992
1499145	0	1	0				0	asbesto	Influence of workload on the antihypertensive effect of exercise	1. The relation between workload and the antihypertensive effect of exercise therapy in hypertensive patients, and the mechanism of that effect, were investigated. 2. Twenty-six patients participated in the study and were randomly assigned to 10 weeks of either low or high workload exercise. In the low workload group, 16 mild hypertensive patients were treated with bicycle ergometer exercise at a…	Adult; Blood Pressure; Electrolytes; Exercise Therapy; Female; Hemodynamics; Humans; Hypertension; Male; Middle Aged; Workload	Matsusaki M, Ikeda M, Tashiro E, Koga M, Miura S, Ideishi M, Tanaka H, Shindo M, Arakawa K.	Clin Exp Pharmacol Physiol. 1992 Jul;19(7):471-9. doi: 10.1111/j.1440-1681.1992.tb00492.x.	Matsusaki M	Clin Exp Pharmacol Physiol	1992
1528581	0	0	0		Work related disease	0	PCB, asbestos, lead, metal, silica, cadmium, copper, and zinc	lead	Frequency of cold infections in workers at a lead refinery	NA	Adolescent; Adult; Aged; Common Cold; Female; Humans; Influenza, Human; Lead; Male; Middle Aged; Occupational Diseases; Occupational Exposure	Horiguchi S, Endo G, Kiyota I, Teramoto K, Shinagawa K, Wakitani F, Tanaka H, Konishi Y, Kiyota A, Ota A, et al.	Osaka City Med J. 1992 Jun;38(1):79-81.	Horiguchi S	Osaka City Med J	1992
1577524	0	0	0		Work related disease	1	substance exposure including specified chemical substance and organic solvent	Monomethylformamide	Occupational dimethylformamide exposure. 2. Monomethylformamide excretion in urine after occupational dimethylformamide exposure	The relationship between the 8-h time-weighted average (TWA) intensity of exposure to N,N-dimethylformamide (DMF) vapor (with little possibility of skin contact with liquid DMF) and the subsequent excretion of N-monomethylformamide (MMF) precursor in shift-end urine samples was examined in 116 workers exposed to DMF and 92 workers exposed to DMF in combination with toluene. Urinary MMF level was …	Adult; Air Pollutants, Occupational; China; Dimethylformamide; Environmental Monitoring; Female; Formamides; Humans; Male; Maximum Allowable Concentration; Occupational Exposure; Risk Factors	Kawai T, Yasugi T, Mizunuma K, Watanabe T, Cai SX, Huang MY, Xi LQ, Qu JB, Yao BZ, Ikeda M.	Int Arch Occup Environ Health. 1992;63(7):455-60. doi: 10.1007/BF00572111.	Kawai T	Int Arch Occup Environ Health	1992
1614287	0	1	0				0	ketone	Changes in plasma free and sulfoconjugated catecholamines before and after acute physical exercise: experimental and clinical studies	To elucidate whether sulfoconjugated catecholamines in plasma, especially dopamine, serve as a source of free catecholamines, we examined the change in afterload on the deconjugating activity of catecholamines in isolated Langendorff perfused rat hearts. Dopamine-sulfate was administered under ordinary or high-work-load conditions. Free dopamine in the effluent was increased by the high-work-load…	Adolescent; Adult; Animals; Catecholamines; Female; Humans; In Vitro Techniques; Male; Middle Aged; Myocardium; Rats; Rats, Inbred WKY; Running; Sulfuric Acids	Yoshizumi M, Nakaya Y, Hibino T, Nomura M, Minakuchi K, Kitagawa T, Katoh I, Ohuchi T, Oka M.	Life Sci. 1992;51(3):227-34. doi: 10.1016/0024-3205(92)90079-5.	Yoshizumi M	Life Sci	1992
1614630	0	0	0		Mental Health	0	overtime and mental health		Karoshi: death from overwork--a nursing problem in Japan?	Japanese Nurses are overworked and underpaid; many of them leave the profession at about age 25 and get married. Will working conditions change so that more nurses remain nurses?	Adult; Burnout, Professional; Cultural Characteristics; Female; Humans; Japan; Job Description; Nursing Staff; Personnel Turnover; Salaries and Fringe Benefits; Workload	Anders RL, Kanai-Pak M.	Nurs Health Care. 1992 Apr;13(4):186-91.	Anders RL	Nurs Health Care	1992
1628527	0	0	0		Lifestyle related disease/health status	1	others	lifehabit	Morningness-eveningness preference and sleep habits in Japanese office workers of different ages	The Japanese version of the morningness-eveningness questionnaire and life habits inventory were administered to approximately 400 workers and the changes in morningness-eveningness scores and sleep-wake habits with aging were investigated. All subjects were divided into four age groups, i.e., 20's, 30's, 40's, and 50 + 60's. Morningness-eveningness scores significantly shifted to morningness pre…	Adult; Aging; Circadian Rhythm; Female; Habits; Humans; Japan; Male; Middle Aged; Sleep; Surveys and Questionnaires	Ishihara K, Miyake S, Miyasita A, Miyata Y.	Chronobiologia. 1992 Jan-Mar;19(1-2):9-16.	Ishihara K	Chronobiologia	1992
1765547	0	0	0		Work related disease	1	substance exposure including specified chemical substance and organic solvent	tetrachloroethylene vapor	Subjective symptom increase among dry-cleaning workers exposed to tetrachloroethylene vapor	Subjective symptoms, hematology, serum biochemistry and other clinical signs were investigated in 56 dry-cleaning workers exposed to tetrachloroethylene at 20 ppm (as a geometric mean of 8-hr time-weighted average), and the results were compared with the findings in 69 non-exposed controls from the same factories. There were exposure-related increases in the prevalence of subjective symptoms duri…	Adolescent; Adult; Air Pollutants, Occupational; Female; Humans; Japan; Kidney Function Tests; Liver Function Tests; Male; Middle Aged; Occupational Diseases; Prevalence; Tetrachloroethylene	Cai SX, Huang MY, Chen Z, Liu YT, Jin C, Watanabe T, Nakatsuka H, Seiji K, Inoue O, Ikeda M.	Ind Health. 1991;29(3):111-21. doi: 10.2486/indhealth.29.111.	Cai SX	Ind Health	1991
1774849	0	0	1				0	toxin	Study on the environmental background to aggravating factors for renal function related to pregnancy and delivery in IgA nephritis	Various effects on renal function and factors which tend to cause aggravation in pregnancy and delivery in patients with renal diseases have been described previously. In the present study, the authors undertook personal and telephone inquiries to patients with renal insufficiency due to aggravated renal dysfunction occurring during the course of pregnancy and delivery, and to those showing a fav…	Adult; Delivery, Obstetric; Family; Female; Glomerulonephritis, IGA; Humans; Kidney; Obstetric Labor Complications; Pre-Eclampsia; Pregnancy; Pregnancy Complications; Prognosis; Stress, Physiological; Women, Working	Nagura Y, Yoshizawa N, Takahashi S.	Nihon Jinzo Gakkai Shi. 1991 Sep;33(9):899-905.	Nagura Y	Nihon Jinzo Gakkai Shi	1991
1788497	0	1	0				0	Posture	Exercise-entrained breathing and non-invasive determination of anaerobic threshold	Incremental cycle exercise was performed by 17 subjects under two breathing conditions: spontaneous breathing (Non-ENT run) and deliberate entrainment of breathing frequency (f) to cycling rate at preferred coupling ratios up to possibly high work rates (ENT run). The purpose was to investigate the influence of entrainment on two non-invasive determinations of anaerobic threshold (AT): the break …	Adult; Anaerobiosis; Carbon Dioxide; Exercise; Female; Humans; Male; Oxygen; Pulmonary Gas Exchange; Respiration	Takano N, Tamura N, Chaki K.	Respir Physiol. 1991 Dec;86(3):381-92. doi: 10.1016/0034-5687(91)90108-u.	Takano N	Respir Physiol	1991
1830000	0	0	0		Work related disease	1	physical symptoms including asthma, exzema, respiratory symptoms associated with work	allergy	Allergic contact sensitivity to mydriatic agents on a nurse's fingers	We report a case of contact sensitivity to a cycloplegic mydriatic agent (Mydrin-P) on the fingers of a nurse whose work included the instillation of eyedrops into patients undergoing routine funduscopic examination in a hospital ophthalmology department. The lesion showed well-demarcated brownish erythema with scaling on the second and third fingers of her left hand, which are used for opening t…	Adult; Dermatitis, Contact; Dermatitis, Occupational; Female; Fingers; Hand Dermatoses; Humans; Mydriatics; Nurses	Okamoto H, Kawai S.	Cutis. 1991 May;47(5):357-8.	Okamoto H	Cutis	1991
1842959	0	0	0		Mental Health	1	occupational stress		Burnout phenomenon and its occupational risk factors among Japanese hospital nurses	To identify and evaluate recent working conditions and job content of hospital nurses in Japan, as well as the prevalence of the burnout phenomenon and the occupational risk factors responsible for it, a questionnaire survey was carried out. The subjects consisted of 898 nurses and 255 municipal service workers as the control group. Working conditions and workload burdens were more severe among n…	Adult; Burnout, Professional; Female; Humans; Japan; Nursing Staff, Hospital; Prevalence; Risk Factors; Surveys and Questionnaires; Workload	Hisashige A.	J Hum Ergol (Tokyo). 1991 Dec;20(2):123-36.	Hisashige A	J Hum Ergol (Tokyo)	1991
1842960	0	0	0		Mental Health	0	overtime and mental health		Work and stress in workers in Tokyo--its actual state, and anti-stress countermeasures taken by employers	With the objective of clarifying the actual state of stress and overwork in employees in Tokyo, the representative city of Japan, the characteristics of urban outpatients visiting my stress clinic were studied, and countermeasures (anti-stress programs) taken by their companies were investigated by questionnaire. Overwork state in urban workers consisted primarily of psychological fatigue due to …	Adult; Female; Humans; Japan; Male; Middle Aged; Occupational Health; Risk Factors; Stress, Psychological; Surveys and Questionnaires	Karaki M.	J Hum Ergol (Tokyo). 1991 Dec;20(2):137-45.	Karaki M	J Hum Ergol (Tokyo)	1991
1842961	0	0	0		Mental Health	1	overtime and mental health		Long working hours and occupational stress-related cardiovascular attacks among middle-aged workers in Japan	Two hundred and three Karoshi victims who suffered cardiovascular attacks and for whom workers' compensations was claimed were surveyed. These cases were 196 males and 7 females in middle age, and comprised 123 strokes, 50 acute cardiac failures, 27 myocardial infarctions and 4 aortic ruptures. As a sociomedical background, it was shown that two-thirds of them were working for long hours such as …	Adult; Aged; Cardiovascular Diseases; Female; Humans; Japan; Male; Middle Aged; Occupational Health; Risk Factors; Stress, Psychological; Time Factors; Workload	Uehata T.	J Hum Ergol (Tokyo). 1991 Dec;20(2):147-53.	Uehata T	J Hum Ergol (Tokyo)	1991
1844217	0	0	0		Lifestyle related disease/health status	1	lifestyle	smoke	Interpersonal awareness and smoking behavior in the workplace	A questionnaire survey was conducted in small-scale production companies in Japan to examine "interpersonal awareness" and smoking behavior in the workplace. Interpersonal awareness (IA) of smokers is defined as awareness of other people's presence when smoking. Study participants were 1048 smokers and 744 nonsmokers, contrasted by worksite: office or production. Controlling for selected baseline…	Adult; Awareness; Female; Humans; Industry; Interpersonal Relations; Male; Multivariate Analysis; Prevalence; Smoking; Surveys and Questionnaires; Workplace	Takahashi K, Iwata N, Yamaguchi N, Okubo T, Yamamura J.	Asia Pac J Public Health. 1991;5(4):288-96. doi: 10.1177/101053959100500406.	Takahashi K	Asia Pac J Public Health	1991
1912425	0	1	0				0		Frequency of abnormalities detected by abdominal ultrasound among Japanese adults	Abdominal ultrasound examination was given to 715 (566 male and 149 female) adult non-manual workers in Tokyo as part of their annually required medical check-up. Gross abnormalities were found in 44.5% of males and 34.2% of females. The most common finding was fatty liver (15.2%), seen four times as frequently in males as in females. There were 93 elevated lesions in the gall-bladder in 56 subje…	Abdomen; Adult; Digestive System Diseases; Female; Humans; Japan; Kidney Diseases; Male; Mass Screening; Occupational Health Services; Splenic Diseases; Ultrasonography	Oshibuchi M, Nishi F, Sato M, Ohtake H, Okuda K.	J Gastroenterol Hepatol. 1991 Mar-Apr;6(2):165-8. doi: 10.1111/j.1440-1746.1991.tb01459.x.	Oshibuchi M	J Gastroenterol Hepatol	1991
1986570	0	1	0				0		Effect of a calcium-entry blocker, nicardipine, on intrarenal hemodynamics in essential hypertension	The effects of a calcium-entry blocker, nicardipine, on intrarenal hemodynamics were studied in essential hypertension. A 4-week study was performed in eight patients with essential hypertension who were given a regular sodium diet in the first and third weeks, and a sodium-restricted diet in the second and fourth weeks. Nicardipine, 60 mg/d, was administered in the third and fourth weeks. The ur…	Diet, Sodium-Restricted; Female; Glomerular Filtration Rate; Humans; Hypertension; Kidney Glomerulus; Male; Middle Aged; Natriuresis; Nicardipine; Renal Circulation; Sodium, Dietary	Kimura G, Deguchi F, Kojima S, Ashida T, Yoshimi H, Abe H, Kawano Y, Yoshida K, Kawamura M, Imanishi M, et al.	Am J Kidney Dis. 1991 Jan;17(1):47-54. doi: 10.1016/s0272-6386(12)80250-2.	Kimura G	Am J Kidney Dis	1991
2011852	1	0	0				0		Dose-response relationship between dietary cadmium intake and metallothioneinuria in a population from a cadmium-polluted area of Japan	An epidemiological study to examine the dose-response relationship for environmental cadmium exposure was performed in 1843 cadmium-exposed and 240 non-exposed inhabitants of the Kakehashi River basin in Ishikawa, Japan. The average cadmium concentration in rice from each village was employed as an indicator of cadmium exposure and the individuals were grouped according to the length of residence…	Administration, Oral; Aged; Cadmium; Cadmium Poisoning; Dose-Response Relationship, Drug; Environmental Exposure; Female; Food Contamination; Humans; Japan; Male; Metallothionein; Middle Aged; Oryza; Radioimmunoassay; beta 2-Microglobulin	Kido T, Shaikh ZA, Kito H, Honda R, Nogawa K.	Toxicology. 1991 Mar 11;66(3):271-8. doi: 10.1016/0300-483x(91)90198-a.	Kido T	Toxicology	1991
2012733	0	1	0				0		Sonographic staging of cancer of the mobile tongue	In order to determine the value of sonography (US), in staging cancer of the mobile tongue, 57 patients were studied prospectively. Real-time sector scanners (5 and 7.5 MHz) were used with a submental approach. The findings by US were compared with those obtained by inspection and palpation and in 13 operated patients with the surgical results. US failed to visualize the tumor in 3 of the 57 pati…	Adult; Aged; Carcinoma, Squamous Cell; Female; Humans; Male; Middle Aged; Neoplasm Staging; Prospective Studies; Tongue Neoplasms; Ultrasonography	Ikezoe J, Nakanishi K, Morimoto S, Takashima S, Inoue T, Masaki N, Kozuka T.	Acta Radiol. 1991 Jan;32(1):6-8.	Ikezoe J	Acta Radiol	1991
2038133	0	1	0				0		Renal failure with nephrotic syndrome: reversal with large doses of furosemide	The present study documents the occurrence of renal failure in 4 nephrotic patients including 3 with minor glomerular lesions and one with membranoproliferative glomerulonephritis. One patient died of sepsis at 3 months after onset of the acute renal failure. In the remaining 3, forced diuresis employing albumin plus furosemide in increasing doses to 600 mg/day reversed the renal failure independ…	Acute Kidney Injury; Adult; Aged; Female; Furosemide; Humans; Male; Middle Aged; Nephrotic Syndrome	Sakemi T, Uchida M, Baba N, Nagano Y, Shimokama T, Watanabe T.	Nihon Jinzo Gakkai Shi. 1991 Jan;33(1):59-64.	Sakemi T	Nihon Jinzo Gakkai Shi	1991
2059452	1	0	0				0		Long-term results of surgery for non-ischemic ventricular tachycardia	Drug resistant, non-ischemic ventricular tachycardia (VT) was treated in 43 patients by direct surgery based on electrophysiological data. Two main surgical techniques were employed: myocardium was resected followed by cryocoagulation with a special probe in 23 patients with VT originating from the right ventricle. The myocardium was incised followed by cryocoagulation in 10 patients with VT from…	Adolescent; Adult; Aged; Biopsy; Cardiac Pacing, Artificial; Child; Cryosurgery; Electrocardiography, Ambulatory; Female; Follow-Up Studies; Heart Septum; Heart Ventricles; Humans; Male; Middle Aged; Postoperative Complications; Tachycardia; Vectorcardiography	Iwa T, Misaki T, Kawasuji M, Matsunaga Y, Tsubota M, Matsumoto Y.	Eur J Cardiothorac Surg. 1991;5(4):191-7; discussion 198. doi: 10.1016/1010-7940(91)90029-j.	Iwa T	Eur J Cardiothorac Surg	1991
2072077	1	0	0		Infertility, pregnancy and childbirth		0		Passive smoking by pregnant women and fetal growth	The aim was to investigate the effect of passive smoke exposure during pregnancy on fetal growth in the Japanese population. The study comprised a community based interview and clinical survey of pregnant women in Aichi Prefecture, Japan. Participants attended for delivery at 146 private and public practices and hospital clinics in the Prefecture. Participants were 6831 women who delivered a live…	Adolescent; Adult; Birth Weight; Embryonic and Fetal Development; Female; Fetal Growth Retardation; Humans; Infant; Infant, Newborn; Maternal-Fetal Exchange; Multivariate Analysis; Pregnancy; Smoking; Tobacco Smoke Pollution	Ogawa H, Tominaga S, Hori K, Noguchi K, Kanou I, Matsubara M.	J Epidemiol Community Health. 1991 Jun;45(2):164-8. doi: 10.1136/jech.45.2.164.	Ogawa H	J Epidemiol Community Health	1991
2376531	0	1	0				0		Contingent negative variation and reaction time of physically-trained subjects in simple and discriminative tasks	Contingent negative variations (CNV) were recorded during the S1-S2 interval of two simple and one discriminative task at Fz, Cz and Pz of 12 physically-trained college athletes and 12 non-trained students. The reaction time to S2 was also measured. The whole mean CNV amplitude average over the 2 sec S1-S2 interval and the segmented CNV amplitudes of the 250 msec epochs were submitted to 4-way AN…	Adult; Contingent Negative Variation; Discrimination, Psychological; Female; Humans; Male; Physical Education and Training; Psychomotor Performance; Reaction Time; Reference Values	Arito H, Oguri M.	Ind Health. 1990;28(2):97-106. doi: 10.2486/indhealth.28.97.	Arito H	Ind Health	1990
2398623	1	1	0				0		Trends for coronary heart disease and its risk factors in Japan: epidemiologic and pathologic studies	Epidemiologic and pathologic studies were conducted between 1965 and 1986 to investigate trends for the incidence of coronary heart disease (CHD) and its risk factors in urban and rural populations and to relate the risk factor changes to trends for CHD incidence and pathologic findings. The epidemiologic study included men aged 40-59 years who urban residents of Osaka, clerical and manual worker…	Adult; Alcohol Drinking; Blood Glucose; Blood Pressure; Body Weight; Cholesterol; Coronary Disease; Coronary Vessels; Female; Humans; Japan; Male; Middle Aged; Risk Factors; Rural Population; Smoking; Urban Population	Konishi M, Iso H, Iida M, Naito Y, Sato S, Komachi Y, Shimamoto T, Doi M, Ito M.	Jpn Circ J. 1990 Apr;54(4):428-35. doi: 10.1253/jcj.54.428.	Konishi M	Jpn Circ J	1990
2473206	0	0	1				0		Primary extranodal non-Hodgkin's lymphoma of the oral region	Seventy cases (47M, 23F) of primary extranodal non-Hodgkin's lymphoma of the oral region were studied to determine tumor characteristics. The most frequent disease sites were the palate (21 cases), gingiva (17 cases) and parotid gland (13 cases). Each lymphoma was classified according to the criteria of the Working Formulation for Clinical Usage. Only 5.7% of cases were follicular lymphomas while…	Adolescent; Adult; Aged; Aged, 80 and over; Cell Nucleus; Cytoplasm; Female; Gingival Neoplasms; Humans; Immunohistochemistry; Lymphocytes; Lymphoma, Non-Hodgkin; Male; Middle Aged; Mouth Neoplasms; Palatal Neoplasms; Parotid Neoplasms; Staining and Labeling	Takahashi H, Tsuda N, Tezuka F, Okabe H.	J Oral Pathol Med. 1989 Feb;18(2):84-91. doi: 10.1111/j.1600-0714.1989.tb00742.x.	Takahashi H	J Oral Pathol Med	1989
2568704	0	0	0		Work related disease	1	PCB, asbestos, lead, metal, silica, cadmium, copper, and zinc	lead	Serum succinyltrialanine p-nitroanilide-hydrolytic activity in workers occupationally exposed to lead	The relationship between blood lead concentration and serum succinyltrialanine p-nitroanilide-hydrolytic (STN) activity was investigated in 74 workers occupationally exposed to lead and in 28 non-exposed workers. Exposure to lead was observed during transfer-printing processes in which paints or paint powders containing 20-50% lead were used. The mean lead concentration was 0.49 mg/m3 (0.12-1.43 …	Adult; Aged; Animals; Environmental Exposure; Female; Humans; Lead; Male; Middle Aged; Oligopeptides; Peptide Hydrolases; Porphobilinogen Synthase; Rats; Rats, Inbred Strains; gamma-Glutamyltransferase	Ito Y, Fukaya Y, Ohno Y, Matsumoto T, Yoshitomi S, Kurita H.	Toxicol Lett. 1989 Jul;48(1):83-91. doi: 10.1016/0378-4274(89)90189-6.	Ito Y	Toxicol Lett	1989
2615935	0	1	0				0	lead	Learning effects of piano playing on tactile recognition of sequential stimuli	To examine the effect of learning experiences of piano playing on a tactile sequential recognition task, two experiments were conducted. In the first experiment, pianists and control subjects were given sequential tactile stimuli and were asked to report the simulated fingers and the order. The pianists showed a left hand superiority and performed better than the control group. In the second expe…	Adult; Attention; Discrimination Learning; Female; Functional Laterality; Humans; Male; Mental Recall; Music; Psychomotor Performance; Touch	Hatta T, Ejiri A.	Neuropsychologia. 1989;27(11-12):1345-56. doi: 10.1016/0028-3932(89)90129-2.	Hatta T	Neuropsychologia	1989
2620968	0	1	0				0		Visual evoked potential in young adults: a normative study	It is important to acquire adequate normative data of visual evoked potential before using it as a diagnostic tool. A study using visual evoked potential with pattern (VEP-P) was conducted in Twenty male and seven female young healthy subjects of 17-35 years age. Ag/Agcl electrodes anchored on scalp with collodion at O1-A1, O2-A2 (10-20 system), with transition skin to electrode impedence kept at…	Adolescent; Adult; Evoked Potentials, Visual; Female; Humans; India; Male; Reference Values	Tandon OP, Sharma KN.	Indian J Physiol Pharmacol. 1989 Oct-Dec;33(4):247-9.	Tandon OP	Indian J Physiol Pharmacol	1989
2623830	0	1	0				0		Influence of achromatic surrounds on categorical perception of surface colors	Color samples selected from the OSA Uniform Color Scales set were seen isolated in a dark field, illuminated by hidden projectors. These appeared as self-luminous aperture colors when thus isolated. We employed a categorical color-naming procedure to assess color appearance. Achromatic surrounds of 33 min width, if adjacent to samples subtending about 2.2 deg, were sufficient to render normal cat…	Adult; Color Perception; Female; Humans; Male; Methods; Middle Aged	Uchikawa H, Uchikawa K, Boynton RM.	Vision Res. 1989;29(7):881-90. doi: 10.1016/0042-6989(89)90099-0.	Uchikawa H	Vision Res	1989
2632829	0	0	1				0		An epidemiologic and histopathological study of sudden cardiac death in Osaka Medical Examiner's Office	From 1982 to 1986, 1230 sudden death cases were autopsied in Osaka Medical Examiner's Office. Among them, 810 cases were sudden cardiac deaths (SCD) including coronary heart disease (77%), cardiomyopathy (7%), valvular disease (3%). All SCD cases were dead within 24 hours of the appearance of the fatal symptoms, and most of them (72%) were considered instantaneous death. Many of the fatal symptom…	Adolescent; Adult; Aged; Aged, 80 and over; Cardiomyopathies; Child; Coronary Disease; Coroners and Medical Examiners; Death, Sudden; Female; Heart Diseases; Humans; Japan; Male; Middle Aged; Myocardium	Matoba R, Shikata I, Iwai K, Onishi S, Fujitani N, Yoshida K, Kouno A.	Jpn Circ J. 1989 Dec;53(12):1581-8. doi: 10.1253/jcj.53.1581.	Matoba R	Jpn Circ J	1989
2636468	0	0	1		Work related disease		0		High incidence of pulmonary tuberculosis in pathologists at Tokai University Hospital: an epidemiological study	Between 1935 and 1950 tuberculosis was the most common cause of death in Japan. Subsequently, the mortality rate, incidence, and prevalence of tuberculosis have decreased remarkably due to socioeconomic improvements and development of specific chemotherapy. It has been suspected that the incidence and prevalence of pulmonary tuberculosis in hospital workers, particularly those employed in patholo…	Adult; Epidemiologic Factors; Female; Hospital Departments; Hospitals, University; Humans; Japan; Male; Middle Aged; Occupational Diseases; Pathology Department, Hospital; Surveys and Questionnaires; Tuberculosis, Pulmonary	Sugita M, Tsutsumi Y, Suchi M, Kasuga H.	Tokai J Exp Clin Med. 1989 Mar;14(1):55-9.	Sugita M	Tokai J Exp Clin Med	1989
2641666	0	0	0		Work related disease	1	PCB, asbestos, lead, metal, silica, cadmium, copper, and zinc	asbesto	Relationship between number of asbestos bodies in autopsy lung and pleural plaques on chest X-ray film	We investigated the relationship between number of asbestos bodies and pleural plaques. Using sodium hypochrolite, we examined 400 autopsy lungs and could detect 71 cases whose asbestos bodies were significantly high. We checked pleural plaques on chest x-ray films of these 71 cases and compared the exact plaque at autopsy. By the criteria of Askergren and Szamosi, we classified these into three …	Adult; Aged; Aged, 80 and over; Asbestos; Autopsy; Female; Humans; Lung; Male; Middle Aged; Neoplasms; Occupational Diseases; Pleural Diseases; Radiography	Kishimoto T, Ono T, Okada K, Ito H.	Chest. 1989 Mar;95(3):549-52. doi: 10.1378/chest.95.3.549.	Kishimoto T	Chest	1989
2644119	1	0	0				0		A dose-response analysis of cadmium in the general environment with special reference to total cadmium intake limit	An epidemiological study on the dose-response relationship of cadmium was performed on 1850 Cd-exposed and 294 nonexposed inhabitants of the Kakehashi River basin in Ishikawa Prefecture. beta 2-microglobulinuria was used as an index of the effect of cadmium on health and the average cadmium concentration in locally produced rice was employed as an indicator of cadmium exposure. Cadmium exposure w…	Aged; Cadmium; Dose-Response Relationship, Drug; Female; Humans; Kidney; Male; Maximum Allowable Concentration; Middle Aged; beta 2-Microglobulin	Nogawa K, Honda R, Kido T, Tsuritani I, Yamada Y, Ishizaki M, Yamaya H.	Environ Res. 1989 Feb;48(1):7-16. doi: 10.1016/s0013-9351(89)80080-5.	Nogawa K	Environ Res	1989
2739098	0	0	0		Mental Health	1	scale dev		Psychometric properties of the center for epidemiologic studies depression scale of Japanese workers	NA	Adult; Affect; Depression; Female; Humans; Japan; Male; Middle Aged; Occupational Diseases; Predictive Value of Tests; Psychiatric Status Rating Scales; Psychometrics; Social Adjustment	Iwata N, Saito K.	Sangyo Igaku. 1989 Jan;31(1):20-1. doi: 10.1539/joh1959.31.20.	Iwata N	Sangyo Igaku	1989
2749047	0	1	0		Lifestyle related disease/health status	1	0		Autopsy statistics on the relative frequency of acute myocardial infarction in the Japanese mental workers and the unemployed during the two oil-crises periods	In order to investigate whether job induced emotional stress, arising from socioenvironmental disasters would act as a trigger for the onset of AMI, the author reviewed all pathological autopsies throughout Japan 15 years old and over. Data was obtained from publications of the "Annual of the Pathological Autopsy Cases in Japan" for the years 1966-1968 (a period of high economic growth), 1973-197…	Adolescent; Adult; Aged; Economics; Female; Humans; Japan; Male; Middle Aged; Myocardial Infarction; Occupations; Statistics as Topic; Stress, Psychological; Unemployment	Chang NC, Kawai S, Okada R.	J UOEH. 1989 Mar 20;11 Suppl:106-19.	Chang NC	J UOEH	1989
2749070	0	0	0		Mental Health	0	occupational stress		Basic pattern of daily life stress and work condition	597 sample survey	Adult; Female; Humans; Male; Occupational Medicine; Psychiatric Status Rating Scales; Social Conditions; Statistics as Topic; Stress, Psychological; Surveys and Questionnaires; Work	Hayashi S, Imai A, Sato H.	J UOEH. 1989 Mar 20;11 Suppl:519-27.	Hayashi S	J UOEH	1989
2763868	0	0	0		Work and balance	0	Returntowork	operation	Return to work after heart valve replacement	One hundred patients who underwent heart valve replacement during the years 1977 to 1985 were reviewed an average of 57 months after surgery. The overall rate of reemployment after the operation was 78%. The most important factors influencing the return to work were the employment status before surgery, age at the time of surgery, the number and site of the diseased valve, the preoperative New Yo…	Adolescent; Adult; Aged; Aortic Valve; Employment; Female; Follow-Up Studies; Heart Valve Prosthesis; Humans; Male; Middle Aged; Mitral Valve; Quality of Life	Shigenobu M, Senoo Y, Teramoto S.	Acta Med Okayama. 1989 Jun;43(3):185-92. doi: 10.18926/AMO/30890.	Shigenobu M	Acta Med Okayama	1989
2781541	1	1	0				0		Urban-rural difference in the acceptance of mass health examination in north-eastern Japan	Over 40,000 residents (less than or equal to 40 years of age) in a city (Sendai; the city group), a town (Shiroishi; the town group) and two villages (Wakuya and Tajiri; the village group) in Miyagi prefecture in north-eastern Japan responded in a questionnaire survey on their attitude towards mass health examinations (i.e., whether they underwent in the previous year and if so where) on 4 items …	Adult; Aged; Demography; Female; Humans; Hypertension; Insurance, Health; Japan; Male; Mass Screening; Middle Aged; Neoplasms; Patient Acceptance of Health Care; Radiography, Thoracic; Rural Population; Surveys and Questionnaires; Urban Population	Ikeda M, Nakatsuka H, Watanabe T, Hisamichi S, Shimizu H, Fujisaku S, Ichinowatari Y, Konno J, Kuroda S, Hirai J, et al.	Tohoku J Exp Med. 1989 May;158(1):57-72. doi: 10.1620/tjem.158.57.	Ikeda M	Tohoku J Exp Med	1989
2782740	0	0	0		Work related disease	3	physical symptoms including asthma, exzema, respiratory symptoms associated with work	農夫肺	Five-year follow-up of Micropolyspora faeni antibody in smoking and nonsmoking farmers	To examine factors that influence changes in Micropolyspora faeni (MF) antibody titer in farmer's lung disease (FLD), we followed for 5 yr the prevalence of serum MF antibody and the epidemiologic factors (years on farm, hours in barn, and hay-handling time) among 92 dairy farmers in Hokkaido, Japan. The prevalence of MF antibody among nonsmokers was significantly higher than that among smokers: …	Adult; Antibodies, Fungal; Farmer's Lung; Female; Follow-Up Studies; Humans; Male; Micromonosporaceae; Middle Aged; Smoking; Time Factors	Kusaka H, Homma Y, Ogasawara H, Munakata M, Tanimura K, Ukita H, Denzumi N, Kawakami Y.	Am Rev Respir Dis. 1989 Sep;140(3):695-9. doi: 10.1164/ajrccm/140.3.695.	Kusaka H	Am Rev Respir Dis	1989
2788628	0	1	0			1	0		Characteristics of past smokers	We studied characteristics of past smokers according to the duration of cessation of smoking based on data from a population-based survey. Lifestyle, prevalences of various symptoms and diseases and other factors were compared among current smokers (8507 males and 2012 females), past smokers (4423 males and 684 females) and non-smokers (2431 males and 12,859 females) aged 40 years and over. Compa…	Adult; Aged; Cross-Sectional Studies; Female; Humans; Japan; Life Change Events; Life Style; Lung Neoplasms; Male; Middle Aged; Neoplasms; Risk Factors; Smoking; Time Factors	Kato I, Tominaga S, Suzuki T.	Int J Epidemiol. 1989 Jun;18(2):345-54. doi: 10.1093/ije/18.2.345.	Kato I	Int J Epidemiol	1989
2817157	0	0	0		Mental Health	0	occupational stress		Prevalence of depressive symptoms in a Japanese occupational setting: a preliminary study	We measured the prevalence of depressive symptoms in 2,190 Japanese tax office workers using the Japanese version of the Center for Epidemiologic Studies Depression Scale (CES-D). Score distribution by sex was more symmetrical and the mean score of each sex was higher than in the United States population. A high level of depressive symptoms was found in 15.2 percent of males and 10.6 percent of f…	Adult; Depression; Epidemiologic Methods; Female; Humans; Japan; Male; Marriage; Middle Aged; Occupational Diseases; Prevalence; Psychosocial Deprivation; Self-Assessment; Sex Factors; Socioeconomic Factors	Iwata N, Okuyama Y, Kawakami Y, Saito K.	Am J Public Health. 1989 Nov;79(11):1486-9. doi: 10.2105/ajph.79.11.1486.	Iwata N	Am J Public Health	1989
2853531	0	0	0		Work related disease	0	VDT		Effect of visual display terminal (VDT) work on myopia progression	NA	Accommodation, Ocular; Adult; Data Display; Female; Humans; Male; Middle Aged; Myopia; Occupational Diseases; Refraction, Ocular; Risk Factors	Tokoro T.	Acta Ophthalmol Suppl (1985). 1988;185:172-4. doi: 10.1111/j.1755-3768.1988.tb02701.x.	Tokoro T	Acta Ophthalmol Suppl (1985)	1988
2902390	0	0	1				0		Notification of HIV carriers: possible effect on uptake of AIDS testing			Ohi G, Terao H, Hasegawa T, Hirano W, Kai I, Kobayashi Y, Inaba Y, Muramatsu Y, Miyama T, Ashizawa M, et al.	Lancet. 1988 Oct 22;2(8617):947-9.	Ohi G	Lancet	1988
2918447	0	0	1				0		The two-factor model of self-reported mood: a cross-cultural replication	The cross-cultural stability of a two-factor model of self-reported mood was studied in Israel. Sixty women and 25 men filled out a 58-adjective Mood Check List, everday for 45 consecutive days. Replicatory factor analyses demonstrated that the two-factor model of mood is applicable to both Israeli men and women and that this structure is consistent across American and Israeli cultures. Three imp…	Adult; Cross-Cultural Comparison; Emotions; Factor Analysis, Statistical; Female; Humans; Israel; Male; Models, Psychological; Models, Statistical; Personality Inventory; United States	Almagor M, Ben-Porath YS.	J Pers Assess. 1989 Spring;53(1):10-21. doi: 10.1207/s15327752jpa5301_2.	Almagor M	J Pers Assess	1989
3024484	0	0	0		Work related disease	1	substance exposure including specified chemical substance and organic solvent	vinyl chloride	Early detection and signs of hepatoangiosarcoma among vinyl chloride workers	Health examinations of 108 workers exposed to vinyl chloride monomer (VCM) at a Japanese chemical plant were carried out in 1979. The polymerization of vinyl chloride was started at the plant in 1949. In this study, the highest concentration of VCM in autoclaves was determined to be 250 ppm in 1961. However, the workers at the plant had been exposed to higher concentrations of VCM several times b…	Adult; Carcinoma, Hepatocellular; Female; Hemangiosarcoma; Humans; Liver Function Tests; Liver Neoplasms; Male; Middle Aged; Occupational Diseases; Vinyl Chloride; Vinyl Compounds	Sugita M, Masuda Y, Tsuchiya K.	Am J Ind Med. 1986;10(4):411-7. doi: 10.1002/ajim.4700100408.	Sugita M	Am J Ind Med	1986
3056991	0	0	1				0		Behçet's disease. New perspectives on an enigmatic syndrome	Beh&#xe7;et's disease is a multifaceted syndrome characterized by oral and genital ulcerations and ocular abnormalities including keratitis, optic neuritis, and uveitis. The disease has multiple systemic associations that include involvement of the gastrointestinal, cardiovascular, and central nervous systems as well as the joints, blood vessels, and lungs. Infrequently observed in the Americas a…	Adolescent; Adult; Aged; Behcet Syndrome; Child; Female; Humans; Japan; Male; Middle Aged; Prognosis; Sex Factors	Arbesfeld SJ, Kurban AK.	J Am Acad Dermatol. 1988 Nov;19(5 Pt 1):767-79.	Arbesfeld SJ	J Am Acad Dermatol	1988
3172471	1	1	0				0		A new compact 24-hour indirect blood-pressure recorder and its clinical application	A new portable noninvasive recorder (4 X 6.5 X 14 cm in size, 390 g in weight) was developed for monitoring 24-hour blood pressure and its clinical applicability was investigated. Employing an ordinary-size cuff, this is the lightest and the most compact apparatus of its kind ever developed. It is powered by a rechargeable battery. The cuff is pressurized by a miniature, low-noise, rotary micropu…	Adult; Blood Pressure Determination; Circadian Rhythm; Evaluation Studies as Topic; Exercise; Female; Humans; Male; Monitoring, Physiologic; Rest	Tochikubo O, Minamisawa K, Miyajima E, Ishii M, Yanaga A, Yukinari Y.	Jpn Heart J. 1988 May;29(3):257-69. doi: 10.1536/ihj.29.257.	Tochikubo O	Jpn Heart J	1988
3188004	0	0	0		Work related disease	2	substance exposure including specified chemical substance and organic solvent	iron	A case-control study of lung cancer in nonsmoking women	A case-control study of Japanese women in Nagoya was conducted to investigate the significance of passive smoking and other factors in relation to the etiology of female lung cancer. A total of 90 nonsmoking patients with primary lung cancer and their age- and hospital-matched female controls were asked to fill in a questionnaire in the hospital. Elevated relative risk (RR) of lung cancer was obs…	Adult; Aged; Aged, 80 and over; Environmental Exposure; Epidemiologic Methods; Female; Humans; Japan; Lung Neoplasms; Metals; Middle Aged; Risk Factors; Tobacco Smoke Pollution	Shimizu H, Morishita M, Mizuno K, Masuda T, Ogura Y, Santo M, Nishimura M, Kunishima K, Karasawa K, Nishiwaki K, et al.	Tohoku J Exp Med. 1988 Apr;154(4):389-97. doi: 10.1620/tjem.154.389.	Shimizu H	Tohoku J Exp Med	1988
3256938	0	0	0		Work related disease	1	substance exposure including specified chemical substance and organic solvent	toluene	Urinary hippuric acid excretion in everyday life	The biological monitoring for exposure to toluene is based on the measurement of urinary hippuric acid concentration (HA-U). In occupational health, workers exposed to toluene are examined for HA-U, because collection of urine samples is easy. The HA-U of some designers in a great household electrical products corporation who did not use toluene occupationally showed relatively high values. From …	Adult; Chromatography, Liquid; Environmental Exposure; Female; Hippurates; Humans; Male; Middle Aged; Sex Factors; Solvents	Sugita M, Aikawa H, Suzuki K, Yamasaki T, Minowa H, Etoh R, Kasuga H.	Tokai J Exp Clin Med. 1988 Dec;13(4-5):185-90.	Sugita M	Tokai J Exp Clin Med	1988
3360620	0	0	0		Career /education/ satisfaction/self-efficacy	1	satisfaction		Factor structure of the General Health Questionnaire in a sample of Japanese workers	NA	Adult; Factor Analysis, Statistical; Female; Health Surveys; Humans; Japan; Male; Mental Disorders; Middle Aged; Surveys and Questionnaires	Iwata N, Okuyama Y, Kawakami Y, Saito K.	Ind Health. 1988;26(1):69-74. doi: 10.2486/indhealth.26.69.	Iwata N	Ind Health	1988
3374106	0	0	0		Work related disease	0	physical symptoms including asthma, exzema, respiratory symptoms associated with work	農夫肺	Pollen allergy due to artificial pollination of Japanese pear: an occupational hazard	NA	Adult; Agricultural Workers' Diseases; Asthma; Conjunctivitis, Allergic; Female; Humans; Hypersensitivity; Japan; Male; Middle Aged; Pollen; Rhinitis, Allergic, Seasonal; Trees	Teranishi H, Kasuya M, Yoshida M, Ikarashi T.	J Soc Occup Med. 1988 Spring-Summer;38(1-2):18-22. doi: 10.1093/occmed/38.1-2.18.	Teranishi H	J Soc Occup Med	1988
3433756	0	0	1				0		AIDS prevention and control in Japan			Tamashiro H, Kawaguchi Y.	West J Med. 1987 Dec;147(6):719-22.	Tamashiro H	West J Med	1987
3469420	0	1	0				0		Application of Friedewald's LDL-cholesterol estimation formula to serum lipids in the Japanese population	When direct measurement of serum low density lipoprotein cholesterol (LDL-c) is not available, it can be estimated from total cholesterol (TC), triglycerides (TG) and high density lipoprotein cholesterol (HDL-c) by using the formula proposed by Friedewald: LDL-c = TC-[HDL-c + TG/k], k = 5 This formula assumes the triglyceride/cholesterol ratio in VLDL to be 5:1. However, it is changeable with ser…	Adult; Aged; Cholesterol; Cholesterol, LDL; Cholesterol, VLDL; Female; Humans; Hyperlipidemias; Hyperlipoproteinemia Type II; Japan; Lipoproteins, VLDL; Male; Middle Aged; Models, Biological; Triglycerides	Hata Y, Nakajima K.	Jpn Circ J. 1986 Dec;50(12):1191-200. doi: 10.1253/jcj.50.1191.	Hata Y	Jpn Circ J	1986
3508096	0	1	0				0		Determination of free and total catecholamines in human urine by HPLC with fluorescence detection	A simple and highly sensitive method for the determination of free and total (free + conjugated) catecholamines (norepinephrine, epinephrine and dopamine) in human urine is described which employs HPLC with fluorescence detection. Conjugated catecholamines (sulfate form) are hydrolyzed by a sulfatase-mediated reaction to the corresponding free amines. After cation exchange chromatography on a Toy…	Adult; Chromatography, High Pressure Liquid; Chromatography, Ion Exchange; Dopamine; Epinephrine; Female; Humans; Male; Middle Aged; Norepinephrine; Reference Values; Spectrometry, Fluorescence	Nohta H, Mitsui A, Umegae Y, Ohkura Y.	Biomed Chromatogr. 1987 Feb;2(1):9-12. doi: 10.1002/bmc.1130020104.	Nohta H	Biomed Chromatogr	1987
3576610	1	0	0				0		Factors affecting the longevity of total Japanese population	To clarify the relative importance of social life factors in longevity by age and sex, the authors analyzed the effects of 8 social life factors on life expectancy at birth and at ages 20, 40 and 65 years for males and females in 46 Japanese prefectures. The analysis was conducted twice at five-year intervals during the period of rapid urbanization using stepwise regression analysis after classif…	Adult; Aged; Europe; Factor Analysis, Statistical; Female; Humans; Infant, Newborn; Japan; Life Expectancy; Longevity; Male; Middle Aged; Occupations; Rural Population; Socioeconomic Factors; United States; Urban Population	Araki S, Murata K.	Tohoku J Exp Med. 1987 Jan;151(1):15-24. doi: 10.1620/tjem.151.15.	Araki S	Tohoku J Exp Med	1987
3592580	0	0	0		Career /education/ satisfaction/self-efficacy	1	satisfaction		Factors affecting general job satisfaction of caregivers in nursing homes	The important factors affecting general job satisfaction of caregivers in nursing homes in Tokyo were analyzed. The general job satisfaction of caregivers proved to be strongly correlated with such factors as frequency of night shifts, relationship with supervisors and length of employment, feeling of self-esteem and motive for taking the present job, satisfaction with work itself and tension and…	Adult; Allied Health Personnel; Female; Homes for the Aged; Humans; Japan; Job Satisfaction; Male; Middle Aged; Nursing Homes	Shimizu Y, Maeda D, Sakata S, Okamoto T, Tojo M, Asano H.	Ann Acad Med Singap. 1987 Jan;16(1):137-40.	Shimizu Y	Ann Acad Med Singap	1987
3610455	0	0	0		Work related disease	0	physical symptoms including asthma, exzema, respiratory symptoms associated with work	農夫肺	Some epidemiological aspects of Toxoplasma infections in a population of farmers in Japan	A total of 3606 serum samples collected from a population of farmers in Japan, were examined for antibodies to Toxoplasma by enzyme-linked immunosorbent assay, to study prevalence and possible transmission route(s). The prevalence of antibodies gradually increased with age and was significantly higher in males (28.8%) than in females (16.3%; P less than 0.001). Irrespective of age and sex, howeve…	Adult; Aged; Aged, 80 and over; Agricultural Workers' Diseases; Enzyme-Linked Immunosorbent Assay; Female; Humans; Japan; Male; Meat; Middle Aged; Serologic Tests; Toxoplasmosis	Konishi E, Takahashi J.	Int J Epidemiol. 1987 Jun;16(2):277-81. doi: 10.1093/ije/16.2.277.	Konishi E	Int J Epidemiol	1987
3640783	0	1	0				0		A community health center responds to the aging of Japan	NA	Aged; Aging; Demography; Humans; Japan; Population Dynamics; Public Health Nursing; Rural Health; Volunteers; Women, Working	Engel NS, Kojima M, Martinson IM.	J Gerontol Nurs. 1986 Nov;12(11):12-6. doi: 10.3928/0098-9134-19861101-06.	Engel NS	J Gerontol Nurs	1986
3710461	0	0	0		Lifestyle related disease/health status	0	diet and nutrition	anemia	Hemoglobin levels among Japanese farmers: with special reference to climate and work intensity	NA	Adult; Aged; Agricultural Workers' Diseases; Anemia; Climate; Female; Hemoglobins; Humans; Japan; Male; Middle Aged; Physical Exertion	Watanabe T, Ishihara N, Miyasaka M, Koizumi A, Fujita H, Ikeda M.	Hum Biol. 1986 Apr;58(2):197-208.	Watanabe T	Hum Biol	1986
3730725	0	1	0				0		A comparison of English and Japanese taste languages: taste descriptive methodology, codability and the umami taste			O'Mahony M, Ishii R.	Br J Psychol. 1986 May;77 ( Pt 2):161-74. doi: 10.1111/j.2044-8295.1986.tb01991.x.	O'Mahony M	Br J Psychol	1986
3784921	0	1	0				0		A case-control study on climacteric symptoms and complaints of Japanese women by symptomatic type for psychosocial variables	Postal questionnaires about psychosocial factors of climacteric symptoms and complaints were sent to 353 women (subjects) with such symptoms and complaints and to 1024 volunteers without such symptoms and complaints. Controls were selected from the latter. Both subjects and volunteers were inhabitants of Miyagi Prefecture, North-East Japan. Two hundred and eighty-two subjects (79.9%) and 829 volu…	Adult; Climacteric; Culture; Educational Status; Female; Humans; Japan; Middle Aged; Risk; Self Concept; Social Environment; Social Support; Socioeconomic Factors; Surveys and Questionnaires	Abe T, Moritsuka T.	Maturitas. 1986 Oct;8(3):255-65. doi: 10.1016/0378-5122(86)90033-2.	Abe T	Maturitas	1986
3836523	1	0	0				0		Indoor infection in a modern building	Outbreaks of tuberculosis (TB), which are of a type rarely experienced in the past, have recently increased in Japan. An example of such an outbreak, which occurred in a modern building with fixed sash windows, will be described. The occurrence of four TB cases, which had been found during the period between May 1979 and June 1980 among company employees working in the same building in downtown T…	Adult; Air Conditioning; Climate; Employment; Facility Design and Construction; Female; Follow-Up Studies; Humans; Male; Microclimate; Tokyo; Tuberculosis, Pulmonary	Shigematsu I, Minowa M.	Tokai J Exp Clin Med. 1985 Aug;10(4):407-13.	Shigematsu I	Tokai J Exp Clin Med	1985
3924093	0	0	0		Work related disease	0	PCB, asbestos, lead, metal, silica, cadmium, copper, and zinc	PCB	Oculodermatological findings in workers with occupational exposure to polychlorinated biphenyls (PCBs)	Oculodermatological findings, such as hypersecretion of the Meibomian glands, swelling of the upper eyelids and hyperpigmentation of the conjunctivae are considered typical of "PCB poisoning." They were common clinical manifestations of yusho and yu-cheng, two epidemics in Japan and Taiwan caused by the ingestion of rice cooking oil contaminated with polychlorinated biphenyls (PCBs) and polychlor…	Adult; Aged; Electricity; Eye Diseases; Female; Humans; Male; Middle Aged; Occupational Diseases; Polychlorinated Biphenyls; Skin Diseases	Fischbein A, Rizzo JN, Solomon SJ, Wolff MS.	Br J Ind Med. 1985 Jun;42(6):426-30. doi: 10.1136/oem.42.6.426.	Fischbein A	Br J Ind Med	1985
3945977	1	0	0				0		Regional differences in stroke mortality and alcohol consumption in Japan	The relationship between alcohol consumption and stroke mortality in 1975 in 46 prefectures of Japan was investigated. This was done by adjusting salt intake and several socio-economic factors, i.e., the annual per capita income, the number of persons who received public aid, the number of tatamis (a Japanese traditional floor unit) per household, the unemployment rate, and the unmarried or divor…	Adult; Age Factors; Alcohol Drinking; Brain Ischemia; Divorce; Epidemiologic Methods; Female; Humans; Japan; Male; Marriage; Middle Aged; Risk; Sex Factors; Socioeconomic Factors; Unemployment	Ueshima H, Ohsaka T, Asakura S.	Stroke. 1986 Jan-Feb;17(1):19-24. doi: 10.1161/01.str.17.1.19.	Ueshima H	Stroke	1986
4061446	0	1	0		Work related disease	1	院内感染		Prevalence of immunologic markers of hepatitis A and B infection in hospital personnel in Miyazaki Prefecture, Japan	Between 1980 and 1983, a total of 1,883 serum samples from employees of four prefectural hospitals in Miyazaki prefecture, Japan were surveyed for antibody to hepatitis A virus (anti-HAV) and for the following hepatitis B virus markers: hepatitis B surface antigen (HBsAg), antibody to HBsAg (anti-HBs), and antibody to hepatitis B core antigen (anti-HBc). Overall prevalences were 36.9% for anti-HA…	Adult; Epidemiologic Methods; Female; Hepatitis A; Hepatitis Antibodies; Hepatitis B; Hepatitis B Core Antigens; Hepatitis B Surface Antigens; Humans; Japan; Male; Middle Aged; Personnel, Hospital; Radioimmunoassay; Serology	Kashiwagi S, Hayashi J, Ikematsu H, Nomura H, Kajiyama W, Ikematsu W, Shingu T, Hayashida K, Kaji M.	Am J Epidemiol. 1985 Dec;122(6):960-9. doi: 10.1093/oxfordjournals.aje.a114200.	Kashiwagi S	Am J Epidemiol	1985
4238906	0	1	0				0		Histopathological differentiation employing endomyocardial biopsy in the clinical assessment of primary myocardial disease	NA	Adult; Biopsy; Cardiomegaly; Cardiomyopathies; Child; Diagnosis, Differential; Endocardial Fibroelastosis; Endomyocardial Fibrosis; Female; Heart Diseases; Humans; Infant; Male; Middle Aged; Myocarditis; Myocardium; Sarcoidosis	Sekiguchi M, Konno S.	Jpn Heart J. 1969 Jan;10(1):30-46. doi: 10.1536/ihj.10.30.	Sekiguchi M	Jpn Heart J	1969
4832747	0	0	1				0		Work physiology and activity patterns of circumpolar Eskimos and Ainu. A synthesis of I.B.P. data	NA	Adolescent; Adult; Alaska; Body Composition; Body Height; Child; Female; Humans; Inuit; Japan; Life Style; Male; Middle Aged; Oxygen Consumption; Physical Exertion; Sampling Studies; Skinfold Thickness; White People	Shephard RJ.	Hum Biol. 1974 May;46(2):263-94.	Shephard RJ	Hum Biol	1974
5113349	0	1	0				0		Law and family planning	NA	Abortion, Induced; Adolescent; Adult; Advertising; Age Factors; Child; China; Contraceptive Devices; Contraceptives, Oral; Divorce; Egypt; Employment; Family Planning Services; Female; Financing, Government; Health Education; Humans; Income Tax; Japan; Jurisprudence; Legislation, Medical; Licensure; Marriage; Organization and Administration; Pakistan; Pregnancy; Religion; Social Security; Social …	Lee LT.	Stud Fam Plann. 1971 Apr;2(4):81-98.	Lee LT	Stud Fam Plann	1971
5309080	0	1	0				0		The trend of tuberculosis in Japan during the period 1953-64. Comparison of the results of tuberculosis prevalence surveys	Nation-wide tuberculosis prevalence surveys were conducted by the Japanese Ministry of Health and Welfare in 1953, 1958 and 1963, using the stratified random sampling method. Follow-up surveys were made on one-third of the areas surveyed in the previous year in 1954, 1959 and 1964. In this paper the results of surveys in 1959, 1963 and 1964 are compared with those of previous surveys.The prevalen…	Adolescent; Adult; Aged; Child; Child, Preschool; Epidemiologic Methods; Female; Health Surveys; Humans; Infant; Infant, Newborn; Japan; Male; Middle Aged; Socioeconomic Factors; Tuberculosis; Tuberculosis, Pulmonary	Wakamatsu E, Oka H, Kumabe H, Kobayashi A.	Bull World Health Organ. 1969;41(1):115-36.	Wakamatsu E	Bull World Health Organ	1969
5431873	0	0	0		Work related disease	0	comfortable workplace	gas	Chronic obstructive lung disease in Japanese poison gas workers	2735 former gas employees	Arsenicals; Bronchitis; Chemical Warfare Agents; Chicago; Chronic Disease; Cough; Dyspnea; Female; Humans; Japan; Male; Middle Aged; Mustard Compounds; Occupational Diseases; Respiratory Tract Diseases; Retrospective Studies; Smoking; Spirometry	Nishimoto Y, Burrows B, Miyanishi M, Katsuta S, Shigenobu T, Kettel LJ.	Am Rev Respir Dis. 1970 Aug;102(2):173-9. doi: 10.1164/arrd.1970.102.2.173.	Nishimoto Y	Am Rev Respir Dis	1970
5496400	0	1	0				0		Mental illness in four cultures	NA	Adaptation, Psychological; Adult; Aged; California; Cross-Cultural Comparison; Employment; Family Characteristics; Asia, Eastern; Female; Hawaii; Hospitalization; Hospitals, Psychiatric; Humans; Interpersonal Relations; Japan; Male; Mental Disorders; Middle Aged; Schizophrenia; Sick Role; Social Behavior	Kitano HH.	J Soc Psychol. 1970 Apr;80(2):121-34. doi: 10.1080/00224545.1970.9712532.	Kitano HH	J Soc Psychol	1970
5523824	0	1	0				0		Psychological aspects in rehabilitation of coronary heart disease	NA	Adaptation, Psychological; Anxiety; Cholesterol; Employment; Extraversion, Psychological; Female; Humans; Japan; Male; Middle Aged; Myocardial Infarction; Personality; Personality Assessment; Rehabilitation, Vocational; Stress, Psychological; Triglycerides	Hinohara S.	Scand J Rehabil Med. 1970;2(2):53-9.	Hinohara S	Scand J Rehabil Med	1970
5602855	0	0	0		Work related disease	0	physical symptoms including asthma, exzema, respiratory symptoms associated with work		Clinical observation of bronchial asthma in workers who culture oysters	618 cases	Adult; Asthma; Female; Fisheries; Health Surveys; Humans; Japan; Male; Middle Aged; Mollusca; Occupational Diseases; Skin Tests	Wada S, Nishimoto Y, Nakashima T, Shigenobu T, Onari K.	Hiroshima J Med Sci. 1967 Dec;16(3):255-66.	Wada S	Hiroshima J Med Sci	1967
5943101	0	1	0				0		Work capacity of the Japanese related to age and sex	NA	Adolescent; Adult; Child; Efficiency; Female; Humans; Japan; Male; Physical Exertion; Sex	Ikai M.	J Sports Med Phys Fitness. 1966 Jun;6(2):100-5.	Ikai M	J Sports Med Phys Fitness	1966
6174270	0	1	0				0		Laterality differences in recognition of Japanese and Hangul words by monolinguals and bilinguals	Two-character nonsense Kana words, individual Kanji words and individual Hangul words are presented tachistoscopically in the left or right visual field to 20 normal, right-handed Japanese students and 13 normal, right-handed Korean subjects. The former did not know Hangul letters. The latter were born and raised in Japan, in exclusively Japanese-speaking families, but they could read Hangul lett…	Adult; Dominance, Cerebral; Female; Humans; Japan; Korea; Language; Male; Phonetics; Reaction Time; Reading; Symbolism; Visual Fields	Endo M, Shimizu A, Nakamura I.	Cortex. 1981 Oct;17(3):391-400. doi: 10.1016/s0010-9452(81)80027-5.	Endo M	Cortex	1981
6197860	0	1	0				0		Episcleral lipid deposits and scleral plaques in Japan (Kyoto)	Screening of 189 Mongolian Japanese of both sexes in all age groups for scleral degenerations revealed presence of lipid deposits, especially round the anterior ciliary vessels, in 52%. The prevalence exceeds that among Caucasians in Denmark (N = 689), Eskimos in Greenland (N = 340), and Arabs in Jordan (N = 127), all examined by the same worker employing the same technique. Scleral plaques (well…	Adolescent; Adult; Age Factors; Aged; Child; Child, Preschool; Ethnicity; Female; Humans; Hyalin; Infant; Infant, Newborn; Japan; Lipid Metabolism; Male; Middle Aged; Sclera; Sex Factors	Norn MS.	Acta Ophthalmol (Copenh). 1983 Dec;61(6):985-90. doi: 10.1111/j.1755-3768.1983.tb01485.x.	Norn MS	Acta Ophthalmol (Copenh)	1983
6200532	0	0	1				0		Nursery-associated hepatitis A traced to a male nurse			Ebisawa I, Kurosu Y, Hatashita T.	J Hyg (Lond). 1984 Apr;92(2):251-4. doi: 10.1017/s0022172400064275.	Ebisawa I	J Hyg (Lond)	1984
6527153	1	0	0		Work related disease	1	0		Creatinine height index in a sample of Japanese adults under sedentary activities	The value of creatinine height index (CHI), defined as milligrams of 24-h urinary excretion of creatinine divided by height in centimeters, was investigated on 21 healthy Japanese adults engaged in sedentary work. The average values were 10.58 in males and 6.68 in females. High partial correlation coefficients controlling sex were found among CHI, weight, fat-free mass, arm muscle area (AMA) and …	Adult; Arm; Body Height; Creatinine; Female; Humans; Japan; Male; Muscles; Nutritional Physiological Phenomena; Reference Values; Sex Factors	Suzuki T, Inaoka T, Kawabe T.	J Nutr Sci Vitaminol (Tokyo). 1984 Oct;30(5):467-73. doi: 10.3177/jnsv.30.467.	Suzuki T	J Nutr Sci Vitaminol (Tokyo)	1984
6629861	0	0	0		Work related disease	1	VDT	VDT	An investigation of the Medical Data Index (MDI) health questionnaire given to women VDT workers involved in advanced office automation--924 women clerks in a city bank with head and branch offices	NA	Adolescent; Adult; Asthenopia; Data Display; Female; Health Status Indicators; Humans; Japan; Occupational Diseases; Stress, Psychological	Yamamura K, Kishi R, Sadamoto T, Kiyosawa H, Miyake H, Takekawa T, Sukegawa H, Iwadate Y.	Ind Health. 1983;21(3):199-207. doi: 10.2486/indhealth.21.199.	Yamamura K	Ind Health	1983
6648958	1	0	0		Menstruation, menopause, and genital concerns	1	0		Mass screening for breast cancer	The mass screening for detection of breast cancer has been conducted in Miyagi Prefecture since 1977. The main activities comprise the itinerant screening in the residential districts and the group screening of female workers at the vocational sites. The routine examination at the Cancer Detection Center is also an integral part of the activities. In the present paper, the data from the above thr…	Adult; Aged; Breast Neoplasms; Female; Humans; Japan; Mass Screening; Middle Aged	Abe R, Sakuma A, Yoshida K, Hariu T, Kanno H, Takahashi K, Kumagai N, Sato T.	Tohoku J Exp Med. 1983 Oct;141(2):125-31. doi: 10.1620/tjem.141.125.	Abe R	Tohoku J Exp Med	1983
6679650	0	0	0		Work related disease	0	occupational cancer	cancer	Nasal cancer mortality in areas with a high proportion of wood and furniture workers in Japan	To see whether or not death from nasal cancer (ICD 160) increased in the areas where a proportion of woodworkers is high in Japan, two studies were carried out by examining standardized mortality ratios (SMRs) of nasal cancer at a Health Center and in 10 cities selected as wood industry areas. No excess risk of nasal cancer with statistical significance was seen. It would be very difficult to con…	Adolescent; Adult; Aged; Facility Design and Construction; Female; Humans; Interior Design and Furnishings; Japan; Male; Middle Aged; Nose Neoplasms; Occupational Diseases; Reference Standards; Risk	Yoshimura T, Kono S, Kuratsune M, Tani S.	J UOEH. 1983 Dec 1;5(4):433-9. doi: 10.7888/juoeh.5.433.	Yoshimura T	J UOEH	1983
6692817	0	1	0				0		Multiple regression analysis of the cholinesterase activity with certain physiochemical factors	Nineteen hundred sixteen agricultural workers who have been living in a rural area in central Japan were studied. Their age, blood pressure, Broca index, hemoglobin content, serum total cholesterol, and activity of serum cholinesterase and transaminase (GOT and GPT) were determined. The relation between the cholinesterase activity and certain physiochemical factors of the subjects was studied. Ch…	Adult; Age Factors; Alanine Transaminase; Aspartate Aminotransferases; Blood Pressure; Cholesterol; Cholinesterases; Female; Glycosuria; Hemoglobins; Humans; Japan; Male; Middle Aged; Regression Analysis; Rural Population; Seasons; Sex Factors	Ando M, Hirosaki S, Tamura K, Taya T.	Environ Res. 1984 Feb;33(1):96-105. doi: 10.1016/0013-9351(84)90011-2.	Ando M	Environ Res	1984
6708299	0	1	0				0		Circulation control of experimental and clinical profound left ventricular failures by automatic left ventricular assist system	It is desirable that circulation control of the patient using a left ventricular assist device (LVAD) should be achieved appropriately and safely. We have developed an automatic LVAD system, which can maintain the normal circulation irrespective of the severity of heart failure and can restore the failing heart by decreasing the bypass flow (BF) through the LVAD as the heart recovers. The main pa…	Adult; Animals; Assisted Circulation; Atrial Fibrillation; Blood Pressure; Cardiac Output; Electrocardiography; Female; Goats; Heart Ventricles; Hemodynamics; Humans; Mitral Valve Insufficiency; Myocardium; Rheumatic Heart Disease; Safety; Stroke Volume; Thermodilution; Tricuspid Valve Insufficiency	Takano H, Taenaka Y, Nakatani T, Akutsu T, Fujita T, Manabe H.	Jpn Circ J. 1984 Mar;48(3):302-11. doi: 10.1253/jcj.48.302.	Takano H	Jpn Circ J	1984
6748096	0	1	0				0		Current marital trends and outcome of marriage counseling in Japan: 1982	The purpose of this communication is to review recent marital trends in Japan, especially with reference to similar trends in the USA. Marital statistics can be difficult to interpret, especially since they are often calculated using differing methods. Where possible, an attempt has been made to recalculate Japanese statistics to make them more comparable with US ones.	Adolescent; Adult; Aged; Child; Child, Preschool; Counseling; Divorce; Employment; Female; Forecasting; Humans; Infant; Infant, Newborn; Japan; Male; Marital Therapy; Marriage; Middle Aged; Time Factors; United States	Bjorksten OJ.	J Sex Marital Ther. 1984 Summer;10(2):123-36. doi: 10.1080/00926238408405798.	Bjorksten OJ	J Sex Marital Ther	1984
6852931	0	0	0		Work related disease	0	substance exposure including specified chemical substance and organic solvent	n-hexane	A study on biological monitoring of n-hexane exposure	n-Hexane is one of the solvents widely used in industry and well known to be neurotoxic. Recently it was clearly revealed that n-hexane is metabolized in vivo and its metabolites are excreted in the urine. However, the relationship between the exposed dose of n-hexane and the metabolites in the urine has not yet been substantially determined. Therefore, in this investigation we intended to clarif…	Adolescent; Adult; Aged; Chromatography, Gas; Environmental Exposure; Female; Furans; Hexanes; Hexanones; Humans; Japan; Lactones; Male; Mass Spectrometry; Middle Aged; Monitoring, Physiologic; Time Factors	Iwata M, Takeuchi Y, Hisanaga N, Ono Y.	Int Arch Occup Environ Health. 1983;51(3):253-60. doi: 10.1007/BF00377756.	Iwata M	Int Arch Occup Environ Health	1983
6854913	0	0	1				0		Sudden cardiac death at exertion	In order to investigate sudden cardiac death at exertion (sports, and light work in daily life), 226 cases of sudden death during sports and 1,729 autopsy cases of sudden death were studied, and exercise tests were performed on 138 patients with various cardiac diseases. Among sports, marathon or jogging caused sudden death most frequently (52.7%). It occurred often immediately after goal (41.3%)…	Adolescent; Adult; Aged; Child; Child, Preschool; Death, Sudden; Electrocardiography; Female; Humans; Japan; Jogging; Male; Middle Aged; Myocardium; Physical Exertion; Running	Sugishita Y, Matsuda M, Iida K, Koshinaga J, Ueno M.	Jpn Circ J. 1983 May;47(5):562-72. doi: 10.1253/jcj.47.562.	Sugishita Y	Jpn Circ J	1983
7057617	0	1	0				0		Surgery for ascending aortic aneurysm with aortic regurgitation	We reviewed 22 consecutive patients undergoing surgery during 13 years from 1968 to 1981 for ascending aortic aneurysms associated with aortic regurgitation due primarily to idiopathic medionecrosis resulting in annuloaortic ectasia. Chronic aortic dissection was accompanied in 45% of the patients. The operative period was divided into 2 stages, the first from 1968 to 1976, and the second from 19…	Adult; Aortic Dissection; Aorta; Aortic Aneurysm; Aortic Valve Insufficiency; Cardiac Surgical Procedures; Chronic Disease; Female; Heart Injuries; Hemodynamics; Humans; Male; Marfan Syndrome; Middle Aged; Postoperative Complications; Radionuclide Imaging; Syphilis, Cardiovascular	Kitamura S, Ohnishi K, Nakano S, Oyama C, Kawachi K, Koh Y, Kawashima Y.	Jpn Circ J. 1982 Feb;46(2):205-13. doi: 10.1253/jcj.46.205.	Kitamura S	Jpn Circ J	1982
7087162	0	1	0				0		Clinical evaluation of left ventricular function in acute myocardial infarction--analysis of factors affecting left ventricular function	The clinical significance of the possible factors which may affect the cardiac function and prognosis of the patients with acute myocardial infarction were evaluated in 112 patients with this disease. Patients were subdivided into 4 groups according to the levels of pulmonary capillary wedge pressure (PCWP) and left ventricular stroke work index (SWI): Group I (52 patients) PCWP less than 18 mmHg…	Adult; Aged; Coronary Disease; Female; Heart; Heart Ventricles; Humans; Male; Middle Aged; Myocardial Infarction; Stroke Volume	Fukui S, Sato H, Hoshida S, Ogitani N, So K, Minamino T, Shimazu T, Hori M, Inoue M.	Jpn Circ J. 1982 Jun;46(6):545-51. doi: 10.1253/jcj.46.545.	Fukui S	Jpn Circ J	1982
7123589	0	1	0				0		Secular trends in mortality for cerebrovascular diseases in Japan, 1960 to 1979	In Japan the age-adjusted death rate from cerebrovascular diseases has decreased for both males and females since 1965. This downward trend accelerated in 1971. This is not due to artifacts such as changes in diagnostic methods of stroke and in rules for coding cause of death on death certificates. The progress and spread of detection, treatment and control of hypertension appears to have been th…	Actuarial Analysis; Adolescent; Adult; Aged; Aging; Cerebral Hemorrhage; Cerebral Infarction; Cerebrovascular Disorders; Child; Child, Preschool; Female; Humans; Hypercholesterolemia; Hypertension; Infant; Infant, Newborn; Japan; Male; Middle Aged; Subarachnoid Hemorrhage	Tanaka H, Tanaka Y, Hayashi M, Ueda Y, Date C, Baba T, Shoji H, Horimoto T, Owada K.	Stroke. 1982 Sep-Oct;13(5):574-81. doi: 10.1161/01.str.13.5.574.	Tanaka H	Stroke	1982
7314084	0	0	0		Work related disease	1	PCB, asbestos, lead, metal, silica, cadmium, copper, and zinc	asbesto	Asbestos and cancer in the Sennan District of Osaka	The cancer incidence among asbestos workers in the Sennan District and its surrounding of Osaka Prefecture, Japan, and the results of a mass survey in the above area since 1957 were evaluated from view points of epidemiology. During the period from 1953 to 1979, 107 patients with asbestosis were admitted to this Hospital. Twenty-six (24%) of them died of various carcinoma; 21 had lung cancer, 2 p…	Adult; Aged; Asbestos; Asbestosis; Female; Humans; Japan; Lung Neoplasms; Male; Middle Aged; Neoplasms; Occupational Diseases; Silicosis; Stomach Neoplasms; Textiles	Sera Y, Kang KY.	Tohoku J Exp Med. 1981 Mar;133(3):313-20. doi: 10.1620/tjem.133.313.	Sera Y	Tohoku J Exp Med	1981
7346785	1	0	0				0	asbesto	Nutrition and gastric cancer	Gastric cancer (Gc) is generally conceived as having a multifactorial origin. Different genetic factors, soil, nutritional and socioeconomic factors have all been mentioned in the literature as possible causes. Further research on the causation of Gc has, in fact, been hampered by the large number of hypotheses. A strong geographic association between gastric cancer and stroke mortality was found…	Age Factors; Aged; Cerebrovascular Disorders; Diet; Female; Humans; Lung Neoplasms; Male; Middle Aged; Models, Biological; Sex Factors; Sodium Chloride; Stomach Neoplasms	Joossens JV, Geboers J.	Nutr Cancer. 1981;2(4):250-61. doi: 10.1080/01635588109513691.	Joossens JV	Nutr Cancer	1981
7382156	0	1	0		Work related disease	1	rubella	acetone	Epidemiologic and preventive studies of rubella in female office workers	In order to prevent maternal rubella infection, serum antibody titers for rubella were estimated in a total of 965 female office workers residing in the vicinities of Tokyo and Osaka using hemagglutination-inhibition test. Approximately 40% of the young women tested were then observed to be susceptible to the disease, and the percentage was not apparently changed by a large rubella epidemic which…	Adult; Antibodies, Viral; Female; Humans; Japan; Occupational Medicine; Rubella; Rubella Vaccine; Rubella virus; Vaccines, Attenuated	Nishihara H, Kondo H, Hashida M.	Sangyo Igaku. 1980 Jan;22(1):18-23. doi: 10.1539/joh1959.22.18.	Nishihara H	Sangyo Igaku	1980
7436282	0	1	0				0		Major osteotomies of the cranium, facial bones, and mandible	This paper describes the present status of osteotomies of the facial skeletal framework, including craniofacial surgery, in Japan based on patients seen at the Tokyo Metropolitan Police Hospital. It presents our experience with the correction of craniofacial dysostosis, orbital hypertelorism, orbital hypotelorism, untreated plagiocephaly, craniostenosis, cleft lip deformity, prognathism, and asym…	Adolescent; Adult; Child; Child, Preschool; Cleft Lip; Craniofacial Dysostosis; Facial Bones; Female; Humans; Hypertelorism; Infant; Japan; Male; Mandible; Osteotomy; Prognathism; Skull; Syndrome; Synostosis	Ohmori K.	Ann Plast Surg. 1980 Jun;4(6):481-94. doi: 10.1097/00000637-198006000-00007.	Ohmori K	Ann Plast Surg	1980
7465457	0	1	0				0		Coronary heart disease. The size and nature of the problem	In the U.K., coronary heart disease has reached epidemic proportions. It is the commonest cause of death after the age of 35 years and the fastest rate of increase is in early middle age. The epidemic is due mainly to our way of life. The most important factors are dietary, with smoking, physical inactivity and stress also contributing. Twenty independent working parties from different countries …	Adult; Age Factors; Child; Cholesterol, Dietary; Coronary Disease; Dietary Fats; Feeding Behavior; Female; Humans; Infant; Japan; Male; Middle Aged; United Kingdom	Turner RW.	Postgrad Med J. 1980 Aug;56(658):538-47. doi: 10.1136/pgmj.56.658.538.	Turner RW	Postgrad Med J	1980
7498078	0	1	0				0		Magnetic stimulation of peripheral nerves. Comparison of magnetic stimulation with electrical stimulation	We measured total peripheral motor conduction time by two different methods, magnetic stimulation and electrical stimulation, to reveal which is better in determining actual peripheral motor conduction time. In the upper extremities, the difference between magnetic stimulation and electrical stimulation was within a mean time of 1.39 +/- 0.8 msec, while that in the lower extremities was 2.3 +/- 1…	Adult; Electric Stimulation; Female; Humans; Male; Middle Aged; Motor Neurons; Muscle, Skeletal; Peripheral Nerves; Reaction Time; Reference Values; Spinal Nerve Roots; Synaptic Transmission	Ono S, Oishi M, Du CM, Takasu T.	Electromyogr Clin Neurophysiol. 1995 Aug-Sep;35(5):317-20.	Ono S	Electromyogr Clin Neurophysiol	1995
7513224	0	0	1				0		Local etoposide injection for treatment of tubal pregnancy with cardiac activity	Etoposide was injected locally under sonographic management for the treatment of tubal pregnancy with cardiac activity in the distal region of the tube; the serum beta-hCG level was 14,000 mIU/mL. Two doses of 50 mg each, three days apart, were employed. No side effects appeared either during or after the treatment. Hysterosalpingography performed 1 month 3 weeks after treatment demonstrated the …	Adult; Chorionic Gonadotropin; Chorionic Gonadotropin, beta Subunit, Human; Etoposide; Female; Humans; Hysterosalpingography; Japan; Peptide Fragments; Pregnancy; Pregnancy, Tubal; Ultrasonography	Kusaka M, Tanaka T, Fujimoto S.	Int J Fertil Menopausal Stud. 1994 Jan-Feb;39(1):11-3.	Kusaka M	Int J Fertil Menopausal Stud	1994
7529709	0	0	1				0		Atmospheric pollution due to mobile sources and effects on human health in Japan	Following the rapid economic growth after World War II, diseases associated with environmental pollution frequently occurred due to delayed implementation of countermeasures against environmental pollution. These diseases are exemplified by Minamata disease, Itai-itai disease, chronic arsenic poisoning, and Yokkaichi asthma. After multiple episodes of these pollution-related diseases were experie…	Adult; Child; Data Collection; Female; Humans; Japan; Lung Diseases; Male; Vehicle Emissions	Kagawa J.	Environ Health Perspect. 1994 Oct;102 Suppl 4(Suppl 4):93-9. doi: 10.1289/ehp.94102s493.	Kagawa J	Environ Health Perspect	1994
7560138	0	1	0				0		Assessment of self-control behavior: validity analyses on a Japanese version of the self-control schedule	To investigate the validity of a Japanese translation of Rosenbaum's Self-Control Schedule (SCS), 338 Japanese undergraduates were administered the scale. Construct validity of the SCS subscales, Constructive Self-Control and Ineffective Self-Control, in this study was achieved by correlations with coping responses. In addition, multiple regression analyses showed that Constructive Self-Control c…	Adaptation, Psychological; Adolescent; Adult; Cross-Cultural Comparison; Depressive Disorder; Female; Humans; Internal-External Control; Japan; Life Change Events; Male; Personality Inventory; Psychometrics; Psychophysiologic Disorders; Reference Values; Reproducibility of Results; Self Concept	Nakano K.	J Clin Psychol. 1995 May;51(3):378-82. doi: 10.1002/1097-4679(199505)51:3<378::aid-jclp2270510309>3.0.co;2-n.	Nakano K	J Clin Psychol	1995
7560524	0	0	0		Career /education/ satisfaction/self-efficacy	0	satisfaction	Med_personnel	Job satisfaction in Japanese nurses	This study investigated job satisfaction among nurses in Japan. The instrument for measuring occupational satisfaction of hospital nurses developed by Stamps and her associates was used. Initial items were reviewed by content experts who were familiar with measurement of work satisfaction among health professionals and nursing practice in Japan. Based on the item analysis in the cultural context,…	Adult; Career Mobility; Factor Analysis, Statistical; Female; Humans; Japan; Job Satisfaction; Male; Middle Aged; Nursing Staff, Hospital; Surveys and Questionnaires; Workload; Workplace	Yamashita M.	J Adv Nurs. 1995 Jul;22(1):158-64. doi: 10.1046/j.1365-2648.1995.22010158.x.	Yamashita M	J Adv Nurs	1995
7567422	0	1	0				0		Enhancement of randomness by flotation rest (restricted environmental stimulation technique)	This study was conducted to evaluate the positive effect of flotation REST on the production of random sequences, employing both behavioral and physiological measures. The subjects were 7 student volunteers who spent a 40-min. session lying alone on a bed in an isolation box and two 40-min. sessions floating in a commercially produced tank. Polygraph recordings (EEG, EOG, ECG and respiration) wer…	Adult; Arousal; Attention; Female; Humans; Male; Mathematics; Monitoring, Physiologic; Rest; Social Isolation; Verbal Behavior; Weightlessness	Sakata S, Shinohara J, Hori T, Sugimoto S.	Percept Mot Skills. 1995 Jun;80(3 Pt 1):999-1010. doi: 10.2466/pms.1995.80.3.999.	Sakata S	Percept Mot Skills	1995
7593053	0	0	0		Mental Health	0	occupational stress	sleep	Sleep habits and psychosomatic health complaints of bank workers in a megacity in Japan	The relationship between sleep habits and psychosomatic health complaints was investigated by a questionnaire study in 148 bank workers in Tokyo. Daily bedtime was more flexible than daily rising time, and both mean bedtime and rising time tended to be earlier with increasing age. Multiple logistic regression analysis showed that psychosomatic health complaints of sleep disturbances, fatigue, dig…	Adolescent; Adult; Depressive Disorder; Fatigue; Female; Humans; Incidence; Japan; Male; Middle Aged; Psychophysiologic Disorders; Sleep Wake Disorders; Urban Population	Motohashi Y, Takano T.	J Biosoc Sci. 1995 Oct;27(4):467-72. doi: 10.1017/s0021932000023075.	Motohashi Y	J Biosoc Sci	1995
7625479	0	0	0		Mental Health	0	occupational stress		Prevalence of seasonal difficulties in mood and behavior among Japanese civil servants	Most prevalence studies of seasonal changes in mood and behavior have come from Western countries. The authors' goal was to determine the prevalence of seasonal changes in mood and behavior in a randomly selected group of Japanese workers. They administered a Japanese translation of the Seasonal Pattern Assessment Questionnaire to 1,276 civil servants in Nagoya, Japan. The estimated prevalence of…	Adult; Cross-Cultural Comparison; Europe; Female; Humans; Japan; Male; Occupations; Photoperiod; Prevalence; Random Allocation; Seasonal Affective Disorder; Temperature; United States	Ozaki N, Ono Y, Ito A, Rosenthal NE.	Am J Psychiatry. 1995 Aug;152(8):1225-7. doi: 10.1176/ajp.152.8.1225.	Ozaki N	Am J Psychiatry	1995
7627312	0	0	0		Work related disease	1	PCB, asbestos, lead, metal, silica, cadmium, copper, and zinc	asbesto	Decline in annual lung function in workers exposed to asbestos with and without pre-existing fibrotic changes on chest radiography	To examine whether or not workers with pre-existing mild pulmonary fibrosis have accelerated decline in forced expiratory volume in one second (FEV1) or forced vital capacity (FVC), under low level exposure to chrysotile asbestos. All male workers in two asbestos manufacturing factories were followed up annually for six years to compare their declines in FEV1 and FVC. The values of FEV1 and FVC w…	Adult; Asbestos, Serpentine; Cross-Sectional Studies; Follow-Up Studies; Forced Expiratory Volume; Humans; Lung; Male; Middle Aged; Occupational Exposure; Pneumoconiosis; Pulmonary Fibrosis; Risk Factors; Spirometry; Vital Capacity	Nakadate T.	Occup Environ Med. 1995 Jun;52(6):368-73. doi: 10.1136/oem.52.6.368.	Nakadate T	Occup Environ Med	1995
7630032	0	1	0				0	asbesto	A study on urine cotinine for the evaluation of smoking cessation	Two branch offices of enterprise T in the same city engaged in service and sales were selected at random for this study on the evaluation of smoking cessation education using the urine cotinine concentration (U-Cot) measured by ion pair reversed-phase high performance liquid chromatography (IP-R-HPLC). Branch A conducted a smoking cessation education program; branch B did not. By comparison of th…	Adult; Chromatography, High Pressure Liquid; Cotinine; Female; Health Education; Humans; Male; Self Disclosure; Smoking Cessation	Takeda N, Jitsunari F, Asakawa F, Suna S, Manabe Y, Goda K.	Nihon Eiseigaku Zasshi. 1995 Jun;50(2):637-51. doi: 10.1265/jjh.50.637.	Takeda N	Nihon Eiseigaku Zasshi	1995
7633275	0	1	0		Work related disease	0	0	acetone	Diving patterns of ama divers of Hegura Island, Japan	Daily diving patterns, especially depth-time profiles, were continuously recorded during the entire work shift in four cachido and four funado divers of Hegura Island, Japan. All Hegura divers (cachido and funado alike) were female and habitually wore wet suits. Cachidos dive free and unassisted from a boat or float, whereas funado divers are assisted by weighted descent and during the ascent by …	Adult; Body Temperature; Diving; Female; Humans; Japan; Middle Aged; Protective Clothing; Temperature; Time Factors	Mohri M, Torii R, Nagaya K, Shiraki K, Elsner R, Takeuchi H, Park YS, Hong SK.	Undersea Hyperb Med. 1995 Jun;22(2):137-43.	Mohri M	Undersea Hyperb Med	1995
7672857	0	0	0		Work related disease	0	substance exposure including specified chemical substance and organic solvent	acetone	Acetone excretion into urine of workers exposed to acetone in acetate fiber plants	To develop a proper protocol for biological exposure monitoring of acetone, we evaluated whether exposure to acetone on the previous day affects the biological monitoring value at the end of a work day. One hundred and ten male workers exposed to acetone in three acetate fiber manufacturing plants were monitored using a liquid passive sampler on two consecutive working days after 2 days without e…	Acetone; Adolescent; Adult; Air Pollutants, Occupational; Body Burden; Environmental Monitoring; Humans; Linear Models; Male; Middle Aged; Time Factors	Satoh T, Omae K, Takebayashi T, Nakashima H, Higashi T, Sakurai H.	Int Arch Occup Environ Health. 1995;67(2):131-4. doi: 10.1007/BF00572237.	Satoh T	Int Arch Occup Environ Health	1995
7681386	0	1	0				0	asbesto	Age-related changes in pattern visual evoked potentials: differential effects of luminance, contrast and check size	We recorded visual evoked potentials (VEPs) to checkerboard pattern-reversal stimulation in 109 normal subjects (51 males and 59 females; aged 19-84 years) in order to study the aging effect on the multiple channels of the visual system in humans. Transient VEPs to 3 check sizes (15', 30' and 50') were obtained by monocular stimulation. Two test conditions were employed: (1) a high luminance (180…	Adult; Age Factors; Aged; Aged, 80 and over; Aging; Contrast Sensitivity; Electroencephalography; Evoked Potentials, Visual; Female; Humans; Light; Male; Middle Aged; Pattern Recognition, Visual; Photic Stimulation; Reaction Time; Size Perception	Tobimatsu S, Kurita-Tashima S, Nakayama-Hiromatsu M, Akazawa K, Kato M.	Electroencephalogr Clin Neurophysiol. 1993 Jan-Feb;88(1):12-9. doi: 10.1016/0168-5597(93)90023-i.	Tobimatsu S	Electroencephalogr Clin Neurophysiol	1993
7725321	0	0	1				0	acetone	Poisoning by the red alga 'ogonori' (Gracilaria verrucosa) on the Nojima Coast, Yokohama, Kanagawa Prefecture, Japan	A food poisoning case due to the ingestion of 'ogonori', an edible red alga, occurred at Yokohama, Kanagawa Prefecture, Japan, in late October 1993, resulting in two victims, including one death (female). No causative agent present in the ogonori was found from a routine bioassay for marine toxins. From the production of increased amounts of prostaglandins (PGs), mainly PGE2, by the alga on stimu…	Animals; Arachidonic Acid; Chromatography, High Pressure Liquid; Dinoprostone; Fatal Outcome; Female; Foodborne Diseases; Gastrointestinal Hemorrhage; Humans; Japan; Male; Marine Toxins; Mice; Middle Aged; Rhodophyta; Sex Factors; Stomach Diseases	Noguchi T, Matsui T, Miyazawa K, Asakawa M, Iijima N, Shida Y, Fuse M, Hosaka Y, Kirigaya C, Watabe K, et al.	Toxicon. 1994 Dec;32(12):1533-8. doi: 10.1016/0041-0101(94)90311-5.	Noguchi T	Toxicon	1994
7729385	1	0	0				0		Estimation of variation among individuals of biological half-time of cadmium calculated from accumulation data	For heavy metals, many experimental studies using animals have revealed short biological half-times (BHTs) to be 1 year or less by administration of heavy metals. Tsuchiya and Sugita, however, devised an original method and first reported the possibility of a long BHT for cadmium (Cd) calculated from Cd accumulation in postmortem human organs and tissues by age using a nonlinear regression analys…	Adolescent; Adult; Aged; Aged, 80 and over; Cadmium; Child; Child, Preschool; Data Collection; Female; Half-Life; Humans; Infant; Infant, Newborn; Kidney; Male; Mathematics; Middle Aged; Regression Analysis	Sugita M, Tsuchiya K.	Environ Res. 1995 Jan;68(1):31-7. doi: 10.1006/enrs.1995.1005.	Sugita M	Environ Res	1995
7788517	0	0	0		Work related disease	0	physical symptoms including asthma, exzema, respiratory symptoms associated with work	農夫肺	Clinical and immunologic surveys of Hymenoptera hypersensitivity in Japanese forestry workers	The increased incidence of bee-sting allergy among beekeepers is well known, whereas Hymenoptera hypersensitivity among forestry workers, who are frequently stung by Hymenoptera, is not well understood. To elucidate the nature of Hymenoptera hypersensitivity among forestry workers and analyze the mechanism involved in Hymenoptera-induced systemic reactions. A questionnaire was administered and ye…	Adult; Animals; Antibodies, Anti-Idiotypic; Female; Forestry; Humans; Hymenoptera; Hypersensitivity; Immunoglobulin E; Insect Bites and Stings; Japan; Male; Middle Aged; Occupational Diseases; Surveys and Questionnaires; Venoms	Shimizu T, Hori T, Tokuyama K, Morikawa A, Kuroume T.	Ann Allergy Asthma Immunol. 1995 Jun;74(6):495-500.	Shimizu T	Ann Allergy Asthma Immunol	1995
7794011	0	0	0		Work related disease	0	substance exposure including specified chemical substance and organic solvent	ketone	Biological monitoring of occupational exposure to methyl ethyl ketone in Japanese workers	The relationship between occupational exposure to methyl ethyl ketone (MEK) and its concentration in urine and blood was studied in a group of 72 workers in a printing factory. Personal exposure monitoring was carried out with passive samplers during the workshifts. The time weighted average (TWA) concentration of MEK ranged from 1.3 to 223.7 ppm, with a mean concentration of 47.6 ppm. In additio…	Adult; Aged; Butanones; Creatinine; Environmental Monitoring; Female; Hippurates; Humans; Japan; Male; Middle Aged; Occupational Exposure; Reference Standards; Solvents	Yoshikawa M, Kawamoto T, Murata K, Arashidani K, Katoh T, Kodama Y.	Arch Environ Contam Toxicol. 1995 Jul;29(1):135-9. doi: 10.1007/BF00213098.	Yoshikawa M	Arch Environ Contam Toxicol	1995
7823721	0	1	0				0		Mental spring cleaning after Kobe	NA	Aged; Disasters; Female; Humans; Japan; Local Government; Male; Rescue Work; Volunteers	Ross C.	Lancet. 1995 Jan 28;345(8944):245-6. doi: 10.1016/s0140-6736(95)90232-5.	Ross C	Lancet	1995
7832734	0	0	1				0		Psychological evaluation of Japanese astronaut applicants			Sekiguchi C, Umikura S, Sone K, Kume M.	Aviat Space Environ Med. 1994 Oct;65(10 Pt 1):920-4.	Sekiguchi C	Aviat Space Environ Med	1994
7847752	0	1	0		Work related disease	1	0	review	Application of neurophysiological methods in occupational medicine in relation to psychological performance	Many years ago, we introduced advanced neurophysiological and psychobehavioural methods to our laboratory and have since applied our techniques on workers exposed to various occupational factors. In this article, we summarized our recent findings on the neurophysiological subclinical effects of lead, mixed solvents, toluene, styrene, local vibration and visual display terminal (VDT) work in relat…	Adolescent; Adult; Aged; Female; Humans; Male; Middle Aged; Nervous System Diseases; Neurophysiology; Occupational Exposure; Occupational Medicine; Task Performance and Analysis	Araki S, Murata K, Yokoyama K.	Ann Acad Med Singap. 1994 Sep;23(5):710-8.	Araki S	Ann Acad Med Singap	1994
7872979	0	1	0				0		Observation study on natural walking in the Tokyo metropolitan	In this study, data on walking speed, step numbers, cadence of natural walking were collected and their relations to foot wear, clothing, luggage carried and time of the day as well as crowdedness were investigated. This survey was held in Shinjuku, Tokyo in 1991. Six thousand three hundred and seventy nine walking people were observed from 10:00 am to 5:00 pm. Ten students who were trained to ob…	Adult; Aged; Clothing; Female; Humans; Male; Middle Aged; Shoes; Tokyo; Walking	Kataoka J, Suzuki M, Shibata S, Sakamoto K.	Ann Physiol Anthropol. 1994 Sep;13(5):219-31. doi: 10.2114/ahs1983.13.219.	Kataoka J	Ann Physiol Anthropol	1994
7878941	0	1	0				0		The quality of life after kidney transplantation in Japan: results from a nationwide questionnaire	NA	Adolescent; Adult; Aged; Child; Employment; Female; Graft Rejection; Health Status; Hospitalization; Humans; Interpersonal Relations; Japan; Kidney Transplantation; Male; Marriage; Middle Aged; Patient Satisfaction; Postoperative Complications; Quality of Life; Reoperation; Surveys and Questionnaires; Unemployment	Ohkubo M.	Transplant Proc. 1995 Feb;27(1):1452-7.	Ohkubo M	Transplant Proc	1995
7928423	0	1	0			1	0		Effect of lifetime cigarette consumption on time domain spirogram indices	A cross-sectional analysis on the dose-related change in time domain spirogram indices induced by lifetime cigarette consumption was conducted to examine the ability of those indices to detect early changes in the lung periphery in comparison with conventional spirometric indices. The subjects were asymptomatic healthy male workers from three occupational cohorts including asbestos workers and we…	Adult; Asbestos; Cross-Sectional Studies; Forced Expiratory Volume; Humans; Longitudinal Studies; Lung; Male; Middle Aged; Occupational Exposure; Smoking; Spirometry; Time Factors; Welding	Nakadate T, Sato T, Kagawa J, Yagami T.	Ind Health. 1994;32(1):29-40. doi: 10.2486/indhealth.32.29.	Nakadate T	Ind Health	1994
8011052	0	0	1				0		Risk factors of fatality in motor vehicle traffic accidents	The present study was conducted to evaluate the effect of potential risk factors--such as driving without a license, alcohol use, speed, seat belt, and helmet--use on fatality in motor vehicle traffic accidents. Unconditional multiple logistic regression analysis was employed to take these factors and age into account, simultaneously. The effect of driving without a license was not significant af…	Accidents, Traffic; Adult; Alcohol Drinking; Female; Humans; Japan; Logistic Models; Male; Middle Aged; Motorcycles; Odds Ratio; Risk Factors	Shibata A, Fukuda K.	Accid Anal Prev. 1994 Jun;26(3):391-7. doi: 10.1016/0001-4575(94)90013-2.	Shibata A	Accid Anal Prev	1994
8014068	0	0	0		Work related disease	1	comfortable workplace	gas	Cytogenetic abnormalities of hematopoietic tissue in retired workers of the Ohkunojima poison gas factory	A high incidence of cancer of the respiratory tract has been reported among former workers in a poison gas manufacturing plant which operated on Ohkunojima from 1927 to 1945. This report provides evidence of a high incidence of chromosome abnormality and sister chromatid exchange (SCE) rate among the former workers, as well as cytogenetic changes in two patients among the former workers with chro…	Aged; Arsenicals; Bronchitis; Chromosome Aberrations; Chromosome Disorders; Chronic Disease; Female; Humans; Incidence; Japan; Leukemia, Myelogenous, Chronic, BCR-ABL Positive; Male; Middle Aged; Mustard Gas; Occupational Diseases; Sister Chromatid Exchange; Y Chromosome	Shakil FA, Kuramoto A, Yamakido M, Nishimoto Y, Kamada N.	Hiroshima J Med Sci. 1993 Dec;42(4):159-65.	Shakil FA	Hiroshima J Med Sci	1993
8029667	0	1	0				0		Japanese attitudes towards truth disclosure in cancer	Despite the increasing concerns of truth disclosure, most cancer patients are not told the truth about their disease in Japan. The author has tried to provide some insight into this issue by evaluating results from questionnaires given to hospital patients, clients in a mass cancer survey, and doctors of a college hospital. Results showed that 72% of patients and 83% of clients wanted to be told …	Empirical Approach; Government Task Force for Terminal Care (Japan); Hyogo College of Medicine; Japan Medical Association Bioethics Council; Professional Patient Relationship; Adolescent; Adult; Advisory Committees; Aged; Aged, 80 and over; Attitude of Health Personnel; Attitude to Health; Beneficence; Data Collection; Female; Humans; Informed Consent; Japan; Male; Medical Staff, Hospital; Middle…	Tanida N.	Scand J Soc Med. 1994 Mar;22(1):50-7. doi: 10.1177/140349489402200109.	Tanida N	Scand J Soc Med	1994
8076934	1	0	0				0		Characterization of the three genotypes of low Km aldehyde dehydrogenase in a Japanese population	A deficiency in low Km aldehyde dehydrogenase (ALDH2) is regarded as the main factor responsible for "Oriental flushing" and other symptoms due to alcohol sensitivity. In this study, the relationship of the ALDH2 genotype to alcohol-associated symptoms and drinking behavior was investigated in 524 Japanese workers, using a new, rapid, and nonisotopic polymerase chain reaction (PCR) method. Differ…	Adult; Alcohol Drinking; Aldehyde Dehydrogenase; Base Sequence; DNA Primers; Ethanol; Female; Genotype; Humans; Hypersensitivity; Japan; Leukocytes; Male; Molecular Sequence Data; Polymerase Chain Reaction	Takeshita T, Morimoto K, Mao X, Hashimoto T, Furuyama J.	Hum Genet. 1994 Sep;94(3):217-23. doi: 10.1007/BF00208273.	Takeshita T	Hum Genet	1994
8087336	0	0	0		Work related disease	2	comfortable workplace	pulmonary fibrosis	Idiopathic pulmonary fibrosis. Epidemiologic approaches to occupational exposure	Idiopathic pulmonary fibrosis (IPF) risk-related factors were epidemiologically investigated on the basis of 1,311 Japanese IPF autopsy cases selected from the annual complications of autopsy data records in Japan during a 12-yr period. Age and sex distribution of the subjects revealed a high peak in their seventh decade with males predominating. The IPF rate was more than two times higher (p &lt…	Adolescent; Adult; Age Distribution; Aged; Aged, 80 and over; Autopsy; Case-Control Studies; Chi-Square Distribution; Dust; Epidemiologic Methods; Female; Humans; Incidence; Japan; Logistic Models; Male; Middle Aged; Occupational Exposure; Pulmonary Fibrosis; Sex Distribution; Surveys and Questionnaires	Iwai K, Mori T, Yamada N, Yamaguchi M, Hosoda Y.	Am J Respir Crit Care Med. 1994 Sep;150(3):670-5. doi: 10.1164/ajrccm.150.3.8087336.	Iwai K	Am J Respir Crit Care Med	1994
8171152	1	1	0				0		A miniunit approach to lip reconstruction	Aesthetic units of the face have been described previously. Burget applied the subunit principle to upper lip reconstruction. When defects are too small to replace subunits, we have employed a miniunit approach for their closure. When potential or actual wrinkle lines, as well as contour subunit lines, are used in flap design, miniunit flaps can be created which improve the aesthetic results. Sym…	Adult; Carcinoma, Basal Cell; Female; Humans; Lip; Lip Neoplasms; Male; Middle Aged; Nevus; Skin Neoplasms; Surgical Flaps	Iwahira Y, Maruyama Y, Yoshitake M.	Plast Reconstr Surg. 1994 May;93(6):1282-5. doi: 10.1097/00006534-199405000-00029.	Iwahira Y	Plast Reconstr Surg	1994
8184416	0	0	0		Lifestyle related disease/health status	1	diet and nutrition	anemia	Influence of living conditions on the incidence of anemia and effects of health guidance and diet supplementation on recovery from anemia of women in fishing villages	Studies were made on the relationship between the incidence of anemia and living conditions of women in fishing villages in Tokushima prefecture, and also on the effects of health guidance and supplementation of the diet with iron enriched food on recovery from anemia. With regard to economic conditions, Hb values were found to be higher in women who spent more money on food and who had much leis…	Adult; Anemia; Female; Food, Fortified; Health Promotion; Humans; Incidence; Iron; Japan; Middle Aged; Nutritional Physiological Phenomena; Remission Induction; Rural Population; Socioeconomic Factors	Fujii M, Miyoshi T, Iuchi A, Goto H, Ishimoto H.	Tokushima J Exp Med. 1993 Dec;40(3-4):191-7.	Fujii M	Tokushima J Exp Med	1993
8186656	0	0	0		Lifestyle related disease/health status	1	others	checkup utility	A study on the efficacy of a screening program for colorectal cancer in a small Japanese village	A longitudinal study of the reduction in mortality was carried out to evaluate the efficacy of screening for colorectal cancer. A population-based screening program using the fecal occult blood test was conducted from 1982 to 1991 in the small village of Asahi, Nagano, Japan (index area). The efficacy of the screening program was measured by the standardized mortality ratio (SMR) for colorectal c…	Adult; Aged; Aged, 80 and over; Colorectal Neoplasms; Female; Follow-Up Studies; Humans; Japan; Longitudinal Studies; Male; Mass Screening; Middle Aged; Occult Blood; Rural Health	Nakama H.	Clin Investig. 1994 Jan;72(2):117-21. doi: 10.1007/BF00184587.	Nakama H	Clin Investig	1994
8217360	0	0	1				0		The impact of geographical, clinical, dietary and radiation-induced features in epidemiology of thyroid cancer	Cancer of the thyroid accounts for less than 1% of all cancers recognised each year, but the incidence is rising. Much of the early work of the epidemiology and aetiology of thyroid cancer was based on the assumption that thyroid cancer can be treated as an entity. The recognition that two distinct types of endocrine cell occur within the thyroid has made it clear that any discussion of the aetio…	Adult; Austria; Carcinoma, Papillary; Colombia; Female; Goiter; Humans; Iodine; Japan; Male; Middle Aged; Neoplasms, Radiation-Induced; Sodium Chloride, Dietary; Switzerland; Thyroid Diseases; Thyroid Neoplasms; United States	Langsteger W, Költringer P, Wolf G, Dominik K, Buchinger W, Binter G, Lax S, Eber O.	Eur J Cancer. 1993;29A(11):1547-53. doi: 10.1016/0959-8049(93)90292-n.	Langsteger W	Eur J Cancer	1993
8226113	0	0	0		Work related disease	1	PCB, asbestos, lead, metal, silica, cadmium, copper, and zinc	lead	Interrelation between urinary delta-aminolevulinic acid (ALA), serum ALA, and blood lead in workers exposed to lead	Using a fluorometric HPLC method, we determined delta-aminolevulinic acid (ALA) in sera and urine samples from 16 lead workers with blood lead levels ranging from 19 to 107 microG/100 ml. The concentration of ALA in serum correlated highly with the urinary ALA concentration (gamma = 0.957 for ALA mg/1; gamma = 0.967 for ALA mg/g creatinine). The ALA concentrations in the serum of lead workers ran…	Adolescent; Adult; Air Pollutants, Occupational; Aminolevulinic Acid; Chromatography, High Pressure Liquid; Female; Humans; Lead; Lead Poisoning; Male; Middle Aged; Occupational Diseases; Welding	Tomokuni K, Ichiba M, Fujishiro K.	Ind Health. 1993;31(2):51-7. doi: 10.2486/indhealth.31.51.	Tomokuni K	Ind Health	1993
8227764	0	1	0				0		Psychotic symptoms in depression and borderline personality disorder	The authors investigated the prevalence of psychotic symptoms in depression and borderline personality disorder employing the Diagnostic Interview for Borderlines. Clear-cut delusions and hallucinations were rare among the borderlines. However, derealization and depersonalization symptoms were common and were found to be prevalent as among depressives. The prevalence of these symptoms among patie…	Adolescent; Adult; Bipolar Disorder; Borderline Personality Disorder; Depersonalization; Depressive Disorder; Female; Humans; Personality Inventory; Psychiatric Status Rating Scales; Psychotherapy; Psychotic Disorders; Reality Testing; Regression, Psychology	Nishizono-Maher A, Ikuta N, Ogiso Y, Moriya N, Miyake Y, Minakawa K.	J Affect Disord. 1993 Aug;28(4):279-85. doi: 10.1016/0165-0327(93)90063-p.	Nishizono-Maher A	J Affect Disord	1993
8243416	0	0	0		Mental Health	1	occupational stress		Occupational influences relative to the burnout phenomenon among Japanese nursery school teachers	To identify and evaluate recent working conditions and job content of nursery school teachers in Japan, as well as the prevalence of the burnout phenomenon and the occupational influences responsible for it, a questionnaire survey was carried out. The subjects consisted of 719 nursery school teachers and 204 municipal clerical workers as the control group. Working conditions and workload burdens …	Adult; Burnout, Professional; Female; Humans; Japan; Prevalence; Schools, Nursery; Teaching; Work Schedule Tolerance; Workload	Hisashige A.	Environ Res. 1993 Nov;63(2):219-28. doi: 10.1006/enrs.1993.1142.	Hisashige A	Environ Res	1993
8251665	0	1	0				0		A new endoscopic drainage technique for pancreatic abscesses	Acute pancreatitis sometimes leads to pancreatic abscess with a high mortality rate when appropriate drainage is not applied. Pancreatic pseudocysts are also major complications of pancreatitis, which usually need to be treated only when they are symptomatic; they sometimes lead to disseminated intravascular coagulopathy or intraabdominal bleeding if they maturate. Conventional pancreatic drainag…	Abscess; Acute Disease; Acute Kidney Injury; Adult; Catheterization; Drainage; Endoscopy, Digestive System; Female; Humans; Laparoscopes; Laparoscopy; Pancreatic Diseases; Pancreatitis	Watanabe Y, Sato M, Kimura S.	J Laparoendosc Surg. 1993 Oct;3(5):489-94. doi: 10.1089/lps.1993.3.489.	Watanabe Y	J Laparoendosc Surg	1993
8254265	0	0	0	1	Work related disease	1	0		Influence of meals and night shifts on health	(1) The effect of twice-daily meals on a body weight (BW) and blood pressure (BP), (2) the effect of working night shifts on BPs, and (3) a relationship between a meat diet and cedar pollinosis were statistically investigated with working men who had an annual medical examination. As a result, the effect of twice-daily meals on BW and BP was not different from thrice-daily meals on BW and BP. How…	Adult; Blood Pressure; Body Weight; Dietary Proteins; Energy Intake; Feeding Behavior; Female; Humans; Hypertension; Japan; Male; Meat; Middle Aged; Rhinitis, Allergic, Seasonal; Risk Factors; Work Schedule Tolerance	Ishizuka T, Furuya Y.	J Med Syst. 1993 Aug;17(3-4):201-6. doi: 10.1007/BF00996946.	Ishizuka T	J Med Syst	1993
8254516	0	1	0				0		Ventilatory responses during arm and leg exercise at varying speeds and forces in untrained female humans	1. Involvement of neural stimuli, central and/or peripheral in origin, in exercise ventilatory control was ascertained by examining the ventilatory responses to varying mechanical conditions of arm and leg cycle ergometries. Twelve untrained women underwent each of two modes of exercise at three levels of loading (0, 5 and 10 N), each at three levels of speed (30, 50 and 72 r.p.m.), during which …	Adult; Arm; Biomechanical Phenomena; Carbon Dioxide; Exercise; Exercise Test; Female; Humans; Leg; Pulmonary Gas Exchange; Respiratory Mechanics	Takano N.	J Physiol. 1993 Aug;468:413-24. doi: 10.1113/jphysiol.1993.sp019779.	Takano N	J Physiol	1993
8273458	0	0	1				0		Successful pregnancy in renal transplant recipients	Three cases of successful pregnancies in renal transplant recipients who had undergone transplantation in the Okayama University Medical School Hospital are reported. Two of the women had received an organ from a living relative and one woman received a cadaveric organ graft. These patients, aged 28-37 at the time of the delivery, had received their transplants 2-5 years prior to their conception…	Adult; Female; Humans; Immunosuppression Therapy; Kidney Transplantation; Pregnancy; Pregnancy Outcome	Saito S, Sakagami K, Fujiwara T, Matsuno T, Orita K, Hiramatsu Y, Kudo T.	Acta Med Okayama. 1993 Oct;47(5):347-9. doi: 10.18926/AMO/31581.	Saito S	Acta Med Okayama	1993
8277362	0	1	0				0		Protein 1: its purification and application in clinical medicine	Protein 1 (P1) is a low-molecular-weight protein recently isolated from the urine of patients with chronic renal failure. Its molecular weight is 14 kDa on sodium dodecyl sulfate polyacrylamide gel electrophoresis and pI 4.7 on isoelectric focusing. We purified this protein, characterized its physicochemical properties, and analyzed its amino acid sequences to show that it is probably identical t…	Adolescent; Adult; Aged; Body Fluids; Child; Enzyme-Linked Immunosorbent Assay; Female; Genitalia; Humans; Infant, Newborn; Kidney; Kidney Failure, Chronic; Male; Middle Aged; Molecular Weight; Proteins; Uteroglobin	Itoh Y, Ishii S, Okutani R, Asano Y, Kawai T.	J Clin Lab Anal. 1993;7(6):394-400. doi: 10.1002/jcla.1860070614.	Itoh Y	J Clin Lab Anal	1993
8284156	0	1	0			1	0		One explanatory basis for the discrepancy of reported prevalences of sleep paralysis among healthy respondents	In a previous study, the author and coworkers found 39.8% of healthy young adults had experienced sleep paralysis. Some other studies reported prevalence as about the same or higher (i.e., 40.7% to 62.0%) than that previous estimate, while yet other studies, including Goode's work cited by ASDC and ASDA classifications, suggested much lower prevalences (i.e., 4.7% to 26.2%). The author tested the…	Adolescent; Adult; Attitude to Health; Cross-Sectional Studies; Female; Humans; Incidence; Japan; Male; Paralysis; Reference Values; Sleep Wake Disorders	Fukuda K.	Percept Mot Skills. 1993 Dec;77(3 Pt 1):803-7. doi: 10.2466/pms.1993.77.3.803.	Fukuda K	Percept Mot Skills	1993
8342194	0	0	0		Work and balance	3	Returntowork	stroke	Factors influencing return to work after stroke in Japan	Few studies have identified factors that predict return to work after stroke in Japan. Our aim in this study was to determine the predictors of return to work after stroke in Japan. We performed a retrospective cohort study on the association between patients' characteristics at admission and return to work in 230 first-stroke patients, adjusting for potential confounding factors. The patients we…	Adolescent; Adult; Cerebrovascular Disorders; Cohort Studies; Female; Humans; Japan; Male; Middle Aged; Odds Ratio; Retrospective Studies; Work	Saeki S, Ogata H, Okubo T, Takahashi K, Hoshuyama T.	Stroke. 1993 Aug;24(8):1182-5. doi: 10.1161/01.str.24.8.1182.	Saeki S	Stroke	1993
8410066	0	1	0				0		A new analysis of mortality from motor neurone disease in Japan, 1950-1990: rise and fall in the postwar years	Recent studies have demonstrated a worldwide rise in mortality from motor neurone disease (MND). However, in Japan mortality appears to have fallen significantly since the late 1960s, especially amongst women. Studies of the cause of both the worldwide rise, and the unique decline in MND mortality in Japan, have largely failed to substantiate the role of any single factor, or group of factors in …	Adolescent; Adult; Aged; Aged, 80 and over; Child; Child, Preschool; Disease Susceptibility; Female; Global Health; Humans; Infant; Japan; Life Expectancy; Linear Models; Male; Middle Aged; Motor Neuron Disease; Socioeconomic Factors	Neilson S, Robinson I, Kondo K.	J Neurol Sci. 1993 Jul;117(1-2):46-53. doi: 10.1016/0022-510x(93)90153-p.	Neilson S	J Neurol Sci	1993
8419025	0	1	0				0		Comparison of hemodynamic determinants for myocardial oxygen consumption under different contractile states in human ventricle	Recently, several indexes such as tension-time index (TTI), tension-time or force-time integral (FTI), rate-pressure product (RPP), pressure-work index (PWI), and systolic pressure-volume area (PVA) have been developed as predictors of myocardial oxygen consumption in experimental and clinical studies. However, it is still unclear whether these indexes are reliable predictors of myocardial oxygen…	Angina Pectoris; Blood Pressure; Blood Volume; Dobutamine; Female; Heart Ventricles; Hemodynamics; Humans; Male; Middle Aged; Myocardial Contraction; Myocardium; Oxygen Consumption; Systole	Takaoka H, Takeuchi M, Odake M, Hayashi Y, Hata K, Mori M, Yokoyama M.	Circulation. 1993 Jan;87(1):59-69. doi: 10.1161/01.cir.87.1.59.	Takaoka H	Circulation	1993
8465666	0	0	1				0		Life events and depression in Japan	The relationship of life events to the onset of depression as well as the relationship between positive family history and reactivity to stress were investigated. Our results indicated that life stress in general plays an important role for women in the onset of depression and that undesirable events and problems of work specifically play a role in the onset of depression. The dichotomy of reacti…	Adult; Aged; Depressive Disorder; Family; Female; Humans; Japan; Life Change Events; Male; Marriage; Middle Aged; Psychiatric Status Rating Scales; Sex Factors; Stress, Psychological	Nanko S, Demura S.	Acta Psychiatr Scand. 1993 Mar;87(3):184-7. doi: 10.1111/j.1600-0447.1993.tb03353.x.	Nanko S	Acta Psychiatr Scand	1993
8467170	0	0	0		Menstruation, menopause, and genital concerns	1	breast ca	screening	The quality of mass screening for breast cancer by physical examination	Mass screening for breast cancer using physical examination alone has been carried out since 1983 in Zentsuji, Kagawa Prefecture, Japan. Over a 7-year period, breast cancer was detected in 11 of a total 8,271 examinees, the detection rate being high at 0.13%. The detected cases included a few early-staged breast cancers, suggesting that mass screenings are of slight efficacy. Seven cases of inter…	Adult; Age Factors; Aged; Breast Neoplasms; Breast Self-Examination; Female; Follow-Up Studies; Humans; Mass Screening; Middle Aged; Neoplasm Staging; Physical Examination; Predictive Value of Tests	Morimoto T, Komaki K, Mori T, Sasa M, Ooshimo K, Miki H, Monden Y, Inui K, Saoyama N, Yoshida H.	Surg Today. 1993;23(3):200-4. doi: 10.1007/BF00309228.	Morimoto T	Surg Today	1993
8469403	0	1	0				0		Detection of dynamic changes in cerebral oxygenation coupled to neuronal function during mental work in man	Changes in the oxygenation state of brain hemoglobin during mental work were monitored in real time (time resolution: 1 s) using near-infrared spectrophotometry in 14 healthy volunteers. In a younger group (age range 22-30 years, n = 12), the subjects finding difficulty in solving a problem were accompanied by significant increases in both oxygenated hemoglobin and total hemoglobin, while the sub…	Adult; Cerebrovascular Circulation; Electroencephalography; Female; Heart Rate; Hemoglobins; Humans; Male; Oxygen Consumption; Oxyhemoglobins; Problem Solving; Spectrophotometry, Infrared; Thinking; Time Factors	Hoshi Y, Tamura M.	Neurosci Lett. 1993 Feb 5;150(1):5-8. doi: 10.1016/0304-3940(93)90094-2.	Hoshi Y	Neurosci Lett	1993
8482589	0	0	0		Work related disease	1	substance exposure including specified chemical substance and organic solvent	acetate	Determination of urinary alkoxyacetic acids by a rapid and simple method for biological monitoring of workers exposed to glycol ethers and their acetates	In control subjects and workers exposed to glycol ethers and their acetates, we determined the urinary metabolites (three alkoxyacetic acids) by a simple and rapid method. Levels of urinary metabolites were significantly higher in the solvent workers than in the nonexposed subjects. The exposure levels measured by personal monitoring of breathing zone air were far below the threshold limit value.…	Acetates; Adult; Environmental Monitoring; Ethylene Glycols; Female; Humans; Occupational Exposure; Solvents	Sakai T, Araki T, Masuyama Y.	Int Arch Occup Environ Health. 1993;64(7):495-8. doi: 10.1007/BF00381097.	Sakai T	Int Arch Occup Environ Health	1993
8495625	0	0	1			2	0		Social and economic impact on youth-onset diabetes in Japan	To investigate the social and economic backgrounds of youth-onset insulin-treated diabetes mellitus in Japan. We conducted a case-control study on 35 diabetic patients with age at onset of 19.5 +/- 5.1 yr and duration of diabetes 14.9 +/- 6.7 yr. Sex- and age-matched (within 5 yr) siblings were selected as control subjects. Thirty-five matched pairs were asked to complete a questionnaire, includi…	Absenteeism; Adult; Case-Control Studies; Diabetes Mellitus, Type 1; Education; Employment; Female; Glycated Hemoglobin; Humans; Japan; Male; Multivariate Analysis; Regression Analysis; Socioeconomic Factors; Surveys and Questionnaires	Matsushima M, Tajima N, Agata T, Yokoyama J, Ikeda Y, Isogai Y.	Diabetes Care. 1993 May;16(5):824-7. doi: 10.2337/diacare.16.5.824.	Matsushima M	Diabetes Care	1993
8528349	0	0	1				0		The quality of life of Turner women in comparison with grown-up GH-deficient women	Various aspects of the way of life in 20 adult patients (mean age: 25.7 +/- 6.0) with Turner syndrome were studied for their quality of life (QOL). The study found that many more Turner women went on to university (P &lt; 0.01) than the general population, whereas GH-deficient women did not. The employment status of both Turner and GH-deficient women does not differ from that of the general popul…	Adolescent; Adult; Body Image; Educational Status; Female; Growth Disorders; Growth Hormone; Humans; Income; Marriage; Quality of Life; Surveys and Questionnaires; Turner Syndrome	Okada Y.	Endocr J. 1994 Aug;41(4):345-54. doi: 10.1507/endocrj.41.345.	Okada Y	Endocr J	1994
8543375	1	0	0				0		"Marriage to a smoker" may not be a valid marker of exposure in studies relating environmental tobacco smoke to risk of lung cancer in Japanese non-smoking women	There is no direct evidence that workplace environmental tobacco smoke (ETS) increases lung cancer risk. Demands for regulation of workplace smoking are based on studies reporting increased risk in non-smoking women whose husbands smoke. Although denying smoking can artificially elevate risk estimates, and although many studies reporting an increase have been conducted in Asia, no previous study …	Adult; Bias; Cotinine; Creatinine; Data Interpretation, Statistical; Female; Humans; Japan; Lung Neoplasms; Middle Aged; Risk Factors; Smoking; Spouses; Tobacco Smoke Pollution	Lee PN.	Int Arch Occup Environ Health. 1995;67(5):287-94. doi: 10.1007/BF00385642.	Lee PN	Int Arch Occup Environ Health	1995
8543474	0	0	0		Work related disease	0	safety and work-related injury	safety	Some aspects of occupational safety and health in green tea workers	The objectives of this study were to evaluate the health and safety conditions of 36 male and 27 female green tea workers who were aged 40-69 years and had worked for at least 5 years in green tea production procedures. The Mean +/- SD of age was 57.1 +/- 5.8 years in males and 54.4 +/- 6.4 years in females. The mean working career was 26.1 +/- 9.5 years and 24.3 +/- 9.1 years, respectively. The …	Adult; Aged; Agricultural Workers' Diseases; Chi-Square Distribution; Female; Humans; Japan; Male; Middle Aged; Noise, Occupational; Prevalence; Tea; Vibration	Mirbod SM, Fujita S, Miyashita K, Inaba R, Iwata H.	Ind Health. 1995;33(3):101-17. doi: 10.2486/indhealth.33.101.	Mirbod SM	Ind Health	1995
8656097	0	1	0				0		The state of body surface mapping in Japan	In Japan, body surface mapping (BSM) started in 1974. A huge amount of data has been accumulated regarding basic researches and clinical applications. Recent work on BSM in Japan is summarized here, with the goals of establishing a normal database and diagnostic criteria by using the standardized mapping system. The standard systems used in Japan are the HPM-7100 and the VCM-3000, manufactured by…	Action Potentials; Adult; Aged; Aged, 80 and over; Body Surface Potential Mapping; Bundle-Branch Block; Catheter Ablation; Computer Simulation; Electrocardiography; Electrodes; Equipment Design; Female; Forecasting; Fourier Analysis; Heart Conduction System; Humans; Hypertrophy, Left Ventricular; Hypertrophy, Right Ventricular; Information Systems; Japan; Male; Middle Aged; Models, Cardiovascular…	Watanabe Y.	J Electrocardiol. 1995;28 Suppl:110-20. doi: 10.1016/s0022-0736(95)80035-2.	Watanabe Y	J Electrocardiol	1995
8681913	0	1	0				0		Evolution of Lennox-Gastaut syndrome: a long-term longitudinal study			Yagi K.	Epilepsia. 1996;37 Suppl 3:48-51. doi: 10.1111/j.1528-1157.1996.tb01821.x.	Yagi K	Epilepsia	1996
8693072	0	0	1				0		Prevalence of skin neoplasms among the atomic bomb survivors			Yamada M, Kodama K, Fujita S, Akahoshi M, Yamada S, Hirose R, Hori M.	Radiat Res. 1996 Aug;146(2):223-6.	Yamada M	Radiat Res	1996
8704860	0	0	1			1	0		Epidemiological study of hard metal asthma	To elucidate factors contributing to hard metal asthma, the entire workforce of a corporation producing hard metal tools (n = 703) was examined. The variables evaluated were the atopy reflected by immunoglobulin E (IgE) antibody against mite allergen, history of exposure to hard metal, smoking, concentration of airborne cobalt, specific IgE antibody reaction against cobalt, and the respiratory sy…	Adolescent; Adult; Aged; Asthma; Cobalt; Cross-Sectional Studies; Dose-Response Relationship, Drug; Female; Humans; Hypersensitivity, Immediate; Immunoglobulin E; Japan; Male; Metallurgy; Middle Aged; Occupational Exposure; Prevalence; Radioallergosorbent Test; Sex Factors; Smoking	Kusaka Y, Iki M, Kumagai S, Goto S.	Occup Environ Med. 1996 Mar;53(3):188-93. doi: 10.1136/oem.53.3.188.	Kusaka Y	Occup Environ Med	1996
8704861	0	0	0		Work related disease	0	PCB, asbestos, lead, metal, silica, cadmium, copper, and zinc	metal	Decreased ventilatory function in hard metal workers	To study individual effects on pulmonary function of exposure to hard metal including cobalt. All of the workers in a hard metal company (583 men and 120 women) were examined for smoking, respiratory symptoms, ventilatory function, occupational history of exposure to hard metal, and present exposure to airborne cobalt. The ventilatory function indices (forced vital capacity (FVC), forced expirato…	Adolescent; Adult; Aged; Analysis of Variance; Asthma; Cobalt; Dose-Response Relationship, Drug; Female; Humans; Japan; Lung; Male; Metallurgy; Middle Aged; Occupational Exposure; Respiratory Function Tests; Smoking	Kusaka Y, Iki M, Kumagai S, Goto S.	Occup Environ Med. 1996 Mar;53(3):194-9. doi: 10.1136/oem.53.3.194.	Kusaka Y	Occup Environ Med	1996
8708292	0	1	0				0		Will aging of the population make Japan less productive?	NA	Adolescent; Adult; Age Distribution; Employment; Female; Humans; Japan; Male; Middle Aged; Population Surveillance	Sasaki H, Sekizawa K, Yanai M, Arai H, Yamaya M, Ohrui T.	J Am Geriatr Soc. 1996 Aug;44(8):1013-4.	Sasaki H	J Am Geriatr Soc	1996
8708368	0	0	1				0		Adverse reactions to Japanese encephalitis vaccine in travellers	Vaccination against Japanese Encephalitis (JE) has been carried out extensively in many Asian countries for the past 20 years. The vaccine was generally considered to be effective and of low reactogenity. However, since 1989 an unusual number of systemic reactions characterized mainly by generalized urticaria and/or angioedema following JE vaccination were reported from Australia, Canada and Denm…	Adolescent; Adult; Aged; Child; Child, Preschool; Encephalitis Viruses, Japanese; Female; Humans; Male; Middle Aged; Travel; Vaccination; Viral Vaccines	Nothdurft HD, Jelinek T, Marschang A, Maiwald H, Kapaun A, Löscher T.	J Infect. 1996 Mar;32(2):119-22. doi: 10.1016/s0163-4453(96)91281-5.	Nothdurft HD	J Infect	1996
8718816	0	1	0				0		Body fat assessment by a new bipedal bioimpedance instrument in normal weight and obese women	The aim of the study was to evaluate a new bioimpedance method for assessment of body fat employing bipedal electrodes instead of those attached to both upper and lower extremities. The new analyzer (TBF-105, Tanita Corp., Tokyo, Japan) enables simultaneous measurements of body weight and total body resistance in a subject standing on the stainless steel electrodes. The instrument was tested in b…	Adipose Tissue; Adult; Body Composition; Electric Impedance; Female; Humans; Obesity	Hainer V, Kunesová M, Parízková J, Stich V, Horejs J, Müller L.	Sb Lek. 1995;96(3):249-56.	Hainer V	Sb Lek	1995
8721934	0	0	0	1		1	0		Effect of aging on HbA1c in a working male Japanese population	To evaluate whether there is any change in HbA1c with age and to determine the effects of body mass index (BMI), exercise, and family history of diabetes on this change. A cross-sectional survey of 7,664 male Japanese workers aged 20-59 years was performed. All subjects received a physical examination that included measurement of HbA1c as an indicator of plasma glucose level. The subjects were cl…	Adult; Age Factors; Aging; Body Mass Index; Cross-Sectional Studies; Diabetes Mellitus; Family; Female; Glycated Hemoglobin; Humans; Japan; Male; Middle Aged; Sex Characteristics; Sex Factors	Hashimoto Y, Futamura A, Ikushima M.	Diabetes Care. 1995 Oct;18(10):1337-40. doi: 10.2337/diacare.18.10.1337.	Hashimoto Y	Diabetes Care	1995
8725635	1	0	0				0		Can epidemiological studies discern subtle neurological effects due to perinatal exposure to PCBs?	What conclusions can be drawn concerning the potential neurological effects of perinatal exposure to either PCBs, or PCBs and other fish-borne contaminants? First, by their very nature epidemiological studies are limited in their ability to detect subtle associations--including possible links between exposure to low levels of environmental contaminants and disease. As stated by Dr. Schantz, both …	Adult; Animals; Child Development; Developmental Disabilities; Environmental Exposure; Female; Humans; Infant, Newborn; Japan; Polychlorinated Biphenyls; Pregnancy; Prenatal Exposure Delayed Effects; Taiwan	Seegal RF.	Neurotoxicol Teratol. 1996 May-Jun;18(3):251-4; discussion 271-6. doi: 10.1016/s0892-0362(96)90015-x.	Seegal RF	Neurotoxicol Teratol	1996
8726110	0	1	0				0		Application of the relaxation technique in general hospital psychiatry	The present article demonstrates the clinical application and the efficacy of relaxation techniques in general hospital psychiatry in Japan. During April to December 1993, 20 patients were treated with progressive muscle relaxation and "modified' autogenic training therapies. The targeted symptoms were anxiety attacks (or panic attacks), neurotic insomnia, hyperventilation syndrome, agoraphobia, …	Adaptation, Psychological; Adult; Autogenic Training; Female; Hospitals, General; Humans; Japan; Male; Middle Aged; Muscle Relaxation; Patient Acceptance of Health Care; Patient Care Team; Psychiatric Department, Hospital; Psychophysiologic Disorders; Relaxation Therapy; Sick Role; Somatoform Disorders; Treatment Outcome	Hosaka T, Yamamoto K, Ikeda K, Taniyama F, Yanagisawa J.	Psychiatry Clin Neurosci. 1995 Dec;49(5-6):259-62. doi: 10.1111/j.1440-1819.1995.tb01898.x.	Hosaka T	Psychiatry Clin Neurosci	1995
8747061	0	1	0				0		Prospective evaluation of simple morphological criteria for embryo selection in double embryo transfer cycles	Preventing the occurrence of high-rank multiple pregnancies without reducing the pregnancy rate remains a high priority of in-vitro fertilization and embryo transfer programmes. Our previous study demonstrated that, if there is at least one embryo with a good morphological grade, then the transfer of two (a double embryo transfer) instead of three embryos does not result in a lower pregnancy rate…	Adult; Embryo Transfer; Embryo, Mammalian; Female; Fertilization in Vitro; Humans; Pregnancy; Pregnancy Outcome; Pregnancy, Multiple; Prospective Studies	Kodama H, Fukuda J, Karube H, Matsui T, Shimizu Y, Tasdemir M, Tasdemir I, Tanaka T.	Hum Reprod. 1995 Nov;10(11):2999-3003. doi: 10.1093/oxfordjournals.humrep.a135836.	Kodama H	Hum Reprod	1995
8750130	0	0	1				0		Secondary exposure of medical staff to sarin vapor in the emergency room	To clarify the risk of secondary exposure of medical staff to sarin vapor in the emergency room, and to warn emergency room staffs of the hazard. Retrospective observational survey. Emergency department of a university hospital in a metropolitan area of Japan. Fifteen doctors treating victims of a terrorist attack with sarin in the Tokyo subways on the day of the attack. Of the 15 doctors who wor…	Adult; Atropine; Disasters; Emergency Medical Services; Female; Humans; Japan; Male; Medical Staff, Hospital; Middle Aged; Muscarinic Antagonists; Occupational Exposure; Retrospective Studies; Sarin; Violence; Vision Disorders	Nozaki H, Hori S, Shinozawa Y, Fujishima S, Takuma K, Sagoh M, Kimura H, Ohki T, Suzuki M, Aikawa N.	Intensive Care Med. 1995 Dec;21(12):1032-5. doi: 10.1007/BF01700667.	Nozaki H	Intensive Care Med	1995
8768672	0	0	0		Work related disease	1	comfortable workplace	noise	Effects of earplugs on catecholamine and cortisol excretion in noise-exposed textile workers	To investigate physiological and psychological effects of industrial noise, a survey was performed on 50 female workers exposed to machinery noise [93-100 dB(A)] (noise group) and 25 female workers in less-noisy environments [71-75 dB(A)] (control group) in a textile factory in Vietnam. Urine was collected for analysis of catecholamines and cortisol. The subjects were also asked to fill out a que…	Adult; Catecholamines; Ear Protective Devices; Fatigue; Female; Heart Rate; Humans; Hydrocortisone; Noise, Occupational; Textiles	Sudo A, Nguyen AL, Jonai H, Matsuda S, Villanueva MB, Sotoyama M, Nguyen TC, Le VT, Hoang MH, Nguyen DT, Nguyen S.	Ind Health. 1996;34(3):279-86. doi: 10.2486/indhealth.34.279.	Sudo A	Ind Health	1996
8776612	1	1	0				0		Prevalence of urolithiasis in Kaizuka City, Japan--an epidemiologic study of urinary stones	According to the results of nationwide surveys, the prevalence of urolithiasis has been steadily increasing in Japan. However, these surveys relied on hospital statistics, and there has been no survey of the prevalence of urolithiasis in Japan utilizing postal questionnaires. We surveyed the prevalence of urolithiasis among the inhabitants of Kaizuka City. A total of 3,000 inhabitants ranging fro…	Adult; Female; Health Surveys; Humans; Japan; Male; Middle Aged; Occupational Health; Prevalence; Recurrence; Surveys and Questionnaires; Urinary Calculi	Iguchi M, Umekawa T, Katoh Y, Kohri K, Kurita T.	Int J Urol. 1996 May;3(3):175-9. doi: 10.1111/j.1442-2042.1996.tb00511.x.	Iguchi M	Int J Urol	1996
8800281	0	1	0			3	0		Report by the Research Committee of the Ministry of Education, Science, Sports and Culture on evaluation of risk factors for cancer	Lifestyle habits and other living conditions in Japanese have progressively been changing after the World War II, and the changing trend has been accelerated since 1970. The frequency and distribution of cancer by site in Japan showed marked secular changes during the past decades, just as reflecting the above changes in environmental factors. A large scaled cohort study on cancer at moment was s…	Adult; Aged; Causality; Cohort Studies; Female; Humans; Japan; Life Style; Male; Middle Aged; Neoplasms; Research Design; Risk Factors; Time Factors	Aoki K.	J Epidemiol. 1996 Aug;6(3 Suppl):S107-13. doi: 10.2188/jea.6.3sup_107.	Aoki K	J Epidemiol	1996
8832294	0	0	0		Work related disease	1	PCB, asbestos, lead, metal, silica, cadmium, copper, and zinc	lead	Comparison between males and females with respect to the porphyrin metabolic disorders found in workers occupationally exposed to lead	To elucidate the sex difference in porphyrin metabolic disorders induced by lead exposure, we determined plasma delta-aminolevulinic acid (ALA), urinary ALA, and urinary coproporphyrin (CP) in 298 lead-exposed workers (160 males and 138 females), and compared the data thus obtained. The use of fluorometric high-performance liquid chromatography (HPLC) method which is highly sensitive and specific…	Adult; Aminolevulinic Acid; Chromatography, High Pressure Liquid; Coproporphyrins; Female; Humans; Incidence; Lead; Male; Metabolic Diseases; Occupational Exposure; Reference Values; Sex Distribution	Oishi H, Nomiyama H, Nomiyama K, Tomokuni K.	Int Arch Occup Environ Health. 1996;68(5):298-304. doi: 10.1007/BF00409414.	Oishi H	Int Arch Occup Environ Health	1996
8852953	0	1	0			3	0		Effect of physical activity as a caddie on ultrasound measurements of the Os calcis: a cross-sectional comparison	This cross-sectional study investigated the effect of long-term activity as a caddie on ultrasonic properties of the os calcis. We measured 74 healthy women, age 20-59 years, who worked at a golf course as caddies. An age-matched control group of 433 healthy women, who were office workers or housewives, also were recruited for comparison. The ultrasound measurements were performed with an Achille…	Adult; Analysis of Variance; Bone Density; Bone Resorption; Calcaneus; Cohort Studies; Cross-Sectional Studies; Female; Hand; Hand Strength; Humans; Middle Aged; Muscle, Skeletal; Osteoporosis, Postmenopausal; Physical Fitness; Premenopause; Ultrasonography	Hoshino H, Kushida K, Yamazaki K, Takahashi M, Ogihara H, Naitoh K, Toyoyama O, Doi S, Tamai H, Inoue T.	J Bone Miner Res. 1996 Mar;11(3):412-8. doi: 10.1002/jbmr.5650110316.	Hoshino H	J Bone Miner Res	1996
8868401	0	0	0		Work related disease	1	PCB, asbestos, lead, metal, silica, cadmium, copper, and zinc	lead	Fluorometric HPLC determination of delta-aminolevulinic acid (ALA) in the plasma and urine of lead workers: biological indicators of lead exposure	A fluorometric high-performance liquid chromatographic (HPLC) method was developed for the highly sensitive measurement of delta-aminolevulinic acid (ALA) in biological materials. By using this method, we determined ALA in the plasma and urine of 418 workers occupationally exposed to lead and in the plasma and urine of 227 controls. The concentrations of ALA in the plasma and urine of lead worker…	Adolescent; Adult; Aminolevulinic Acid; Calibration; Chromatography, High Pressure Liquid; Female; Fluorescence; Fluorometry; Humans; Lead; Male; Middle Aged; Occupational Exposure; Sensitivity and Specificity	Oishi H, Nomiyama H, Nomiyama K, Tomokuni K.	J Anal Toxicol. 1996 Mar-Apr;20(2):106-10. doi: 10.1093/jat/20.2.106.	Oishi H	J Anal Toxicol	1996
8876653	0	1	0				0		Human exposure to mercury: a critical assessment of the evidence of adverse health effects	The ubiquitous nature of mercury in the environment, its global atmospheric cycling, and its toxicity to humans at levels that are uncomfortably close to exposures experienced by a proportion of the population are some of the current concerns associated with this pollutant. The purpose of this review is to critically evaluate the scientific quality of published reports involving human exposures t…	Adult; Child; Child, Preschool; Environmental Exposure; Environmental Monitoring; Female; Humans; Infant; Infant, Newborn; Male; Mercury Compounds; Occupational Exposure; Risk Assessment	Ratcliffe HE, Swanson GM, Fischer LJ.	J Toxicol Environ Health. 1996 Oct 25;49(3):221-70. doi: 10.1080/713851079.	Ratcliffe HE	J Toxicol Environ Health	1996
8877839	0	0	0		Mental Health	1	occupational stress		Prevalence of mood and anxiety disorders in a working population in Japan	To learn the prevalence of mood and anxiety disorders (as defined by the Diagnostic and Statistical Manual of Mental Disorders, Third Edition, Revised) in a working population in Japan, we analyzed data from a population-based survey. Among 140 respondents who had a job, 8% experienced any of seven mood and anxiety disorders in the past 6 months and 19% had in their lifetime. The 6-month and life…	Adolescent; Adult; Age Distribution; Anxiety Disorders; Child; Child, Preschool; Data Collection; Depressive Disorder; Female; Humans; Japan; Logistic Models; Male; Middle Aged; Mood Disorders; Occupational Diseases; Prevalence; Risk Factors; Sex Distribution; Workplace	Kawakami N, Iwata N, Tanigawa T, Oga H, Araki S, Fujihara S, Kitamura T.	J Occup Environ Med. 1996 Sep;38(9):899-905. doi: 10.1097/00043764-199609000-00012.	Kawakami N	J Occup Environ Med	1996
8893145	0	1	0				0		IgA nephropathy with poorly developed lymphoepithelial symbiosis of the palatine tonsils	Tonsillar abnormalities have been observed in patients with IgA nephropathy (IgAN). In addition, it has been suggested that reticulization of tonsillar crypt epithelium is important in tonsillar immunity. Therefore, we investigated reticulization of this area in patients with IgAN (14 cases) and compared results with those of control patients who exhibited recurrent tonsillitis or tonsillar hyper…	Adolescent; Adult; Antibodies, Monoclonal; Child; Child, Preschool; Epithelium; Female; Glomerular Mesangium; Glomerulonephritis, IGA; HLA-DR Antigens; Humans; Hypertrophy; Immunohistochemistry; Keratins; Male; Middle Aged; Palatine Tonsil; Tonsillitis	Sato Y, Hotta O, Taguma Y, Takasaka T, Nose M.	Nephron. 1996;74(2):301-8. doi: 10.1159/000189325.	Sato Y	Nephron	1996
8908291	0	1	0				0		Smooth pursuit eye movements elicited by pseudorandom target motion in normal subjects	The purpose of this study was to determine which test conditions are appropriate for clinical examination of predictive control ability in smooth pursuit eye movements (SPEM). A combination of sinusoidal and pseudorandom target motion was employed to examine SPEM. Pseudorandom waves were generated by summing sinusoidal components spaced at 0.05 Hz intervals over three frequency ranges: 0.05 to 0.…	Adult; Electrooculography; Eye Movements; Female; Humans; Male; Muscle, Smooth	Hashiba M, Yasui K, Watabe H, Matsuoka T, Baba S.	Acta Otolaryngol Suppl. 1996;525:151-4.	Hashiba M	Acta Otolaryngol Suppl	1996
8908844	0	0	0		Lifestyle related disease/health status	1	LRD	glucose metabolism	Epidemiological study on hypoglycemia endemic to female nurses and other workers	Hypoglycemia has been reported to occur frequently among individuals with health-related occupations, especially hospital nurses. In this study, we investigated the risk factors of hypoglycemia. Both female hospital nurses and other female workers participated in this study, which included questionnaires, and daily blood glucose monitoring. Responses from 3,415 workers were included for analysis.…	Adult; Analysis of Variance; Blood Glucose; Female; Humans; Hypoglycemia; Japan; Logistic Models; Nurses; Odds Ratio; Risk Factors	Mogi T, Wada Y, Hirosawa I, Sasaki M, Koizumi A.	Ind Health. 1996;34(4):335-46. doi: 10.2486/indhealth.34.335.	Mogi T	Ind Health	1996
8915231	0	1	0				0		Low efficiency of oxygen utilization during exercise in hyperthyroidism	The mechanism of exercise intolerance in hyperthyroidism has not been fully elucidated. This study was undertaken to determine if hyperthyroidism reduced the efficiency of sub-maximal exercise. We measured cardiorespiratory variables up to the anaerobic threshold (AT) during ramp-loading cycle ergometry in 12 patients (New York Heart Association functional class II or III). Studies were performed…	Adult; Anaerobic Threshold; Antithyroid Agents; Blood Pressure; Exercise Test; Exercise Tolerance; Female; Follow-Up Studies; Heart; Heart Rate; Humans; Hyperthyroidism; Lung; Male; Methimazole; Middle Aged; Oxygen Consumption; Physical Exertion; Rest; Thyrotropin; Thyroxine; Triiodothyronine	Kimura H, Kawagoe Y, Kaneko N, Fessler HE, Hosoda S.	Chest. 1996 Nov;110(5):1264-70. doi: 10.1378/chest.110.5.1264.	Kimura H	Chest	1996
8923608	0	0	0		Mental Health	1	overtime and mental health		Effects of long workhours on life-style, stress and quality of life among intermediate Japanese managers	In accordance with international coordination of labor conditions a Japanese campaign advocating less work finally got under way recently in the form of work-reducing policies of the government to prevent occupational and stress-related diseases. However, long workhours among intermediate managers, who are key persons in most organizations in Japanese industry, are still considered to be prevalen…	Administrative Personnel; Adult; Female; Humans; Japan; Job Satisfaction; Life Style; Male; Middle Aged; Occupational Health; Odds Ratio; Quality of Life; Stress, Psychological; Time Factors; Workload	Maruyama S, Morimoto K.	Scand J Work Environ Health. 1996 Oct;22(5):353-9. doi: 10.5271/sjweh.153.	Maruyama S	Scand J Work Environ Health	1996
8956967	0	1	0				0		Age dependency of nanosecond fluorescence characteristics in human arteries	Human arteries fluoresce as a result of illumination by UV-light. The fluorescence characteristics of the human aorta and basilar artery were investigated with respect to aging. For this experiment, a time-resolved microscope fluorometer was employed. Resultant fluorescence decayed on a nanosecond scale when applying pulse UV-light. These fluorescences were found to be age dependent in the basila…	Age Factors; Aged; Aged, 80 and over; Aorta; Basilar Artery; Cadaver; Calcium; Female; Fluorescence; Fluorometry; Humans; Male; Middle Aged; Time Factors; Ultraviolet Rays	Araki T, Tohno Y.	Front Med Biol Eng. 1996;7(4):265-73.	Araki T	Front Med Biol Eng	1996
8957600	0	1	0				0		Mechanism of left atrial enlargement related to ventricular diastolic impairment in hypertension	Systemic hypertension is the leading cause of left ventricular (LV) hypertrophy. The present study aimed to investigate the mechanism of left atrial (LA) enlargement in patients with hypertensive heart disease during cardiac catheterization. Data were obtained from eight control subjects and seven patients with hypertensive heart disease. Left atrial and LV pressures from catheter-tip micromanome…	Adult; Animals; Cardiac Catheterization; Cardiomegaly; Diastole; Female; Guinea Pigs; Heart Atria; Hemodynamics; Humans; Hypertension; Male; Middle Aged; Stroke Volume; Systole; Ventricular Function, Left	Matsuda M, Matsuda Y.	Clin Cardiol. 1996 Dec;19(12):954-9. doi: 10.1002/clc.4960191211.	Matsuda M	Clin Cardiol	1996
9001913	0	0	0		Work related disease	1	shift	stress	Changes in psychophysiological functions during night shift in nurses. Influence of changing from a full-day to a half-day work shift before night duty	The effects of changing from a full-day to a half-day shift work before a night duty shift on physiological and psychological functions during the night shift were investigated in 12 healthy unmarried nurses working on the same ward of a university hospital. Three shift patterns, i.e., a day shift following a day shift, a night shift following a day shift, and a night shift following a half-day s…	Adult; Affect; Circadian Rhythm; Electrocardiography; Female; Heart Rate; Humans; Hydrocortisone; Killer Cells, Natural; Prolactin; Sleep; Stress, Physiological; Time Factors; Work Schedule Tolerance	Kobayashi F, Furui H, Akamatsu Y, Watanabe T, Horibe H.	Int Arch Occup Environ Health. 1997;69(2):83-90. doi: 10.1007/s004200050120.	Kobayashi F	Int Arch Occup Environ Health	1997
9009498	0	0	0		Mental Health	1	occupational stress		The relationship between job stress and mental health at work	In order to evaluate the relationship between job stress and mental health, a cross-sectional study was conducted using a questionnaire relating to demographics, subjective job stress and mental health state. The questionnaire consisted of a 30-item Japanese version of the General Health Questionnaire (GHQ) developed by Goldberg in addition to questions about subjective job stress, to measure men…	Adult; Cross-Sectional Studies; Female; Humans; Japan; Male; Mental Health; Middle Aged; Occupations; Stress, Psychological; Surveys and Questionnaires	Shigemi J, Mino Y, Tsuda T, Babazono A, Aoyama H.	Ind Health. 1997;35(1):29-35. doi: 10.2486/indhealth.35.29.	Shigemi J	Ind Health	1997
9009502	0	1	0				0		An increase in noradrenaline excretion during prolonged mental task load	To investigate the effects of prolonged mental work, urinary excretion of catecholamines and cortisol was measured in 18 human subjects from 9:30 to 17:00. On the "task day,' the subjects performed mental tasks during the morning (10:20-11:45) and afternoon sessions (13:00-17:00), otherwise taking chair rest. On the "control day,' the subjects took chair rest in the afternoon after performing men…	Adult; Cognition; Epinephrine; Female; Humans; Hydrocortisone; Male; Norepinephrine; Task Performance and Analysis; Time Factors	Miki K, Sudo A.	Ind Health. 1997;35(1):55-60. doi: 10.2486/indhealth.35.55.	Miki K	Ind Health	1997
9038131	0	1	0				0		Correlation of lesions in the hippocampal region noted on MR images with clinical features	The purpose of our work was to compare the MR imaging findings of obvious hippocampal and/or juxtahippocampal lesions with corresponding clinical features. Magnetic resonance images of 63 patients with obvious lesions in the hippocampal and/or juxtahippocampal regions were reviewed and their findings were correlated with patients' clinical characteristics. Based on the MR and clinical findings, t…	Adolescent; Adult; Aged; Brain Concussion; Brain Diseases; Brain Neoplasms; Cerebral Infarction; Child; Child, Preschool; Dementia; Encephalitis; Epilepsy; Female; Hippocampus; Humans; Magnetic Resonance Imaging; Male; Middle Aged	Takahashi S, Higano S, Kurihara N, Mugikura S, Sakamoto K, Nomura H, Ikeda H.	Eur Radiol. 1997;7(2):281-6. doi: 10.1007/s003300050151.	Takahashi S	Eur Radiol	1997
9049070	1	1	0			2	0		Neurological basis of skill learning	Skill-learning, i.e., anterograde memory of 'procedures' has been separated from conventional declarative memory, or event- or data-related memory. This type of memory requires a concerted activity of various neural structures which are not assigned to the acquisition of declarative memory. We employed mirror reading task as a paradigm of skill acquisition memory and tried to elucidate possible n…	Aged; Case-Control Studies; Female; Humans; Learning; Male; Memory; Middle Aged; Neuropsychological Tests; Parkinson Disease; Reading; Spinocerebellar Degenerations	Yamadori A, Yoshida T, Mori E, Yamashita H.	Brain Res Cogn Brain Res. 1996 Dec;5(1-2):49-54. doi: 10.1016/s0926-6410(96)00040-7.	Yamadori A	Brain Res Cogn Brain Res	1996
9070507	0	0	1				0		Descriptive epidemiology of HIV/AIDS in Japan, 1985-1994	The HIV epidemic in Japan appears to be following a unique course, with no predominance of homosexual contact over heterosexual contact in reported cases and relatively little transmission by injection drug users and commercial sex workers. Infection rates are still low compared with those in southeast Asia and Western countries: 404 cases of nonhemophiliac AIDS (287 Japanese, 117 foreigners) and…	Acquired Immunodeficiency Syndrome; Adult; Disease Outbreaks; Female; HIV Infections; Hemophilia A; Homosexuality, Male; Humans; Japan; Male; Middle Aged; Prevalence; Sex Work; Sexuality; Sexually Transmitted Diseases; Substance Abuse, Intravenous	Kihara M, Ichikawa S, Kihara M, Yamasaki S.	J Acquir Immune Defic Syndr Hum Retrovirol. 1997;14 Suppl 2:S3-12. doi: 10.1097/00042560-199700002-00002.	Kihara M	J Acquir Immune Defic Syndr Hum Retrovirol	1997
9098201	0	1	0				0		Iodine-123-BMIPP myocardial washout and cardiac work during exercise in normal and ischemic hearts	Iodine-123-BMIPP washout at rest and after exercise was investigated in relation to cardiac work in normal and ischemic myocardium. Sixteen healthy volunteers and 10 patients with ischemic heart disease were examined. After injection of 111 MBq of 123I-BMIPP, successive SPECT imaging was performed to evaluate washout ratio (WR) at rest and after mild and maximal exercise. In the healthy volunteer…	Adult; Coronary Disease; Exercise Test; Fatty Acids; Female; Heart; Humans; Iodine Radioisotopes; Iodobenzenes; Male; Middle Aged; Thallium Radioisotopes; Tomography, Emission-Computed, Single-Photon	Takeda K, Saito K, Makino K, Saito Y, Aoki S, Koji T, Matsumura K, Nomura Y, Kitano T, Nakagawa T.	J Nucl Med. 1997 Apr;38(4):559-63.	Takeda K	J Nucl Med	1997
9127550	0	0	0		Work related disease	1	Musle skeletal disorder	労災	National survey on accidental low back pain in workplace	Out of the "Report on Workers" Casualties" presented by the employers in the entire nation in 1986 and 1988 to the Labor Standards Inspection Offices, 13,166 cases diagnosed as low back pain (5,820 cases in 1986 and 7,346 cases in 1988) were sampled and studied. This survey revealed that its incidence in men was about 4 times greater than that in women, being noted uniformely in all age groups ex…	Accidents, Occupational; Adult; Female; Humans; Incidence; Japan; Low Back Pain; Male; Middle Aged; Occupational Diseases; Risk Factors	Kuwashima A, Aizawa Y, Nakamura K, Taniguchi S, Watanabe M.	Ind Health. 1997 Apr;35(2):187-93. doi: 10.2486/indhealth.35.187.	Kuwashima A	Ind Health	1997
9127551	0	0	0		Work related disease	1	Musle skeletal disorder	LBP	Low back pain among cooks in nursery schools	A cross-sectional questionnaire study was conducted on cooks working for nursery schools in N city in order to verify epidemiological evidence of the work-relatedness of low back pain among them. After female workers aged 30 or more were selected from a study base of 2,799 workers in social welfare facilities, low back pain prevalence of cooks (n = 240) was compared with nursery school teachers (…	Adult; Cooking; Cross-Sectional Studies; Female; Humans; Japan; Low Back Pain; Middle Aged; Occupational Diseases; Prevalence; Risk Factors; Schools, Nursery; Surveys and Questionnaires; Task Performance and Analysis	Ono Y, Shimaoka M, Hiruta S, Takeuchi Y.	Ind Health. 1997 Apr;35(2):194-201. doi: 10.2486/indhealth.35.194.	Ono Y	Ind Health	1997
9140950	0	1	0				0		A thinned forearm flap transfer to the nose	We employed a forearm flap that had been thinned through primary defatting for nasal covering in three cases to reduce the need for secondary revision. Partial flap loss did occur in one case due to subcutaneous vascular plexus injury, but acceptable results were obtained in the remaining two cases. Donor site concave deformities were substantially reduced by removal of fat from around the flap m…	Burns; Female; Humans; Middle Aged; Nose; Nose Deformities, Acquired; Surgical Flaps	Kobayashi S, Akizuki T, Yoza S, Ohmori K.	Microsurgery. 1996;17(4):184-90. doi: 10.1002/(SICI)1098-2752(1996)17:4<184::AID-MICR4>3.0.CO;2-L.	Kobayashi S	Microsurgery	1996
9142809	0	1	0				0		Early therapy with interferon for acute hepatitis C acquired through a needlestick	Because there is no effective neutralizing antibody or vaccine for preventing hepatitis C virus (HCV) transmission, HCV can be transmitted to health care workers through accidental needlesticks. Recently, two of our health care workers acquired HCV infection through needlestick accidents and developed acute hepatitis C. The route of transmission was confirmed by molecular evolutionary analysis wi…	Acute Disease; Adult; Aged; Aged, 80 and over; Antiviral Agents; Base Sequence; Dose-Response Relationship, Drug; Female; Health Personnel; Hepatitis C; Hepatitis C Antibodies; Humans; Infectious Disease Transmission, Patient-to-Professional; Interferon alpha-2; Interferon-alpha; Male; Molecular Sequence Data; Needlestick Injuries; Occupational Diseases; Polymerase Chain Reaction; Recombinant Pro…	Noguchi S, Sata M, Suzuki H, Ohba K, Mizokami M, Tanikawa K.	Clin Infect Dis. 1997 May;24(5):992-4. doi: 10.1093/clinids/24.5.992.	Noguchi S	Clin Infect Dis	1997
9158851	1	0	0				0		Hard work does not result in a decrease in meal quality: the case of a Japanese farming village	Historically, when Japanese farmers engaged in hard labor, they were likely to increase their carbohydrate intake without increasing intake of other nutrients. After Japan's economic growth started in the 1960s, however, many kinds of food became available and affordable. We investigated whether farmers today have increased the nutrients in their diet in proper proportion to energy expenditures w…	Adult; Aged; Agriculture; Diet; Energy Intake; Energy Metabolism; Female; Humans; Japan; Male; Middle Aged; Nutrition Surveys; Nutritive Value; Physical Exertion; Rural Population; Work	Nakatsuka H, Satoh H, Yamamoto R, Satoh R, Watanabe T, Imai Y, Abe K, Nagai K.	Appetite. 1997 Apr;28(2):177-83. doi: 10.1006/appe.1996.0073.	Nakatsuka H	Appetite	1997
9172206	0	0	0		Work related disease	0	shift	sleep	Twins under shift work: a case study of sleep log data	Two pairs of female twins (one pair monozygotic (MZ) and one pair dizygotic (DZ) attended an evening class at the same college and worked at the same factory under a rotating shift schedule. All the subjects agreed to keep sleep logs for 30 days. Values for rising time were quite similar within each pair especially during the morning-shift schedule, while during afternoon shift and holidays, risi…	Adult; Circadian Rhythm; Female; Humans; Individuality; Phenotype; Sleep; Twins, Dizygotic; Twins, Monozygotic; Work Schedule Tolerance	Fukuda K.	Percept Mot Skills. 1997 Jun;84(3 Pt 1):931-7. doi: 10.2466/pms.1997.84.3.931.	Fukuda K	Percept Mot Skills	1997
9179956	0	0	1				0		Psychosocial and spiritual issues in terminal care	The author has been working as a psychiatrist over the past 30 years, engaging in clinical work and in research. During his career as a psychiatrist the author began to develop a special interest in terminal care. This led to additional study in a residency program in internal medicine and oncology, and culminated in the establishment of a hospice in 1984. Through this close association with hosp…	Aged; Attitude of Health Personnel; Female; Hospice Care; Humans; Japan; Male; Religion; Social Support; Terminal Care; United States	Kashiwagi T.	Psychiatry Clin Neurosci. 1995 May;49 Suppl 1:S123-7. doi: 10.1111/j.1440-1819.1995.tb01914.x.	Kashiwagi T	Psychiatry Clin Neurosci	1995
9179957	0	0	1				0		Grief education and bereavement support in Japan	This paper introduces the activities of the Japanese Association for Death Education and Grief Counseling, highlighting especially its grief education and bereavement support program. Because of greater life expectancy, most women in Japan will one day experience the death of their husbands, therefore pre-widowhood education programs are offered to married women in order to prepare them for widow…	Aged; Bereavement; Female; Funeral Rites; Grief; Humans; Japan; Male; Patient Education as Topic	Deeken A.	Psychiatry Clin Neurosci. 1995 May;49 Suppl 1:S129-33. doi: 10.1111/j.1440-1819.1995.tb01915.x.	Deeken A	Psychiatry Clin Neurosci	1995
9201776	0	1	0				0		A multicenter study of sleep-wake rhythm disorders: clinical features of sleep-wake rhythm disorders	A multicenter study of sleep-wake rhythm disorders (i.e. non-24 hour sleep-wake syndrome; non-24), delayed sleep phase syndrome (DSPS), irregular sleep-wake pattern (irregular sleepers), and long sleepers, was conducted with the co-operation of 25 institutions. One hundred and twenty-one primary sleep-wake rhythm disorders were diagnosed and were classified as 13 non-24, 90 DSPS, 12 irregular and…	Adult; Female; Humans; Male; Periodicity; Sleep; Wakefulness	Yamadera H, Takahashi K, Okawa M.	Psychiatry Clin Neurosci. 1996 Aug;50(4):195-201. doi: 10.1111/j.1440-1819.1996.tb02742.x.	Yamadera H	Psychiatry Clin Neurosci	1996
9201863	0	0	0		Work related disease	1	Musle skeletal disorder	predictor	Risk indicators of low back pain among workers in Japan. Association of familial and physical factors with low back pain	A questionnaire was given to 3,042 Japanese workers at a factory in 1992. It surveyed age, gender, weight, height, job classification, and work environment, as well as the perceived causes, onset age, and characteristics of low back pain. Family history of low back pain among first-degree relatives and perception of physical condition also were assessed. To investigate the risk indicators of low …	Adult; Age Factors; Female; Humans; Japan; Low Back Pain; Male; Middle Aged; Occupational Diseases; Occupations; Prevalence; Risk Factors; Sex Factors; Surveys and Questionnaires	Matsui H, Maeda A, Tsuji H, Naruse Y.	Spine (Phila Pa 1976). 1997 Jun 1;22(11):1242-7; discussion 1248. doi: 10.1097/00007632-199706010-00014.	Matsui H	Spine (Phila Pa 1976)	1997
9212634	0	0	1			2	0		Sudden death of adults in Japan	Epidemiological features, risk factors and preventive methods of sudden death (SD) derived from studies the authors have performed since 1987 together with colleagues in Niigata University School of Medicine were reviewed. When SD was defined as death occurring within 24 hours of the onset of symptoms, the annual incidence was 145/100,000 for people aged 15 years and older in Niigata Prefecture. …	Adolescent; Adult; Aged; Case-Control Studies; Death, Sudden; Death, Sudden, Cardiac; Epidemiologic Factors; Female; Humans; Japan; Male; Middle Aged; Myocardial Infarction; Risk Factors	Toyoshima H, Hayashi S, Tanabe N, Miyanishi K, Satoh T, Aizawa Y, Izumi T.	Nagoya J Med Sci. 1996 Dec;59(3-4):81-95.	Toyoshima H	Nagoya J Med Sci	1996
9243732	0	0	0		Work related disease	2	substance exposure including specified chemical substance and organic solvent	methyltetrahydrophthalic anhydride	Specific antibodies against methyltetrahydrophthalic anhydride and risk factors for sensitization in occupationally exposed subjects	Occupational exposure to methyltetrahydrophthalic anhydride (MTHPA) from an epoxy resin was studied to evaluate the nature of reported ocular and nasal complaints and some risk factors for sensitization. Seventy-three current and 22 former workers underwent a questionnaire survey and serologic investigations. Total and MTHPA-specific immunoglobulin (Ig)E levels were measured by means of a Pharmac…	Adult; Case-Control Studies; Chi-Square Distribution; Confidence Intervals; Conjunctivitis; Cross-Sectional Studies; Female; Humans; Hypersensitivity; Immunoglobulin E; Immunoglobulin G; Logistic Models; Male; Middle Aged; Occupational Diseases; Occupational Exposure; Odds Ratio; Phthalic Anhydrides; Rhinitis; Risk Factors; Time Factors	Yokota K, Johyama Y, Yamaguchi K, Fujiki Y, Takeshita T, Morimoto K.	Scand J Work Environ Health. 1997 Jun;23(3):214-20. doi: 10.5271/sjweh.201.	Yokota K	Scand J Work Environ Health	1997
9272782	0	1	0				0		Pharmacological classification of central post-stroke pain: comparison with the results of chronic motor cortex stimulation therapy	In an attempt to clarify the neurochemical background of central post-stroke pain and to undertake a pharmacological analysis, the basic pharmacological characteristics of this intractable pain syndrome were investigated by the morphine, thiamylal and ketamine tests. In addition, the correlation between the pharmacological characteristics and the effects of chronic motor cortex stimulation therap…	Adult; Aged; Analgesics, Opioid; Anesthetics; Cerebrovascular Disorders; Female; Humans; Ketamine; Linear Models; Male; Middle Aged; Morphine; Motor Cortex; Pain; Stimulation, Chemical; Syndrome; Thalamus; Thiamylal	Yamamoto T, Katayama Y, Hirayama T, Tsubokawa T.	Pain. 1997 Aug;72(1-2):5-12. doi: 10.1016/s0304-3959(97)00028-6.	Yamamoto T	Pain	1997
9291487	0	0	0	1			0		Subclinical vestibulo-cerebellar, anterior cerebellar lobe and spinocerebellar effects in lead workers in relation to concurrent and past exposure	By computerized static posturography, the subclinical effects of past and concurrent lead absorption on the vestibulo-cerebellum (lower vermis), anterior cerebellar lobe and spinocerebellar afferent pathway were examined in 49 male chemical factory workers exposed to lead stearate (lead workers). Their concurrent blood lead (BPb) concentrations ranged from 7 to 36 (mean 18.0) microgram/100 g. In …	Adult; Alcohol Drinking; Brain Diseases; Cerebellar Diseases; Female; Humans; Lead; Lead Poisoning; Male; Middle Aged; Occupational Exposure; Postural Balance; Posture; Regression Analysis; Spinal Cord Diseases; Vestibular Diseases	Yokoyama K, Araki S, Murata K, Morita Y, Katsuno N, Tanigawa T, Mori N, Yokota J, Ito A, Sakata E.	Neurotoxicology. 1997;18(2):371-80.	Yokoyama K	Neurotoxicology	1997
9296547	0	0	0		Mental Health	1	occupational stress		Stress and psychiatric disorders in local government officials in Japan, in relation to their employment level	In order to explore an association between psychiatric disorders and employment level, 283 local government officials in Japan were asked to complete a questionnaire consisting of a series of psychometric scales. The Daily Hassles Scale, General Health Questionnaire and Burnout Scale were used to measure stress, psychiatric disorders and burnout syndrome, respectively. As a result of canonical co…	Adult; Burnout, Professional; Career Mobility; Depressive Disorder; Female; Helplessness, Learned; Humans; Japan; Job Satisfaction; Local Government; Male; Mental Disorders; Middle Aged; Occupational Diseases; Personality Inventory; Risk Factors; Social Support; Stress, Psychological	Nadaoka T, Kashiwakura M, Oiji A, Morioka Y, Totsuka S.	Acta Psychiatr Scand. 1997 Sep;96(3):176-83. doi: 10.1111/j.1600-0447.1997.tb10148.x.	Nadaoka T	Acta Psychiatr Scand	1997
9323656	0	1	0				0		Impact of social changes on female mentally disordered offenders from 1980 to 1994 in Japan	Social change, particularly in mental health policy, may affect the distribution of crime and the legal process. This article presents trends in female crimes during a 15-year period (1980 to 1994) and examines the characteristics of the 1980 and the 1994 group of female mentally disordered offenders (MDOs) in Japan. Data were obtained from the prosecutor's files on a total of 2,094 MDOs who were…	Adult; Aged; Community Mental Health Services; Crime; Female; Humans; Japan; Mental Disorders; Middle Aged; Psychiatric Status Rating Scales; Retrospective Studies; Social Change	Xie L.	J Am Acad Psychiatry Law. 1997;25(3):295-310.	Xie L	J Am Acad Psychiatry Law	1997
9361928	0	0	1				0		Long-term prognosis of renal transplant surviving for over 10 yr, and clinical, renal and rehabilitation features of 20-yr successes	Long-term mortality and morbidity was evaluated in 267 patients with a minimum follow-up of 10 yr and the physical status, graft function and quality of life in 15 patients with a functioning graft surviving for over 20 yr were reviewed. Actual patient and graft survival rates were 80.2% and 51.1% at 10 yr (n = 267) and 56.4% and 32.7% at 20 yr (n = 55), respectively. Although the rate of graft f…	Adult; Aged; Carcinoma, Hepatocellular; Cause of Death; Diabetes Mellitus; Employment; Evaluation Studies as Topic; Female; Follow-Up Studies; Graft Rejection; Graft Survival; Health Status; Hepatitis, Viral, Human; Humans; Kidney Transplantation; Liver Failure; Liver Neoplasms; Longitudinal Studies; Male; Middle Aged; Necrosis; Prognosis; Quality of Life; Skin Neoplasms; Survival Rate; Treatment…	Yasumura T, Oka T, Nakane Y, Ohmori Y, Aikawa I, Yoshimura N, Nakai I, Hamashima T, Nakajima H, Nakamura K.	Clin Transplant. 1997 Oct;11(5 Pt 1):387-94.	Yasumura T	Clin Transplant	1997
9366136	0	0	1				0		Suicide by self-stabbing in the city of Tokyo--a review of accumulated data from 1976 to 1995	Accumulated data of suicide by self-stabbing in the city of Tokyo (population: approx. 8.1 million. 1994) between 1976 and 1995 was reviewed. The overall numbers of suicides for each year were similar (min.: 1178, max.: 1620, 1346.9 on average), while the annual number of unusual death cases increased gradually (5399 in 1976 to 9226 in 1995). The annual number of suicides by self-stabbing fluctua…	Adolescent; Adult; Aged; Aged, 80 and over; Female; Humans; Male; Middle Aged; Morbidity; Sex Factors; Suicide; Time Factors; Tokyo; Wounds, Stab	Kuroda N, Saito K, Takada A, Watanabe H, Tomita A, Murai T, Yanagida J.	Nihon Hoigaku Zasshi. 1997 Aug;51(4):301-6.	Kuroda N	Nihon Hoigaku Zasshi	1997
9380337	0	1	0				0		Myelinated nerve fibre analysis of the human small splanchnic nerve	The aim of the present study is to analyse nerve fibres of the human small splanchnic nerve in relation to the ageing process. The analysis was conducted with the use of a new staining method that makes it possible to discriminate various structures of the nervous tissue. An image-analysing digitiser, a microscope with a drawing tube and a personal computer for storing data and performing statist…	Adult; Aged; Aged, 80 and over; Aging; Female; Humans; Image Processing, Computer-Assisted; Male; Middle Aged; Nerve Fibers, Myelinated; Regression Analysis; Splanchnic Nerves	Tang W, Goto N, Tanaka J, Otsuka N.	Okajimas Folia Anat Jpn. 1997 Aug;74(2-3):93-8. doi: 10.2535/ofaj1936.74.2-3_93.	Tang W	Okajimas Folia Anat Jpn	1997
9392040	0	0	1				0		Rehabilitation of spinal cord injury in the national rehabilitation center for the disabled of Japan: profile of a spinal service	The National Rehabilitation Center for the Disabled (hereunder abbreviated NRC) in Japan was established in 1979. It consists of four divisions: the hospital, the rehabilitation training center, the research institute, and the information service section. The spinal unit has been functioning and cooperating corelatively with all of these divisions. There were 1047 patients with a spinal cord inju…	Adolescent; Adult; Aged; Aged, 80 and over; Child; Child, Preschool; Female; Humans; Infant; Infant, Newborn; Japan; Male; Middle Aged; Physical Therapy Modalities; Rehabilitation Centers; Rehabilitation, Vocational; Spinal Cord Injuries	Suyama T, Nihei R, Kimura T, Yano H, Tobimatsu Y, Hatsuyama Y, Nakamura R, Mizukami M.	Spinal Cord. 1997 Nov;35(11):720-4. doi: 10.1038/sj.sc.3100534.	Suyama T	Spinal Cord	1997
9473852	0	0	0		Mental Health	1	occupational stress	anxiety	The Japanese adaptation of the STAI Form Y in Japanese working adults--the presence or absence of anxiety	Symptom endorsements and response patterns of 1,862 Japanese adult workers (1,509 males and 353 females) to the Japanese adaptation of the State-Trait Anxiety Inventory Form Y (STAI-JY) items, were examined in this study. The mean STAI-JY State and Trait anxiety scores of Japanese workers were substantially higher than those of American workers reported in the Manual, due primarily to the much hi…	Adolescent; Adult; Analysis of Variance; Anxiety; Chi-Square Distribution; Cross-Cultural Comparison; Female; Humans; Japan; Male; Middle Aged; Personality Inventory; Psychometrics; Reproducibility of Results; United States	Iwata N, Mishima N, Shimizu T, Mizoue T, Fukuhara M, Hidano T, Spielberger CD.	Ind Health. 1998 Jan;36(1):8-13. doi: 10.2486/indhealth.36.8.	Iwata N	Ind Health	1998
9475431	0	1	0				0		Japanese perspective of future worklife	NA	Adult; Employment; Female; Humans; Japan; Male; Middle Aged; Occupational Diseases; Personnel Management; Personnel Staffing and Scheduling; Population Dynamics; Social Change; Socioeconomic Factors	Kobayashi F.	Scand J Work Environ Health. 1997;23 Suppl 4:66-72.	Kobayashi F	Scand J Work Environ Health	1997
9497214	1	0	1				0		Studies of 13C-urea breath test for diagnosis of Helicobacter pylori infection in Japan	In recent years Helicobacter pylori infection has been implicated in the etiology of a variety of upper gastrointestinal diseases. The aim of this multi-center trial was to search for the cut-off value of the simple 13C-urea breath test (13C-UBT) for diagnosis of H. pylori infection, and to examine the sensitivity and specificity of 13C-UBT for culture, the rapid urease test (CLO test), histology…	Adult; Aged; Breath Tests; Carbon Isotopes; Endoscopy, Gastrointestinal; Female; Gastrointestinal Diseases; Helicobacter Infections; Helicobacter pylori; Humans; Japan; Male; Middle Aged; Urea; Urease	Ohara S, Kato M, Asaka M, Toyota T.	J Gastroenterol. 1998 Feb;33(1):6-13. doi: 10.1007/pl00009968.	Ohara S	J Gastroenterol	1998
9523088	0	1	0				0		Anterior chamber angle biometry: quadrant variation, age change and sex difference			Chen HB, Kashiwagi K, Yamabayashi S, Kinoshita T, Ou B, Tsukahara S.	Curr Eye Res. 1998 Feb;17(2):120-4. doi: 10.1076/ceyr.17.2.120.5601.	Chen HB	Curr Eye Res	1998
9541046	0	1	0				0		Quantitation of postmortem profenofos levels			Seno H, Hattori H, Kumazawa T, Ishii A, Watanabe K, Suzuki O.	J Toxicol Clin Toxicol. 1998;36(1-2):63-5. doi: 10.3109/15563659809162588.	Seno H	J Toxicol Clin Toxicol	1998
9551131	0	1	0				0		Improvement of Tsukiji free fish market in Tokyo ("Kaizen" of work environment)			Kishida K, Ikegami T, Maehara N, Watanabe A.	J Hum Ergol (Tokyo). 1996 Jun;25(1):43-8.	Kishida K	J Hum Ergol (Tokyo)	1996
9584523	0	1	0				0		Morphometric nerve fiber analysis and aging process of the human abducent nerve			Sawabe Y, Matsumoto K, Goto N, Otsuka N, Kobayashi N.	Okajimas Folia Anat Jpn. 1998 Mar;74(6):337-43. doi: 10.2535/ofaj1936.74.6_337.	Sawabe Y	Okajimas Folia Anat Jpn	1998
9593622	0	1	0				0		Association between renal effects and cadmium exposure in cadmium-nonpolluted area in Japan			Yamanaka O, Kobayashi E, Nogawa K, Suwazono Y, Sakurada I, Kido T.	Environ Res. 1998 Apr;77(1):1-8. doi: 10.1006/enrs.1998.3839.	Yamanaka O	Environ Res	1998
9607511	0	1	0				0		Presurgical functional localization of primary somatosensory cortex by dipole tracing method of scalp-skull-brain head model applied to somatosensory evoked potential			Mine S, Oka N, Yamaura A, Nakajima Y.	Electroencephalogr Clin Neurophysiol. 1998 Apr;108(3):226-33. doi: 10.1016/s0168-5597(97)00083-x.	Mine S	Electroencephalogr Clin Neurophysiol	1998
9613227	0	1	0				0		Brain potentials associated with eye fixations during visual tasks under different lighting systems			Yagi A, Imanishi S, Konishi H, Akashi Y, Kanaya S.	Ergonomics. 1998 May;41(5):670-7. doi: 10.1080/001401398186838.	Yagi A	Ergonomics	1998
9621742	0	0	0		Mental Health	1	occupational stress	anxiety	Positive and negative affect in the factor structure of the State-Trait Anxiety Inventory for Japanese workers	The factor structure of Form Y of the State-Trait Anxiety Inventory (STAI-Y) was examined with 1,862 Japanese adult workers (1,509 men, 353 women). The initial principal component analysis extracted three factors based on the scree test. All 20 state (S-Anxiety) and 20 trait (T-Anxiety) items had dominant salient loadings on the first factor, which reflected "over-all anxiety." The three factors …	Adult; Anxiety; Emotions; Factor Analysis, Statistical; Female; Humans; Japan; Male; Middle Aged; Personality Inventory	Iwata N, Mishima N, Shimizu T, Mizoue T, Fukuhara M, Hidano T, Spielberger CD.	Psychol Rep. 1998 Apr;82(2):651-6. doi: 10.2466/pr0.1998.82.2.651.	Iwata N	Psychol Rep	1998
9624268	0	0	0		Work related disease	1	Musle skeletal disorder	付き指	Epicondylitis among cooks in nursery schools	To investigate the prevalence and risk factors of epicondylitis among cooks in nursery schools in a cross sectional study because they are suspected to have strenuous workloads on the hands and arms. Prevalence of epicondylitis among 209 nursery school cooks and 366 control workers aged 40-59 were studied. Both groups consisted of women workers chosen from 1299 subjects who agreed to participate …	Adult; Cooking; Cross-Sectional Studies; Female; Humans; Japan; Middle Aged; Occupational Diseases; Physical Examination; Prevalence; Risk Factors; Schools, Nursery; Stress, Psychological; Surveys and Questionnaires; Tennis Elbow; Workload	Ono Y, Nakamura R, Shimaoka M, Hiruta S, Hattori Y, Ichihara G, Kamijima M, Takeuchi Y.	Occup Environ Med. 1998 Mar;55(3):172-9. doi: 10.1136/oem.55.3.172.	Ono Y	Occup Environ Med	1998
9648619	0	1	0					0	Analysis of blood pressure responses during exercise by logistic function curve in hypertension: effects of age, gender and physical training	During exercise blood pressure fluctuates from minute to minute and does not rise linearly with time. Blood pressure responses were evaluated during exercise by a logistic function curve. Thirty-nine hypertensive patients underwent exercise testing with an ergometer, employing a multistage method (25 watts increment, every 3 min). We plotted the exercise duration on the X-coordinate and systolic …	Adult; Aged; Aging; Blood Pressure; Blood Pressure Monitoring, Ambulatory; Exercise; Female; Humans; Hypertension; Male; Middle Aged; Physical Education and Training; Physical Endurance; Regression Analysis; Sex Characteristics	Sugimoto SI, Takenaka K, Hirano K, Miyake Y, Imaizumi T.	Acta Physiol Scand. 1998 May;163(1):17-24. doi: 10.1046/j.1365-201x.1998.00340.x.	Sugimoto SI	Acta Physiol Scand	1998
9656651	0	1	0					0	HRA model for hypercholesterolemia based on a longitudinal health database			Takahashi E, Kishimoto T, Iida Y, Yoshida K, Miyakawa M, Sugimori H, Izuno T, Okazaki N, Tamura M, Hinohara S.	Methods Inf Med. 1998 Jun;37(2):130-3.	Takahashi E	Methods Inf Med	1998
9667107	0	1	0					0	Allopurinol hypersensitivity syndrome: hypersensitivity to oxypurinol but not allopurinol			Hamanaka H, Mizutani H, Nouchi N, Shimizu Y, Shimizu M.	Clin Exp Dermatol. 1998 Jan;23(1):32-4. doi: 10.1046/j.1365-2230.1998.00311.x.	Hamanaka H	Clin Exp Dermatol	1998
9678544	0	1	0					0	Para-anastomotic aneurysms: incidence, risk factors, treatment and prognosis			Mii S, Mori A, Sakata H, Kawazoe N.	J Cardiovasc Surg (Torino). 1998 Jun;39(3):259-66.	Mii S	J Cardiovasc Surg (Torino)	1998
9680778	0	1	0					0	Nutritional factors associated with rheumatic fever			Zaman MM, Yoshiike N, Chowdhury AH, Nakayama T, Yokoyama T, Faruque GM, Rouf MA, Haque S, Tanaka H.	J Trop Pediatr. 1998 Jun;44(3):142-7. doi: 10.1093/tropej/44.3.142.	Zaman MM	J Trop Pediatr	1998
9698132	0	0	0	1				0	Coffee consumption and decreased serum gamma-glutamyltransferase and aminotransferase activities among male alcohol drinkers	Attention has long been drawn to the potentially harmful effects of coffee on health, however recent epidemiological studies have suggested unexpected, possibly beneficial effects of coffee against the occurrence of alcoholic liver cirrhosis and upon serum liver enzyme levels. We examined the potential inverse association between coffee drinking and serum concentrations of gamma-glutamyltransfera…	Adult; Aged; Alanine Transaminase; Alcoholism; Aspartate Aminotransferases; Coffee; Female; Humans; Japan; Liver Cirrhosis, Alcoholic; Liver Function Tests; Male; Middle Aged; Risk Factors; gamma-Glutamyltransferase	Tanaka K, Tokunaga S, Kono S, Tokudome S, Akamatsu T, Moriyama T, Zakouji H.	Int J Epidemiol. 1998 Jun;27(3):438-43. doi: 10.1093/ije/27.3.438.	Tanaka K	Int J Epidemiol	1998
9710003	1	1	0			2		0	Medial temporal and whole-brain atrophy in dementia with Lewy bodies: a volumetric MRI study	Dementia with Lewy bodies (DLB) is emerging as a common cause of degenerative dementia. A recent pathologic study has indicated that the medial temporal lobe in patients with DLB was less atrophic than that in patients with AD. The purpose of this study was to examine whether medial temporal MRI volumetry was useful to differentiate DLB from AD clinically. We compared the volumes of the hippocamp…	Aged; Amygdala; Analysis of Variance; Atrophy; Brain; Case-Control Studies; Dementia; Female; Hippocampus; Humans; Magnetic Resonance Imaging; Male; Neuropsychological Tests; Parkinson Disease; Temporal Lobe	Hashimoto M, Kitagaki H, Imamura T, Hirono N, Shimomura T, Kazui H, Tanimukai S, Hanihara T, Mori E.	Neurology. 1998 Aug;51(2):357-62. doi: 10.1212/wnl.51.2.357.	Hashimoto M	Neurology	1998
9755989	0	0	0		Lifestyle related disease/health status	1	others	bowel move	The relation between irregular bowel movement and the lifestyle of working women	It is said that constipation is related to the occurrence and increase of bowel disease and colon cancer; however, there are few reports on this subject, and information about bowel movements in connection with the lifestyles of working women are almost non-existent. We conducted a survey of working women and obtained 509 valid responses. The odds ratios of the following factors were calculated: …	Adolescent; Adult; Constipation; Defecation; Diarrhea; Diet; Eating; Employment; Female; Hemorrhoids; Humans; Life Style; Stress, Psychological	Kunimoto M, Nishi M, Sasaki K.	Hepatogastroenterology. 1998 Jul-Aug;45(22):956-60.	Kunimoto M	Hepatogastroenterology	1998
9760647	0	0	0		Mental Health	1	occupational stress	sleep	Sleep in relation to age, sex, and chronotype in Japanese workers	The Morningness-Eveningness Questionnaire and Life Habits Inventory were administered to 622 Japanese workers matched for sex and age. We investigated the distributions of the scores on the Morningness-Eveningness Questionnaire and sleep-wake habits by age and sex. Subjects were classified into five age groups and three chronotypes. The distributions and mean scores on the questionnaire advanced …	Adult; Affect; Age Factors; Analysis of Variance; Chronobiology Phenomena; Circadian Rhythm; Female; Humans; Japan; Male; Middle Aged; Occupations; Sex Factors; Sleep; Wakefulness; Work Schedule Tolerance	Park YM, Matsumoto K, Seo YJ, Shinkoda H, Park KP.	Percept Mot Skills. 1998 Aug;87(1):199-215. doi: 10.2466/pms.1998.87.1.199.	Park YM	Percept Mot Skills	1998
9766685	0	0	1					0	Behavioral characteristics of 187 young adults with autism			Kobayashi R, Murata T.	Psychiatry Clin Neurosci. 1998 Aug;52(4):383-90. doi: 10.1046/j.1440-1819.1998.00415.x.	Kobayashi R	Psychiatry Clin Neurosci	1998
9810151	0	0	0		Lifestyle related disease/health status	1	lifestyle	smoke	Evaluation of a smoking cessation program implemented in the workplace	This paper evaluates the effectiveness of a smoking cessation program, known as "Smoke Busters." A quasi-experimental design was used. The experimental group consisted of 35 workers (33 males and 2 females) who smoked and volunteered to take part in the program held at a chemical company. Thirty five age-, sex-, and job category-matched smokers who did not participate in the program were used as …	Adult; Benchmarking; Female; Health Promotion; Humans; Male; Middle Aged; Occupational Health; Smoking Cessation; Treatment Outcome; Workplace	Muto T, Nakamura M, Oshima A.	Ind Health. 1998 Oct;36(4):369-71. doi: 10.2486/indhealth.36.369.	Muto T	Ind Health	1998
9833893	0	1	0					0	Virtual MRI endoscopy of the intracranial cerebrospinal fluid spaces			Shigematsu Y, Korogi Y, Hirai T, Okuda T, Ikushima I, Sugahara T, Liang L, Ge Y, Takahashi M.	Neuroradiology. 1998 Oct;40(10):644-50. doi: 10.1007/s002340050656.	Shigematsu Y	Neuroradiology	1998
9849826	0	0	0		Lifestyle related disease/health status	1	lifestyle	obesity	Associations between anthropometric indices of adiposity and atherogenic risk factors in Japanese working women aged 21-40 years	This study was conducted to explore whether anthropometric indices of obesity are associated with atherogenic risk factors in young adult working women in Japan. The subjects were 492 women in an occupational setting. Predictor variables were body mass index (BMI), the sum of triceps and subscapular skinfold thickness (SFT), and the waist to hip ratio (WHR). Outcome variables were serum total cho…	Adipose Tissue; Adult; Analysis of Variance; Anthropometry; Arteriosclerosis; Blood Pressure; Body Mass Index; Cross-Sectional Studies; Female; Humans; Japan; Lipoproteins; Obesity; Occupational Health; Risk Factors; Skinfold Thickness; Women, Working	Nakamura K, Shimai S, Kikuchi S, Maeda A, Motohashi Y, Tanaka M, Nakano S.	Eur J Epidemiol. 1998 Oct;14(7):663-8. doi: 10.1023/a:1007541506150.	Nakamura K	Eur J Epidemiol	1998
9850781	0	1	0					0	Early active motion and weightbearing after cross-stitch achilles tendon repair	Twenty-two closed Achilles tendon ruptures caused by sports injuries in 22 patients (average age, 37.6 years) were repaired with Kirschmayer core suture and cross-stitch epitenon suture, and early active ankle motion with weightbearing was implemented after surgery. This study was undertaken to evaluate the effectiveness of the repair technique and rehabilitation protocol by assessing clinical re…	Achilles Tendon; Adult; Athletic Injuries; Female; Humans; Male; Middle Aged; Orthopedic Procedures; Prospective Studies; Range of Motion, Articular; Rupture; Suture Techniques; Tendon Injuries; Treatment Outcome; Weight-Bearing	Aoki M, Ogiwara N, Ohta T, Nabeta Y.	Am J Sports Med. 1998 Nov-Dec;26(6):794-800. doi: 10.1177/03635465980260061001.	Aoki M	Am J Sports Med	1998
9855280	0	1	0					0	Event-related potentials during mental imagery	Event-related potentials(ERPs) were measured while subjects were constructing mental images of a letter of the alphabet. Following presentation of an uppercase letter, subjects were asked to form a mental image of the same letter in lower case, and determine whether or not it had an ascending or descending stroke (ascender or descender). ERPs were measured in a passive condition and then compared…	Adult; Attention; Discrimination Learning; Electroencephalography; Evoked Potentials, Visual; Female; Humans; Imagination; Magnetic Resonance Imaging; Male; Reaction Time; Tomography, Emission-Computed; Visual Cortex	Yamamoto S, Mukai H.	Neuroreport. 1998 Oct 26;9(15):3359-62. doi: 10.1097/00001756-199810260-00004.	Yamamoto S	Neuroreport	1998
9865812	1	0	0					0	P3a of event-related potential in chronic methamphetamine dependence	To investigate the psychophysiological features of methamphetamine (MAP) dependence, we recorded auditory event-related potentials (ERPs) in 15 patients with MAP dependence and in 15 age-matched normal controls. ERPs were recorded during a standard oddball task and a read task similar to those employed by Squires et al. (Squires NK, Squires KC, Hillyard SA [1975] Two varieties of long-latency pos…	Acoustic Stimulation; Adult; Attention; Auditory Perception; Brief Psychiatric Rating Scale; Electroencephalography; Evoked Potentials, Auditory; Female; Frontal Lobe; Humans; Male; Methamphetamine; Norepinephrine; Psychoses, Substance-Induced; Reading; Substance-Related Disorders	Iwanami A, Kuroki N, Iritani S, Isono H, Okajima Y, Kamijima K.	J Nerv Ment Dis. 1998 Dec;186(12):746-51. doi: 10.1097/00005053-199812000-00002.	Iwanami A	J Nerv Ment Dis	1998
9873243	0	0	0		Lifestyle related disease/health status	1	diet and nutrition	diet	Eating problems and related weight control behaviour in adult Japanese women	Fewer studies concerning eating problems have been conducted in adult than in adolescent female populations. The aims of this study are to ascertain the proportion of eating problems and clarify weight control behaviour in adult Japanese women. This study employed a questionnaire survey with a cross-sectional design. Subjects were adult females aged 20-39 years, working in a computer factory. Fou…	Adult; Anti-Obesity Agents; Body Mass Index; Body Weight; Cathartics; Cross-Sectional Studies; Demography; Diet, Reducing; Diuretics; Exercise; Feeding and Eating Disorders; Female; Health Surveys; Humans; Japan; Psychiatric Status Rating Scales; Weight Loss	Nakamura K, Hoshino Y, Watanabe A, Honda K, Niwa S, Yamamoto M.	Psychother Psychosom. 1999;68(1):51-5. doi: 10.1159/000012311.	Nakamura K	Psychother Psychosom	1999
9895205	0	1	0					0	Mediation between the shamanistic model and the psychiatric model in a shamanistic climate: a viewpoint of medical anthropology	It is suggested that any clinician working on the Miyako islands, Okinawa, Japan, be a mediator or a negotiator between two worlds, namely the shamanistic and the modern psychiatric ones. On these islands, to subscribe to either is possible only by ignoring conflicting clinical realities. The main point is to summarize the complementary practices of these two medical systems on these islands. Psy…	Adult; Anthropology, Cultural; Female; Humans; Japan; Male; Models, Theoretical; Psychiatric Status Rating Scales; Psychiatry; Psychotic Disorders; Schizophrenia, Catatonic; Shamanism	Shimoji A, Eguchi S, Ishizuka K, Cho T, Miyakawa T.	Psychiatry Clin Neurosci. 1998 Dec;52(6):581-6. doi: 10.1046/j.1440-1819.1998.00456.x.	Shimoji A	Psychiatry Clin Neurosci	1998
9951712	1	1	0					0	A mathematical analysis of the spread of HIV/AIDS in Japan	The spread of HIV/AIDS in Japan was analysed using a mathematical model incorporating pair formations between adults and sexual contacts with commercial sex workers. The parameters involved in the model were carefully specified as realistically as possible to the actual situation in Japan. Plausible ranges were assigned to those parameters for which values are not known precisely. The model was u…	Adolescent; Adult; Aged; Aged, 80 and over; Computer Simulation; Demography; Disease Transmission, Infectious; Female; HIV; HIV Infections; Heterosexuality; Humans; Japan; Linear Models; Male; Middle Aged; Models, Biological; Sex Work; Sexual Behavior; Sexual Partners	Kakehashi M.	IMA J Math Appl Med Biol. 1998 Dec;15(4):299-311.	Kakehashi M	IMA J Math Appl Med Biol	1998
10110172	0	1	0					0	Global work force 2000: the new world labor market	Just as there are global markets for products, technology, and capital, managers must now think of one for labor. Over the next 15 years, human capital, once the most stationary factor in production, will cross national borders with greater and greater ease. Driving the globalization of labor is a growing imbalance between the world's labor supply and demand. While the developed world accounts fo…	Adult; Aged; Australia; Data Collection; Developing Countries; Educational Status; Europe; Evaluation Studies as Topic; Female; Health Workforce; Humans; Industry; Japan; Middle Aged; North America; Science; Socioeconomic Factors; United States; Women, Working	Johnston WB.	Harv Bus Rev. 1991 Mar-Apr;69(2):115-27.	Johnston WB	Harv Bus Rev	1991
10225696	1	0	0		Menstruation, menopause, and genital concerns	2		0	Risk factors for breast cancer in Japan, with special attention to anthropometric measurements and reproductive history	Breast cancer incidence has increased rapidly in Japan recently, but there have been only a few studies on the risk factors for breast cancer in Japan. A case-control study was conducted to evaluate the roles of anthropometric and reproductive factors in the etiology of breast cancer in Osaka. Based on information from a self-administered questionnaire at Osaka Medical Center for Cancer and Cardi…	Adult; Age Factors; Aged; Aged, 80 and over; Anthropometry; Body Mass Index; Breast Neoplasms; Case-Control Studies; Female; Humans; Incidence; Japan; Menopause; Middle Aged; Odds Ratio; Reproduction; Risk Factors	Tung HT, Tsukuma H, Tanaka H, Kinoshita N, Koyama Y, Ajiki W, Oshima A, Koyama H.	Jpn J Clin Oncol. 1999 Mar;29(3):137-46. doi: 10.1093/jjco/29.3.137.	Tung HT	Jpn J Clin Oncol	1999
10232057	0	1	0					0	Exercise- and methylcholine-induced sweating responses in older and younger men: effect of heat acclimation and aerobic fitness	The purpose of this investigation was to examine the effects of aging and aerobic fitness on exercise- and methylcholine-induced sweating responses during heat acclimation. Five younger [Y group-age: 23 +/- 1 (SEM) years; maximal oxygen consumption (VO2max): 47 +/- 3 ml.kg-1.min-1], four highly fit older (HO group- 63 +/- 3 years; 48 +/- 4 ml.kg-1.min-1) and five normally fit older men (NO group …	Adaptation, Physiological; Adult; Aged; Aging; Choline; Exercise; Hot Temperature; Humans; Male; Middle Aged; Physical Fitness; Sweating	Inoue Y, Havenith G, Kenney WL, Loomis JL, Buskirk ER.	Int J Biometeorol. 1999 Apr;42(4):210-6. doi: 10.1007/s004840050107.	Inoue Y	Int J Biometeorol	1999
10319573	0	0	0		Work environment	1	productivity	absence	Sickness absence due to mental disorders in Japanese workforce	This study was conducted to elucidate sickness absence due to mental disorders in Japanese companies. Data on sickness absence taken for seven consecutive days or more at eight companies (total number of employees: 44,816) was used for the analysis. Diagnosis of mental disorders was based on medical certificates prepared by physicians. The frequency of absence due to all diseases and mental disor…	Absenteeism; Adult; Age Distribution; Female; Health Care Costs; Humans; Japan; Male; Mental Disorders; Middle Aged; Morbidity; Population Surveillance; Prevalence; Risk Factors; Sex Distribution; Time Factors	Muto T, Sumiyoshi Y, Sawada S, Momotani H, Itoh I, Fukuda H, Taira M, Kawagoe S, Watanabe G, Minowa H, Takeda S.	Ind Health. 1999 Apr;37(2):243-52. doi: 10.2486/indhealth.37.243.	Muto T	Ind Health	1999
10319574	0	0	0		Mental Health	0	stress management		Psychosomatic symptoms of Japanese working women and their need for stress management	This study was conducted to clarify Japanese female workers' psychosomatic symptoms including women-specific complaints and their need for stress management as part of occupational health services (OHS). In 1997, a survey was conducted in which a questionnaire was sent to 1108 full-time female workers. The response rate was 92.1%. They classified their own health status excellent (26.0%), good (6…	Adult; Burnout, Professional; Female; Health Surveys; Humans; Japan; Needs Assessment; Psychophysiologic Disorders; Risk Factors; Surveys and Questionnaires; Women's Health; Women, Working	Araki Y, Muto T, Asakura T.	Ind Health. 1999 Apr;37(2):253-62. doi: 10.2486/indhealth.37.253.	Araki Y	Ind Health	1999
10319575	0	0	0		Mental Health	0	occupational stress		Job stressor-mental health associations in a sample of Japanese working adults: artifacts of positive and negative questions?	To examine whether positive and negative components of mental health were differently related to job stressors and life events, correlational analyses were conducted using data for the GHQ-12 and some scales of the NIOSH Generic Job Stress Questionnaire collected from 765 workers in Japan. Six positive items and six negative items of the GHQ-12 were summed up for positive and negative components …	Adolescent; Adult; Bias; Burnout, Professional; Female; Health Surveys; Humans; Japan; Life Change Events; Male; Mental Health; Middle Aged; Reproducibility of Results; Risk Factors; Sex Distribution; Sex Factors; Surveys and Questionnaires	Iwata N, Kawakami N, Haratani T, Murata K, Araki S.	Ind Health. 1999 Apr;37(2):263-70. doi: 10.2486/indhealth.37.263.	Iwata N	Ind Health	1999
10328161	0	0	0		Work related disease	1	Musle skeletal disorder	Muskel	Prognosis of accidental low back pain at work	Accidental low back pain at the workplace was classified into two groups; 177 cases of the organic type and 176 cases of the non-specific type. Concerning the recuperation period, the length of leave, and the amount of compensation for recuperation, medical cost and leave of absence, a comparison was made between two groups. Regarding age, sex, and the type of work, no difference was found betwee…	Accidents, Occupational; Adult; Cost of Illness; Female; Humans; Low Back Pain; Male; Middle Aged; Prognosis; Regression Analysis; Sex Factors; Sick Leave; Time Factors; Workers' Compensation	Shinohara S, Okada M, Keira T, Ohwada M, Niitsuya M, Aizawa Y.	Tohoku J Exp Med. 1998 Dec;186(4):291-302. doi: 10.1620/tjem.186.291.	Shinohara S	Tohoku J Exp Med	1998
10331667	0	1	0					0	CD36 mediates long-chain fatty acid transport in human myocardium: complete myocardial accumulation defect of radiolabeled long-chain fatty acid analog in subjects with CD36 deficiency	Long-chain fatty acids (LCFA) are the major energy substrate for heart and their oxidation is important for achieving maximal cardiac work. However, the mechanism of uptake of LCFA by myocardium has not been clarified. We previously reported that bovine myocardial LCFA transporter has a sequence homology to human CD36. Clinically, total defect of myocardial uptake of radiolabeled long-chain fatty…	Aged; CD36 Antigens; Carrier Proteins; Fatty Acids; Female; Flow Cytometry; Heart; Humans; Male; Middle Aged; Mutation; Myocardium; Radionuclide Imaging	Nozaki S, Tanaka T, Yamashita S, Sohmiya K, Yoshizumi T, Okamoto F, Kitaura Y, Kotake C, Nishida H, Nakata A, Nakagawa T, Matsumoto K, Kameda-Takemura K, Tadokoro S, Kurata Y, Tomiyama Y, Kawamura K, Matsuzawa Y.	Mol Cell Biochem. 1999 Feb;192(1-2):129-35.	Nozaki S	Mol Cell Biochem	1999
10337523	0	1	0					0	The role of the labyrinth, proprioception and plantar mechanosensors in the maintenance of an upright posture	The maintenance of an upright posture in man requires information from vision, the labyrinth, proprioception and plantar mechanosensors. In order to evaluate the role of the labyrinth, proprioception and plantar mechanosensors, stabilometry was performed in subjects with closed eyes. Ten patients with bilateral severe or complete labyrinthine paresis were studied, as well as 9 patients with sever…	Achilles Tendon; Aged; Female; Foot; Humans; Labyrinth Diseases; Male; Mechanoreceptors; Middle Aged; Movement Disorders; Nystagmus, Pathologic; Paresis; Posture; Proprioception; Reflex, Stretch; Severity of Illness Index	Yasuda T, Nakagawa T, Inoue H, Iwamoto M, Inokuchi A.	Eur Arch Otorhinolaryngol. 1999;256 Suppl 1:S27-32. doi: 10.1007/pl00014149.	Yasuda T	Eur Arch Otorhinolaryngol	1999
10341745	0	0	0		Mental Health	3	occupational stress		Perceived job stress and mental health in precision machine workers of Japan: a 2 year cohort study	To determine whether perceived job stress affects mental health in occupational settings. A 2 year cohort study was conducted. Initially, a survey including the general health questionnaire (GHQ) and a questionnaire about perceived job stress was carried out. Of 462 workers who initially showed a GHQ score of &lt; or = 7,310 were successfully followed up for 2 years. The 2 year risks of developin…	Adult; Age Distribution; Attitude to Health; Cohort Studies; Female; Humans; Interpersonal Relations; Japan; Logistic Models; Male; Mental Disorders; Middle Aged; Occupational Diseases; Personnel Management; Risk Factors; Sex Factors; Stress, Psychological	Mino Y, Shigemi J, Tsuda T, Yasuda N, Bebbington P.	Occup Environ Med. 1999 Jan;56(1):41-5. doi: 10.1136/oem.56.1.41.	Mino Y	Occup Environ Med	1999
10344255	0	1	0					0	A nondenaturing protein map of human plasma proteins correlated with a denaturing polypeptide map combining techniques of micro two-dimensional gel electrophoresis	Human plasma proteins were separated by combining four types of two-dimensional electrophoresis (2-DE) techniques to obtain systematic information on proteins and their constituent polypeptides. A micro gel system was employed to facilitate the analysis. A plasma sample was first analyzed under nondenaturing conditions of electrophoresis (Type I 2-DE) to characterize the properties of proteins un…	Adult; Blood Proteins; Electrophoresis, Gel, Two-Dimensional; Female; Humans; Oxidation-Reduction; Peptide Mapping; Peptides; Protein Denaturation; Sodium Dodecyl Sulfate	Manabe T, Mizuma H, Watanabe K.	Electrophoresis. 1999 Apr-May;20(4-5):830-5. doi: 10.1002/(SICI)1522-2683(19990101)20:4/5<830::AID-ELPS830>3.0.CO;2-U.	Manabe T	Electrophoresis	1999
10350932	0	1	0					0	Possibility of virtual reality for mental care	The possibility of applying Virtual Reality (VR) techniques to the mental care of patients is discussed in this chapter. VR technology holds much promise for providing supportive activities and promoting cooperation among caregivers. Interactivity with media may give the feeling of control to patients and thus provide a greater joy than passively watching television. Immersion in VR is expected t…	Adult; Arousal; Computer Simulation; Female; Humans; Image Processing, Computer-Assisted; Male; Patient Care Team; Point-of-Care Systems; Psychotherapy; Relaxation Therapy; Social Environment; Therapy, Computer-Assisted; Treatment Outcome; User-Computer Interface	Ohsuga M, Oyama H.	Stud Health Technol Inform. 1998;58:82-90.	Ohsuga M	Stud Health Technol Inform	1998
10354813	0	1	0					0	The effect of auricular acupuncture on olfactory acuity			Tanaka O, Mukaino Y.	Am J Chin Med. 1999;27(1):19-24. doi: 10.1142/S0192415X99000045.	Tanaka O	Am J Chin Med	1999
10355676	0	1	0					0	Cognitive motor control in human pre-supplementary motor area studied by subdural recording of discrimination/selection-related potentials	To clarify the functional role of human pre-supplementary motor area (pre-SMA) in 'cognitive' motor control as compared with other non-primary motor cortices (SMA-proper and lateral premotor areas) and prefrontal area, we recorded epicortical field potentials by using subdural electrodes in five epileptic patients during presurgical evaluation, whose pre-SMA, SMA-proper, prefrontal and lateral pr…	Adult; Brain Mapping; Discrimination, Psychological; Electroencephalography; Electromyography; Evoked Potentials, Somatosensory; Female; Frontal Lobe; Humans; Male; Middle Aged; Motor Cortex; Subdural Space; Volition	Ikeda A, Yazawa S, Kunieda T, Ohara S, Terada K, Mikuni N, Nagamine T, Taki W, Kimura J, Shibasaki H.	Brain. 1999 May;122 ( Pt 5):915-31. doi: 10.1093/brain/122.5.915.	Ikeda A	Brain	1999
10363949	0	1	0					0	Involvement of motor cortices in retrieval of kanji studied by functional MRI	Functional magnetic resonance imaging was successfully used to study the activation of the motor cortices during retrieval of Japanese ideogram, kanji. The subjects performed kanji completion tasks to generate a kanji in response to an element which is always written first. In most of the subjects, the contralateral premotor cortex, the presupplementary motor area (pre-SMA) and the bilateral intr…	Adult; Brain Mapping; Female; Functional Laterality; Humans; Japan; Language Tests; Magnetic Resonance Imaging; Male; Middle Aged; Motor Cortex; Parietal Lobe; Reading; Writing	Kato C, Isoda H, Takehara Y, Matsuo K, Moriya T, Nakai T.	Neuroreport. 1999 Apr 26;10(6):1335-9. doi: 10.1097/00001756-199904260-00033.	Kato C	Neuroreport	1999
10364747	0	0	0		Work related disease	0	physical symptoms including asthma, exzema, respiratory symptoms associated with work	農夫肺	Hypersensitivity pneumonitis among workers cultivating Tricholoma conglobatum (shimeji)	We report five cases of hypersensitivity pneumonitis among workers cultivating Tricholoma conglobatum (shimeji). After having worked for 5 to 20 years, they began to notice symptoms of cough, sputum, and dyspnea. They were diagnosed as having a hypersensitivity pneumonitis based on clinical features, bronchoalveolar lavage and transbronchial lung biopsy. By the double immunodiffusion test, precip…	Adult; Agaricales; Agriculture; Biopsy; Enzyme-Linked Immunosorbent Assay; Female; Humans; Immunodiffusion; Lung; Middle Aged; Occupational Diseases; Pneumonia; Radiography, Thoracic; Respiratory Hypersensitivity; Tomography, X-Ray Computed	Akizuki N, Inase N, Ishiwata N, Jin Y, Atarashi K, Ichioka M, Yoshizawa Y, Marumo F.	Respiration. 1999;66(3):273-8. doi: 10.1159/000029373.	Akizuki N	Respiration	1999
10388158	0	1	0					0	Comprehensive evaluation of selected methods for assessing human body composition	The present study investigated the validity, reliability, objectivity, and practicability of methods with skinfold caliper (SF), ultrasound (US), bioelectrical impedance (BI), and sulfur hexafluoride (SHD) using identical subjects, and evaluated comprehensive usefulness by comparing selected methods or equations. In examining validity, underwater weighing (UW) was employed to obtain the criterion…	Adolescent; Adult; Anthropometry; Body Constitution; Evaluation Studies as Topic; Female; Humans; Linear Models; Male	Demura S, Kobayashi H, Tanaka K, Sato S, Nagasawa Y, Murase T.	Appl Human Sci. 1999 Mar;18(2):43-51. doi: 10.2114/jpa.18.43.	Demura S	Appl Human Sci	1999
10407888	0	1	0					0	Are nonproper chopstick holders clumsier than proper chopstick holders in their manual movements?	To examine the working hypothesis that a lack of childhood training in the fine-detailed finger movements illustrated by learning to use chopsticks properly as a child has later rendered such individuals clumsier in the execution of other more adult-like motor movements, four experiments were conducted. Groups of proper and nonproper users (both males and females) performed a task of picking up r…	Adult; Child; Child Development; Child, Preschool; Cooking and Eating Utensils; Feeding Behavior; Female; Fingers; Functional Laterality; Hand Strength; Humans; Japan; Learning; Male; Motor Skills	Hatta T, Kawakami A.	Percept Mot Skills. 1999 Jun;88(3 Pt 1):809-18. doi: 10.2466/pms.1999.88.3.809.	Hatta T	Percept Mot Skills	1999
10407900	0	1	0					0	Resource for temporal information processing in interval production	The resource required to process temporal information in interval production was investigated. 12 undergraduates performed 4-sec. interval production and nontemporal tasks, the probe digit task and the missing digit task. Although both tasks required memory search and employed the same modality for input and for responding, the probe digit task required a phonological resource and the missing dig…	Adult; Attention; Female; Form Perception; Humans; Male; Memory; Models, Psychological; Psychomotor Performance; Reaction Time; Time Perception	Shinohara K.	Percept Mot Skills. 1999 Jun;88(3 Pt 1):917-28. doi: 10.2466/pms.1999.88.3.917.	Shinohara K	Percept Mot Skills	1999
10412251	1	0	0					0	Agreement between self- and partner reports obtained by a self-administered questionnaire: medical and lifestyle information	We examined agreement between the subjects' self- and partner-reports of such epidemiological information as medical and family history, smoking and drinking habit and physical activity. Information was obtained by a self-administered questionnaire which was completed by 224 workers (subjects) and by their partners in 1997. Agreement was assessed by calculating kappa statistic, intraclass correla…	Adult; Age Factors; Aged; Alcohol Drinking; Confidence Intervals; Data Collection; Exercise; Female; Health Status; Humans; Interpersonal Relations; Japan; Life Style; Male; Middle Aged; Patient Participation; Self Concept; Sensitivity and Specificity; Sex Factors; Smoking; Surveys and Questionnaires	Okamoto K, Ohno Y, Horisawa R, Wakai K, Tamakoshi A, Kawamura T.	J Epidemiol. 1999 Jun;9(3):183-9. doi: 10.2188/jea.9.183.	Okamoto K	J Epidemiol	1999
10413261	1	0	0					0	Seasonal allergic conjunctivitis induced by Japanese pear pollen	To evaluate the ocular findings in patients with Japanese pear (Pyrus pyrifolia Nakai) pollinosis. Twenty-two farmers working on artificial pollination in Japanese pear orchards were examined for ocular itching, conjunctival conditions, presence of eosinophils in the conjunctival specimen, and nasal symptoms. Serum IgE antibody to Japanese pear pollen was determined in 16 farmers. Of the 22 subje…	Adult; Aged; Antibodies; Conjunctivitis, Allergic; Cromolyn Sodium; Female; Humans; Immunoglobulin E; Male; Middle Aged; Ophthalmic Solutions; Pollen; Retrospective Studies; Seasons; Trees	Yanagisawa S, Nagaki Y, Hiraki S, Kadoi C, Hayasaka S, Teranishi H.	Jpn J Ophthalmol. 1999 May-Jun;43(3):240-2. doi: 10.1016/s0021-5155(99)00028-3.	Yanagisawa S	Jpn J Ophthalmol	1999
10428294	1	0	0					0	Preheparin serum lipoprotein lipase mass level: the effects of age, gender, and types of hyperlipidemias	To clarify the factors regulating preheparin serum lipoprotein lipase mass (preheparin LPL mass), the correlations between preheparin LPL mass and age, gender and types of hyperlipidemias were investigated in 377 persons who underwent annual health examinations. Preheparin LPL mass level did not significantly differ in individuals from 19 to 70 years old, for both men and women. Preheparin LPL ma…	Adult; Age Factors; Aged; Cholesterol; Cholesterol, HDL; Cholesterol, LDL; Female; Heparin; Humans; Hyperlipidemias; Lipoprotein Lipase; Male; Middle Aged; Sex Factors; Triglycerides	Watanabe H, Miyashita Y, Murano T, Hiroh Y, Itoh Y, Shirai K.	Atherosclerosis. 1999 Jul;145(1):45-50. doi: 10.1016/s0021-9150(99)00012-x.	Watanabe H	Atherosclerosis	1999
10459646	1	0	0					0	Antibody response to OspC-I synthetic peptide derived from outer surface protein C of Borrelia burgdorferi in sera from Japanese forestry workers	The prevalence of antibodies against Lyme disease spirochaetes in serum samples from 80 forestry workers at high occupational risk of Lyme disease was surveyed by enzyme-linked immunosorbent assay (ELISA) with the OspC-I synthetic peptide. The peptide is part of the outer surface protein C (OspC) amino acid sequence located in the region conserved among Borrelia burgdorferi sensu stricto or sensu…	Adolescent; Adult; Aged; Antibodies, Bacterial; Antigens, Bacterial; Bacterial Outer Membrane Proteins; Borrelia burgdorferi Group; Enzyme-Linked Immunosorbent Assay; Female; Forestry; Humans; Japan; Lyme Disease; Male; Middle Aged; Occupational Diseases; Occupational Exposure	Ikushima M, Yamada F, Kawahashi S, Okuyama Y, Matsui K.	Epidemiol Infect. 1999 Jun;122(3):429-33. doi: 10.1017/s0950268899002320.	Ikushima M	Epidemiol Infect	1999
10459693	0	0	0		Work related disease	1	shift	Shift	Nurses' workload associated with 16-h night shifts on the 2-shift system. I: Comparison with the 3-shift system	To assess nurses' workload with 16-h night shifts on a 2-shift system, we investigated the differences between workloads with each shift on the 2- and 3-shift systems with questionnaires on subjective symptoms and measuring heart rate and physical activity. It was found that the 2-shift nurses during the 16-h night shifts complained of fatigue less frequently and showed general decreases in heart…	Adult; Arousal; Circadian Rhythm; Fatigue; Female; Hospitals, University; Humans; Nursing Staff, Hospital; Occupational Diseases; Surveys and Questionnaires; Work Schedule Tolerance; Workload	Fukuda H, Takahashi M, Airto H.	Psychiatry Clin Neurosci. 1999 Apr;53(2):219-21. doi: 10.1046/j.1440-1819.1999.00544.x.	Fukuda H	Psychiatry Clin Neurosci	1999
10463638	0	1	0					0	A comparison of period amplitude analysis and FFT power spectral analysis of all-night human sleep EEG	Zero-cross and zero-derivative period amplitude analysis (PAA) data were compared with power spectral analysis (PSA) data obtained with the fast Fourier transform in all-night sleep EEG from 10 subjects. Although PAA zero-cross-integrated amplitude showed good agreement with PSA power in 0.3-2 Hz, zero-cross analysis appears relatively ineffective in measuring 2-4 Hz and above waves. However, PAA…	Adult; Beta Rhythm; Cerebral Cortex; Delta Rhythm; Female; Fourier Analysis; Humans; Male; Polysomnography; Reference Values; Signal Processing, Computer-Assisted; Sleep Stages; Theta Rhythm	Uchida S, Feinberg I, March JD, Atsumi Y, Maloney T.	Physiol Behav. 1999 Aug 1;67(1):121-31. doi: 10.1016/s0031-9384(99)00049-9.	Uchida S	Physiol Behav	1999
10478405	0	0	0		Lifestyle related disease/health status	1	lifestyle	smoke	Smoking prevalence of female nurses in the national hospitals of Japan	To estimate the prevalence of smoking and the attitudes towards the restriction of smoking at work among female nurses in the national hospitals in Japan. Questionnaires mailed to 14 randomly selected national hospitals and sanitariums in Japan in 1993. 2207 female nurses. Smoking status and history, and attitudes towards the restriction of smoking at work. The prevalence of smoking among female …	Adult; Female; Hospitals, State; Humans; Japan; Male; Nurses; Prevalence; Retrospective Studies; Smoking; Surveys and Questionnaires	Ohida T, Osaki Y, Kobayashi Y, Sekiyama M, Minowa M.	Tob Control. 1999 Summer;8(2):192-5. doi: 10.1136/tc.8.2.192.	Ohida T	Tob Control	1999
10499009	0	1	0					0	Training Japanese listeners to identify English /r/ and /l/: long-term retention of learning in perception and production	Previous work from our laboratories has shown that monolingual Japanese adults who were given intensive high-variability perceptual training improved in both perception and production of English /r/-/l/ minimal pairs. In this study, we extended those findings by investigating the long-term retention of learning in both perception and production of this difficult non-native contrast. Results showe…	Adult; Female; Humans; Language; Learning; Male; Phonetics; Retention, Psychology; Speech Perception; Speech Production Measurement; Teaching	Bradlow AR, Akahane-Yamada R, Pisoni DB, Tohkura Y.	Percept Psychophys. 1999 Jul;61(5):977-85. doi: 10.3758/bf03206911.	Bradlow AR	Percept Psychophys	1999
10523367	1	0	0					0	Ambulatory blood pressure: normality and comparison with other measurements. Hypertension Working Group	Previous studies have reported results on 24-hour ambulatory blood pressure (ABP) in Europe and Japan, but no data exists from South America. In this study, we conducted a population survey to identify reference values and to compare ambulatory blood pressure with clinic, home, and self-measured values. A random sample of 2650 adults was selected among 190 000 people covered by our prepaid health…	Adult; Age Factors; Aged; Aged, 80 and over; Blood Pressure; Blood Pressure Monitoring, Ambulatory; Female; Humans; Hypertension; Male; Middle Aged; Reference Values	Schettini C, Bianchi M, Nieto F, Sandoya E, Senra H.	Hypertension. 1999 Oct;34(4 Pt 2):818-25. doi: 10.1161/01.hyp.34.4.818.	Schettini C	Hypertension	1999
10554588	0	1	0					0	Event-related potential correlates of individual differences in working memory capacity	The capacity of working memory has been suggested to differ among people and these differences affect performance in a wide variety of cognitive tasks. This study explored electrophysiological correlates of individual differences in working memory capacity by means of event-related potentials. Thirty-four healthy students performed two- and five-choice reaction time tasks. In the two-choice react…	Adult; Event-Related Potentials, P300; Female; Humans; Individuality; Male; Memory, Short-Term; Photic Stimulation; Reaction Time; Reading	Nittono H, Nageishi Y, Nakajima Y, Ullsperger P.	Psychophysiology. 1999 Nov;36(6):745-54.	Nittono H	Psychophysiology	1999
10568621	0	0	0		Lifestyle related disease/health status	1	lifestyle	smoke	Workplace exposure to environmental tobacco smoke and high density lipoprotein cholesterol among nonsmokers	There are few epidemiologic studies among adult nonsmokers on the effects of workplace environmental tobacco smoke on high density lipoprotein cholesterol (HDL-C). The authors investigated this relation, using data from health examinations conducted in 1995 on 3,062 Japanese nonsmokers in a total of 27 municipal offices with few smoking restrictions. Multiple regression analysis with adjustments …	Adult; Cholesterol, HDL; Coronary Disease; Cross-Sectional Studies; Female; Humans; Japan; Male; Occupational Exposure; Prevalence; Risk Assessment; Smoking; Tobacco Smoke Pollution; Workplace	Mizoue T, Ueda R, Hino Y, Yoshimura T.	Am J Epidemiol. 1999 Nov 15;150(10):1068-72. doi: 10.1093/oxfordjournals.aje.a009930.	Mizoue T	Am J Epidemiol	1999
10573661	0	1	0					0	Reproducibility of the oxygen uptake efficiency slope in normal healthy subjects	To elucidate the intertest agreement of the oxygen uptake efficiency slope (OUES) in comparison with those of the maximal oxygen uptake (VO2max) and the ventilatory anaerobic threshold (VAT). A comparative study. Institutional practice. A total of 19 healthy volunteers underwent two sessions of maximal exercise testing with an interval of no more than 7 days. The testing was conducted on a cycle …	Adult; Anaerobic Threshold; Exercise Test; Female; Humans; Male; Oxygen Consumption; Reproducibility of Results; Respiratory Mechanics	Baba R, Kubo N, Morotome Y, Iwagaki S.	J Sports Med Phys Fitness. 1999 Sep;39(3):202-6.	Baba R	J Sports Med Phys Fitness	1999
10581866	1	0	0					0	The effects of different materials of protective gloves on thermoregulatory responses	The effects of two kinds of protecting gloves for pesticide spraying made of different materials on thermoregulatory responses during exercise were studied at ambient temperature of 28 degrees C and relative humidity of 60% in six healthy females, aged 19. One kind of gloves was made of polyurethane (A) and the other of Goretex (B) with cotton lining in each glove. Both kinds of gloves had almost…	Adolescent; Adult; Agricultural Workers' Diseases; Body Temperature; Body Temperature Regulation; Female; Gloves, Protective; Humans; Materials Testing; Occupational Exposure; Polytetrafluoroethylene; Polyurethanes; Sensitivity and Specificity; Skin Physiological Phenomena	Hayashi C, Tokura H.	Int J Occup Med Environ Health. 1999;12(3):253-61.	Hayashi C	Int J Occup Med Environ Health	1999
10582505	1	0	0					0	Effect of gloves on prehensile forces during lifting and holding tasks	The effect of gloves on the spatio-temporal characteristics of prehensile forces during lifting and holding tasks was investigated. Participants (n = 10) lifted a force transducer equipped object (weight = 0.29 N) with various types of gloves and barehanded using a two-fingered precision grip. Rubber surgical gloves of varied thicknesses (0.24, 0.61 and 1.02 mm) were worn to examine the effect of…	Adolescent; Adult; Equipment Design; Female; Hand Strength; Humans; Lifting; Male; Task Performance and Analysis	Kinoshita H.	Ergonomics. 1999 Oct;42(10):1372-85. doi: 10.1080/001401399185018.	Kinoshita H	Ergonomics	1999
10585014	1	1	0					0	Acute health problems among the people engaged in the cleanup of the Nakhodka oil spill	To determine if the Nakhodka oil spill and subsequent cleanup efforts had any health effects on the residents along the oil-contaminated coast, we investigated the health status of Anto residents who resided nearest to the coast where the bow ran aground. Two hundred eighty-two men and women involved in the cleanup activities between January 7 and January 20 were interviewed and examined by publi…	Acute Disease; Aged; Environmental Exposure; Female; Health Status; Hippurates; Humans; Japan; Male; Middle Aged; Petroleum; Public Health; Water Pollutants, Chemical	Morita A, Kusaka Y, Deguchi Y, Moriuchi A, Nakanaga Y, Iki M, Miyazaki S, Kawahara K.	Environ Res. 1999 Oct;81(3):185-94. doi: 10.1006/enrs.1999.3979.	Morita A	Environ Res	1999
10600436	0	0	0		Lifestyle related disease/health status	1	lifestyle	smoke	Support for and observance of worksite smoking restriction policies--A study of municipal employees at a city office in Japan	While various types of smoking restrictions have been introduced in Japanese workplaces, it is not clear what restriction policies workers find acceptable. This study examined the relationship between the extent of worksite smoking restriction and worker attitudes toward these policies. Municipal employees randomly selected from a city office were surveyed using a self-administered questionnaire …	Adult; Attitude to Health; Cross-Sectional Studies; Female; Health Policy; Humans; Japan; Male; Middle Aged; Organizational Policy; Smoking Prevention; Statistics, Nonparametric; Workplace	Mizoue T, Reijula K, Yamato H, Iwasaki A, Yoshimura T.	Prev Med. 1999 Dec;29(6 Pt 1):549-54. doi: 10.1006/pmed.1999.0580.	Mizoue T	Prev Med	1999
10616264	0	0	0	1				0	Life span of Japanese male medical doctors	There have been few reports with regard to the life spans of medical doctors. The status of the medical doctors graduating from 1926 to 1974, alive or dead as of October 1996, was ascertained on the basis of the list of graduates from the School of Medicine, Hokkaido University. Excluding data on female doctors and those who died in battle during World War II, data on a total of 3,982 doctors wer…	Age Factors; Aged; Aged, 80 and over; Confidence Intervals; Education, Medical; Family Practice; General Surgery; Gynecology; Humans; Internal Medicine; Japan; Life Expectancy; Linear Models; Longevity; Male; Middle Aged; Mortality; Obstetrics; Physicians; Population; Risk Factors	Nishi M, Miyake H, Kato T, Yamazoe M, Tanaka E, Ishii T, Usui K.	J Epidemiol. 1999 Nov;9(5):315-9. doi: 10.2188/jea.9.315.	Nishi M	J Epidemiol	1999
10616265	0	0	0		Lifestyle related disease/health status	1	lifestyle	smoke	The role of perceived job stress in the relationship between smoking and the development of peptic ulcers	Although smoking has been considered a risk factor in causing pepticulcers, no study has examined the effects of job stress on the relationship between peptic ulcers and smoking. To establish a link between gastric or duodenal ulcers over two years and a state of perceived job stress, a questionnaire, including questions on demographics, smoking, history of peptic ulcer and perceived job stress w…	Adult; Attitude to Health; Chi-Square Distribution; Confidence Intervals; Confounding Factors, Epidemiologic; Duodenal Ulcer; Effect Modifier, Epidemiologic; Female; Follow-Up Studies; Humans; Logistic Models; Male; Middle Aged; Occupational Diseases; Risk Factors; Smoking; Stomach Ulcer; Stress, Physiological; Stress, Psychological; Surveys and Questionnaires; Workload	Shigemi J, Mino Y, Tsuda T.	J Epidemiol. 1999 Nov;9(5):320-6. doi: 10.2188/jea.9.320.	Shigemi J	J Epidemiol	1999
10617907	0	1	0					0	The myocilin (MYOC) gene expression in the human trabecular meshwork	We previously reported a novel cytoskeletal protein with a myosin-like domain which is localized in the ciliary rootlet and basal body of connecting cilium of photoreceptor and hence we named it 'myocilin'. It was soon realized that myocilin is identical to a protein called TIGR (trabecular meshwork inducible glucocorticoid response protein) which was found to be responsible for the pathogenesis …	Aged; Cytoskeletal Proteins; Eye; Eye Proteins; Female; Gene Expression; Glaucoma; Glycoproteins; Humans; In Situ Hybridization; Male; Middle Aged; RNA, Messenger; Trabecular Meshwork	Takahashi H, Noda S, Mashima Y, Kubota R, Ohtake Y, Tanino T, Kudoh J, Minoshima S, Oguchi Y, Shimizu N.	Curr Eye Res. 2000 Feb;20(2):81-4.	Takahashi H	Curr Eye Res	2000
10635668	0	0	1		Mental Health	1		0	Burnout among direct-care staff members of facilities for persons with mental retardation in Japan	Using the Pines' Burnout Scale, we conducted the first nationwide survey in Japan to study burnout among 3,774 staff members in 216 social welfare facilities for persons with mental retardation. Mean burnout scores were significantly higher among direct-care staff members than among facility directors, middle managers, and other types of staff personnel. Burnout scores were significantly lower fo…	Adult; Burnout, Professional; Female; Health Personnel; Humans; Intellectual Disability; Japan; Male; Public Sector; Residential Facilities; Surveys and Questionnaires; Workforce	Ito H, Kurita H, Shiiya J.	Ment Retard. 1999 Dec;37(6):477-81. doi: 10.1352/0047-6765(1999)037<0477:BADSMO>2.0.CO;2.	Ito H	Ment Retard	1999
10639904	1	1	0					0	Deaths from heat-stroke in Japan: 1968-1994	Global warming is increasingly recognized as a threat to the survival of human beings, because it could cause a serious increase in the occurrence of diseases due to environmental heat during intermittent hot weather. To assess the direct impact of extremely hot weather on human health, we investigated heat-related deaths in Japan from 1968 through 1994, analyzing the data to determine the distri…	Adolescent; Adult; Age Factors; Aged; Child; Child, Preschool; Female; Greenhouse Effect; Heat Stroke; Hot Temperature; Humans; Infant; Infant, Newborn; Japan; Male; Meteorological Concepts; Middle Aged	Nakai S, Itoh T, Morimoto T.	Int J Biometeorol. 1999 Nov;43(3):124-7. doi: 10.1007/s004840050127.	Nakai S	Int J Biometeorol	1999
10667997	0	1	0					0	Odor distinctiveness between enantiomers of linalool: difference in perception and responses elicited by sensory test and forehead surface potential wave measurement	The effects on humans of inhalation of optically active linalools were examined in terms of sensory tests and portable forehead surface electroencephalographic (IBVA-EEG) measurements in order to assess their odor distinctiveness by chiral isomers. (R)-(-)-Linalools with specific rotation of [alpha](D) = -15.1 degrees were isolated by repeated flash column chromatography from lavender oil, while …	Acyclic Monoterpenes; Administration, Inhalation; Adult; Electrophysiology; Forehead; Humans; Isomerism; Monoterpenes; Odorants; Sensation; Sensory Thresholds; Smell; Terpenes	Sugawara Y, Hara C, Aoki T, Sugimoto N, Masujima T.	Chem Senses. 2000 Feb;25(1):77-84. doi: 10.1093/chemse/25.1.77.	Sugawara Y	Chem Senses	2000
10672487	1	0	0					0	Possible effects of environmental cadmium exposure on kidney function in the Japanese general population	To examine whether the current level of environmental exposure to cadmium (Cd) is associated with kidney dysfunction among general populations in Japan. A nationwide survey was conducted in Japan from 1991 to 1997 at 30 survey sites (with no known environmental heavy metal pollution), by the collection of 24-h food-duplicate samples, peripheral blood specimens and morning spot urine samples. In p…	Adult; Alpha-Globulins; Cadmium; Creatinine; Female; Food Analysis; Health Surveys; Humans; Japan; Kidney; Middle Aged; Retinol-Binding Proteins; Retinol-Binding Proteins, Plasma; beta 2-Microglobulin	Ikeda M, Zhang ZW, Moon CS, Shimbo S, Watanabe T, Nakatsuka H, Matsuda-Inoguchi N, Higashikawa K.	Int Arch Occup Environ Health. 2000 Jan;73(1):15-25. doi: 10.1007/pl00007933.	Ikeda M	Int Arch Occup Environ Health	2000
10685811	0	1	0		Work related disease	2		挙上動作	Occupational lifting is associated with hip osteoarthritis: a Japanese case-control study	Hip osteoarthritis (OA) is a frequent cause of pain and disability in Western countries, but the disorder is less common in Japan. A case-control study in Britain found obesity, hip injury, and occupational lifting to be associated with hip OA among men and women. However, there are few epidemiological studies concerning factors associated with hip OA in Japan. We performed a comparable case-cont…	Aged; Case-Control Studies; Female; Humans; Japan; Lifting; Male; Middle Aged; Occupational Diseases; Osteoarthritis, Hip; Risk Factors	Yoshimura N, Sasaki S, Iwasaki K, Danjoh S, Kinoshita H, Yasuda T, Tamaki T, Hashimoto T, Kellingray S, Croft P, Coggon D, Cooper C.	J Rheumatol. 2000 Feb;27(2):434-40.	Yoshimura N	J Rheumatol	2000
10695254	0	1	0		Work related disease	1		感染	Elevated risk of tuberculosis by occupation with special reference to health care workers	We conducted a study to evaluate tuberculosis (TB) risk in Japan by work performed, either paid or unpaid. We collated information on sex, age, employment category, occupation, and family history from 1120 registration cards of new TB cases at two wards in Nagoya City over seven years (1989-1995). We used census data and data from the Survey of Physicians, Dentists and Pharmacists conducted in 19…	Adolescent; Adult; Age Distribution; Aged; Child; Child, Preschool; Disease Transmission, Infectious; Female; Health Personnel; Humans; Incidence; Infant; Infant, Newborn; Japan; Male; Middle Aged; Occupational Exposure; Occupations; Risk Factors; Sex Distribution; Tuberculosis, Pulmonary	Usui T, Yamanaka K, Nomura H, Tokudome S.	J Epidemiol. 2000 Jan;10(1):1-6. doi: 10.2188/jea.10.1.	Usui T	J Epidemiol	2000
10713473	0	0	0		Work related disease	0	PCB, asbestos, lead, metal, silica, cadmium, copper, and zinc	lead	Changes of lead levels in 24-h urine from 1985 to 1998 in Japanese adults	To determine whether current environmental lead (Pb) levels are causing any progressive changes in urinary Pb levels, 24-h urine samples were collected from 277 subjects (159 men and 118 women) in 1985, 312 subjects (155 men and 157 women) in 1993, and 311 subjects (156 men and 155 women) in 1998. All of the subjects worked in the same factory. The urinary Pb concentration was analyzed by flamele…	Adult; Age Distribution; Creatinine; Environmental Exposure; Environmental Monitoring; Female; Humans; Japan; Lead; Male; Middle Aged; Reference Values; Sex Distribution; Spectrophotometry, Atomic; Time	Jin YP, Kobayashi E, Okubo Y, Suwazono Y, Nogawa K, Nakagawa H.	Toxicol Lett. 2000 Apr 3;114(1-3):91-9. doi: 10.1016/s0378-4274(99)00289-1.	Jin YP	Toxicol Lett	2000
10735985	1	0	0					0	The effect of dietary restriction and menstrual cycle on excess post-exercise oxygen consumption (EPOC) in young women	The purpose of this study was to evaluate the effect of acute dietary restriction on excess post-exercise oxygen consumption (EPOC) in young women at two different phases of the menstrual cycle. Five young sedentary women (age 21-22 years) participated in this study. Each subject visited the laboratory eight times for measurement of EPOC. They performed cycle ergometer exercise for 60 min at a wo…	Adult; Diet; Energy Intake; Energy Metabolism; Exercise Test; Female; Follicular Phase; Humans; Luteal Phase; Oxygen Consumption; Physical Exertion	Fukuba Y, Yano Y, Murakami H, Kan A, Miura A.	Clin Physiol. 2000 Mar;20(2):165-9. doi: 10.1046/j.1365-2281.2000.00217.x.	Fukuba Y	Clin Physiol	2000
10752777	0	1	0					0	The efficacy and side effects of gelatin-resorcinol formaldehyde-glutaraldehyde (GRFG) glue for preventing and sealing pulmonary air leakage	This study was conducted to examine the efficacy and side effects of gelatin-resorcinol formaldehyde-glutaraldehyde (GRFG) glue, when used for preventing or sealing pulmonary air leakage during lung surgery. Formaldehyde-glutaraldehyde (FG) jelly was prepared by mixing FG fluid with 2.5% carboxymethyl cellulose to increase its viscosity. A GRFG glue-spreading stapler was employed to prevent air l…	Adult; Aged; Drug Combinations; Female; Fistula; Formaldehyde; Gelatin; Glutaral; Humans; Lung Diseases; Male; Middle Aged; Postoperative Complications; Resorcinols; Surgical Stapling; Thoracic Surgery, Video-Assisted; Tissue Adhesives	Nomori H, Horio H, Suemasu K.	Surg Today. 2000;30(3):244-8. doi: 10.1007/s005950050053.	Nomori H	Surg Today	2000
10787134	0	0	0		Work related disease	1	substance exposure including specified chemical substance and organic solvent	chemical	Improvement of thermophysiological stress in participants wearing protective clothing for spraying pesticide, and its application in the field	Thermoregulatory responses were compared under two experimental conditions, in the laboratory (Experiment I), and in the field (Experiment II), between two kinds of protective clothing for spraying pesticides. One was currently being used (Type A), and was composed of ready made Gore-Tex clothing, mask, polyurethane gloves and rubber boots. The other one was newly designed (Type B), and was compo…	Aged; Agricultural Workers' Diseases; Body Temperature; Female; Heart Rate; Heat Stress Disorders; Humans; Lactic Acid; Male; Middle Aged; Muscle Contraction; Pesticides; Protective Clothing; Saliva	Hayashi C, Tokura H.	Int Arch Occup Environ Health. 2000 Apr;73(3):187-94. doi: 10.1007/s004200050026.	Hayashi C	Int Arch Occup Environ Health	2000
10795385	0	0	0		Lifestyle related disease/health status	1	LRD	CVD	Increased risk of coronary heart disease in Japanese blue-collar workers	The purpose of this study was to test the hypothesis that blue-collar workers have an increased risk of coronary heart disease. Subjects were 653 male (mean age, 32.6 years) and 492 female (mean age, 26.3 years) workers employed during 1993 at a computer manufacturing company. The measurements determined were body mass index (BMI), waist to hip ratio (WHR), skinfold thickness, blood pressure, gri…	Adult; Body Mass Index; Coronary Disease; Female; Health Status; Humans; Japan; Life Style; Male; Occupations; Risk Factors	Nakamura S, Nakamura K, Tanaka M.	Occup Med (Lond). 2000 Jan;50(1):11-7. doi: 10.1093/occmed/50.1.11.	Nakamura S	Occup Med (Lond)	2000
10803804	1	0	0					0	Parental bonding and personality in relation to a lifetime history of depression	This study explores whether personality is mediating the effects of adverse parenting on having had a lifetime history of major depressive disorder and whether personality dimensions, related to the development of lifetime depression, are disposed by adverse parenting in cross-sectional data derived from an epidemiological sample of volunteer workers. Of 447 individuals who were asked to complete…	Adolescent; Adult; Aged; Depressive Disorder, Major; Female; Humans; Male; Middle Aged; Mother-Child Relations; Object Attachment; Parenting; Personality Development; Personality Inventory; Risk Factors	Sato T, Uehara T, Narita T, Sakado K, Fujii Y.	Psychiatry Clin Neurosci. 2000 Apr;54(2):121-30. doi: 10.1046/j.1440-1819.2000.00647.x.	Sato T	Psychiatry Clin Neurosci	2000
10806039	0	1	0					0	Correlation between human personality and neural activity in cerebral cortex	Personality traits are a variance of behavioral patterns among individuals and may reflect a variance of brain activity, but their neurobiological explanation is still a matter of debate. Cloninger proposed three dimensions of personality traits, each of which has strong correlation with activity in a specific central monoaminergic system. Although this theory has been supported by physiological …	Adult; Cerebral Cortex; Cerebrovascular Circulation; Female; Humans; Male; Middle Aged; Neural Pathways; Personality; Reference Values; Rest; Tomography, Emission-Computed, Single-Photon	Sugiura M, Kawashima R, Nakagawa M, Okada K, Sato T, Goto R, Sato K, Ono S, Schormann T, Zilles K, Fukuda H.	Neuroimage. 2000 May;11(5 Pt 1):541-6. doi: 10.1006/nimg.2000.0564.	Sugiura M	Neuroimage	2000
10812840	0	0	0		Work related disease	1	PCB, asbestos, lead, metal, silica, cadmium, copper, and zinc	lead	Blood lead level to induce significant increase in urinary delta-aminolevulinic acid level among lead-exposed workers: a statistical approach	The present study was initiated to examine the quantitative relationship between blood lead (Pb-B) and urinary delta-aminolevulinic acid (ALA-U) among Pb-exposed workers, and to find a threshold Pb-B level to induce an increase in ALA-U. For this purpose, pairs of venous blood and spot urine samples were collected from 8,274 men and 5,856 women (14,130 workers in total) who were occupationally ex…	Adult; Aminolevulinic Acid; Biomarkers; Female; Humans; Lead; Male; Occupational Exposure; Photosensitizing Agents; Regression Analysis; Sensitivity and Specificity	Higashikawa K, Furuki K, Takada S, Okamoto S, Ukai H, Yuasa T, Ikeda M.	Ind Health. 2000 Apr;38(2):181-8. doi: 10.2486/indhealth.38.181.	Higashikawa K	Ind Health	2000
10812842	0	0	0		Work related disease	1	substance exposure including specified chemical substance and organic solvent	benxzen	Urinary phenylmercapturic acid as a marker of occupational exposure to benzene	A hand-saving HPLC method to measure urinary phenylmercapturic acid (PMA) was developed which allows about 35 PMA determinations per day. The method involves conversion of pre-PMA to PMA by the addition of sulfuric acid to a urine sample, extraction into an ether-methanol mixture followed by condensation under a nitrogen stream. The condensate was introduced to a ODS-3 column in a HPLC system, an…	Acetylcysteine; Adult; Age Factors; Benzene; Biomarkers; Female; Humans; Male; Occupational Exposure; Regression Analysis; Sex Factors; Smoking	Inoue O, Kanno E, Kakizaki M, Watanabe T, Higashikawa K, Ikeda M.	Ind Health. 2000 Apr;38(2):195-204. doi: 10.2486/indhealth.38.195.	Inoue O	Ind Health	2000
10812850	0	0	0		Work related disease	1	safety and work-related injury	injury	Does job stress affect injury due to labor accident in Japanese male and female blue-collar workers?	To clarify whether job stressors affecting injury due to labor accidents differ between Japanese male and female blue-collar workers, the Job Content Questionnaire (JCQ), assessing dimensions of job stressors based on the demand-control-support model, was applied to 139 blue-collar workers in a manufacturing factory. Of them, 24 male and 15 female workers suffered from injuries at work. In the fe…	Accidents, Occupational; Adult; Female; Humans; Interpersonal Relations; Job Satisfaction; Male; Middle Aged; Pilot Projects; Sex Factors; Social Support; Stress, Psychological; Surveys and Questionnaires	Murata K, Kawakami N, Amari N.	Ind Health. 2000 Apr;38(2):246-51. doi: 10.2486/indhealth.38.246.	Murata K	Ind Health	2000
10818330	0	1	0					0	Risk attitudes of anesthesiologists and surgeons in clinical decision making with expected years of life	To understand anesthesiologists' and surgeons' risk attitudes about expected years of life. Prospective study. Central operating rooms (ORs) in a university hospital. 122 anesthesiologists and surgeons. A 7-page survey questionnaire regarding the length of survival and the choice of treatments was sent to 122 physicians. Certainty equivalents and Arrow-Pratt coefficients of absolute risk aversion…	Adult; Age Factors; Anesthesiology; Attitude of Health Personnel; Attitude to Health; Decision Making; Female; General Surgery; Humans; Life Expectancy; Male; Operating Rooms; Patients; Prospective Studies; Regression Analysis; Risk-Taking; Sex Factors; Surveys and Questionnaires	Nakata Y, Okuno-Fujiwara M, Goto T, Morita S.	J Clin Anesth. 2000 Mar;12(2):146-50. doi: 10.1016/s0952-8180(00)00130-6.	Nakata Y	J Clin Anesth	2000
10851352	0	0	0		Work related disease	1	Musle skeletal disorder	Muskel	An epidemiologic study of occupational low back pain in truck drivers	The factors in volved in occupational low back pain occurring in professional drivers were investigated epidemiologically with questionnaires (92 items) including low back symptoms, personal factors and occupational factors. The responses of one hundred fifty-three of one hundred eighty-one truck drivers who work in a large chemical industry corporation were analyzed after they had completely fil…	Adult; Automobile Driving; Female; Humans; Japan; Low Back Pain; Male; Middle Aged; Occupational Diseases; Prevalence; Surveys and Questionnaires	Miyamoto M, Shirai Y, Nakayama Y, Gembun Y, Kaneda K.	J Nippon Med Sch. 2000 Jun;67(3):186-90. doi: 10.1272/jnms.67.186.	Miyamoto M	J Nippon Med Sch	2000
10858751	0	0	0		Lifestyle related disease/health status	1	oral health	oral	Present state of dental health knowledge, attitudes/behaviour and perceived oral health of Japanese employees	The aim of this survey was to assess the present state of dental health knowledge, attitudes/behaviour and perceived oral health of Japanese employees. A 60-item questionnaire was used in a dental health project in the work place. The subjects comprised 77,845 employees, 76 per cent of whom reported delaying a dental visit until they had toothache, with about 60 per cent delaying even when they d…	Adolescent; Adult; Age Factors; Aged; Attitude to Health; Dental Care; Dental Caries; Dental Devices, Home Care; Dentures; Female; Gingival Diseases; Gingival Hemorrhage; Health Behavior; Health Education, Dental; Health Knowledge, Attitudes, Practice; Health Promotion; Humans; Japan; Male; Middle Aged; Occupational Health; Oral Health; Patient Acceptance of Health Care; Periodontal Diseases; Sur…	Kawamura M, Iwamoto Y.	Int Dent J. 1999 Jun;49(3):173-81. doi: 10.1002/j.1875-595x.1999.tb00903.x.	Kawamura M	Int Dent J	1999
10860301	0	0	0		Mental Health	3	occupational stress	suicide	Depressive mood and suicide among middle-aged workers: findings from a prospective cohort study in Nagoya, Japan	In Japan, mortality from suicide has peaked around 50 years old among men, with increasing trend after 65 years old, and this peak became more apparent in recent years. Beside this, "psychological autopsy" has revealed depression as one of the most important risk factors for suicide. There is, however, no cohort study which examined the relationship between depressive mood measured by simple meth…	Adult; Age Distribution; Cause of Death; Cohort Studies; Depressive Disorder; Female; Humans; Japan; Male; Middle Aged; Mortality; Multivariate Analysis; Occupations; Proportional Hazards Models; Prospective Studies; Risk Factors; Sex Distribution; Suicide; Surveys and Questionnaires	Tamakoshi A, Ohno Y, Yamada T, Aoki K, Hamajima N, Wada M, Kawamura T, Wakai K, Lin YS.	J Epidemiol. 2000 May;10(3):173-8. doi: 10.2188/jea.10.173.	Tamakoshi A	J Epidemiol	2000
10900571	0	0	0	1				0	Characteristics factor structures of the Japanese version of the State-Trait Anxiety Inventory: coexistence of positive-negative and state-trait factor structures	Previous factor studies of the State-Trait Anxiety Inventory (STAI; Spielberger, Gorsuch, &amp; Lushene, 1970) have reported certain typical factors that are state-trait (S-T) 2-factor solutions and positively-negatively (P-N) worded item 2-factor solutions in addition to 4-factor solutions (positively and negatively worded state factors, positively and negatively worded trait factors). We explor…	Adult; Anxiety; Cross-Cultural Comparison; Female; Humans; Japan; Language; Male; Middle Aged; Personality Inventory; Psychometrics; Reproducibility of Results	Suzuki T, Tsukamoto K, Abe K.	J Pers Assess. 2000 Jun;74(3):447-58. doi: 10.1207/S15327752JPA7403_8.	Suzuki T	J Pers Assess	2000
10939062	0	1	0					0	Study habits and anxiety about learning foreign languages	The purpose was to investigate the relationship of self-reported study habits to anxiety about learning foreign languages. 219 college students from a variety of disciplinary backgrounds were enrolled in either Spanish, French, German, or Japanese classes. Correlational analyses, using the Bonferroni adjustment, indicated that students with the highest anxiety about foreign languages tended to re…	Adolescent; Adult; Aged; Anxiety; Female; Humans; Language; Learning; Male; Middle Aged; Multilingualism; Students	Bailey P, Onwuegbuzie AJ, Daley CE.	Percept Mot Skills. 2000 Jun;90(3 Pt 2):1151-6. doi: 10.2466/pms.2000.90.3c.1151.	Bailey P	Percept Mot Skills	2000
10968804	0	0	1					0	Suicides in Japan reach a record high	NA	Adult; Aged; Female; Humans; Incidence; Japan; Male; Middle Aged; Suicide; Unemployment	Lamar J.	BMJ. 2000 Sep 2;321(7260):528. doi: 10.1136/bmj.321.7260.528.	Lamar J	BMJ	2000
10973376	0	1	0					0	Reflex sympathetic dystrophy following transbrachial cardiac catheterization			Inoue T, Yaguchi I, Mizoguchi K, Iwasaki Y, Takayanagi K, Morooka S, Asano S.	J Invasive Cardiol. 2000 Sep;12(9):481-3.	Inoue T	J Invasive Cardiol	2000
10981454	1	0	0		Lifestyle related disease/health status	3		0	Plasma fibrinogen and coronary heart disease in urban Japanese	There is little information on the relation of plasma fibrinogen concentration to the risk of coronary heart disease in Asians, including Japanese, whose plasma fibrinogen concentration has been reported to be low by Western standards. The authors conducted a prospective study with 4.8 years of follow-up of 11,977 men and women aged 21-89 years (mean value of fibrinogen = 267 mg/dl) living or wor…	Adult; Aged; Aged, 80 and over; Angina Pectoris; Coronary Disease; Female; Fibrinogen; Humans; Incidence; Japan; Male; Middle Aged; Myocardial Infarction; Prospective Studies; Risk Factors; Sex Factors; Urban Population	Sato S, Nakamura M, Iida M, Naito Y, Kitamura A, Okamura T, Nakagawa Y, Imano H, Kiyama M, Iso H, Shimamoto T, Komachi Y.	Am J Epidemiol. 2000 Sep 1;152(5):420-3. doi: 10.1093/aje/152.5.420.	Sato S	Am J Epidemiol	2000
10991781	0	1	0					0	Renal effects of cadmium exposure in cadmium nonpolluted areas in Japan			Suwazono Y, Kobayashi E, Okubo Y, Nogawa K, Kido T, Nakagawa H.	Environ Res. 2000 Sep;84(1):44-55. doi: 10.1006/enrs.2000.4086.	Suwazono Y	Environ Res	2000
10992746	0	1	0					0	Significance of measuring the quality of life in health evaluation			Iida N, Koyama W, Kohashi N, Hayashi T.	Methods Inf Med. 2000 Aug;39(3):213-6.	Iida N	Methods Inf Med	2000
10992754	0	1	0					0	Significance of brain natriuretic peptide measurement as a diagnostic indicator of cardiac function			Waku S, Iida N, Ishihara T.	Methods Inf Med. 2000 Aug;39(3):249-53.	Waku S	Methods Inf Med	2000
11019498	0	1	0					0	Human pulmonary dirofilariasis presenting as a small nodule with a cavity			Sako T, Burioka N, Suyama H, Kinugasa Y, Watanabe M, Hirai K, Shimizu E.	J Med Invest. 2000 Aug;47(3-4):161-3.	Sako T	J Med Invest	2000
11052206	0	0	0		Work and balance	0	Returntowork	Returntowork	Disability management after stroke: its medical aspects for workplace accommodation	Return to work (RTW) after stroke is one of the critical issues for both employer and employee. Early RTW is a manifestation of social restoration for the disabled stroke as well as an effective way to reduce social costs related stroke. This paper discusses the medical problems referred to RTW after stroke for workplace accommodation. Reviewing the literature, factors influencing RTW after strok…	Aged; Disabled Persons; Educational Status; Employment; Female; Humans; Intelligence; Male; Middle Aged; Occupations; Prognosis; Rehabilitation, Vocational; Risk Factors; Stroke; Stroke Rehabilitation	Saeki S.	Disabil Rehabil. 2000 Sep 10-20;22(13-14):578-82. doi: 10.1080/09638280050138241.	Saeki S	Disabil Rehabil	2000
11061483	0	0	0		Lifestyle related disease/health status	4	lifestyle	smoke	Effectiveness of smoking-cessation intervention in all of the smokers at a worksite in Japan	In Japan, the prevalence of smoking among males and females was 56.1% and 14.2%, respectively, in 1997. Male smoking prevalence was exceedingly high as compared to those in other industrialized countries. We conducted a randomized controlled intervention study on smoking cessation for all smokers in a worksite regardless of their willingness to quit smoking. All of the male smokers in a radiator …	Adolescent; Adult; Female; Humans; Japan; Male; Middle Aged; Motivation; Smoking; Smoking Cessation; Treatment Outcome; Workplace	Kadowaki T, Watanabe M, Okayama A, Hishida K, Ueshima H.	Ind Health. 2000 Oct;38(4):396-403. doi: 10.2486/indhealth.38.396.	Kadowaki T	Ind Health	2000
11128763	1	1	0					0	Application of artificial dermis graft to correct a depression after tissue resection	The authors present 7 cases of artificial dermis implantation to correct a depression after tissue resection. Four of the seven cases resulted from resection of a malignant tumor (N = 3) and from a benign subcutaneous tumor (N = 1). The other 3 cases were the result of temporal muscle harvest to reconstruct facial palsy. In 1 patient a mild degree of bone deformity also existed. The pieces of art…	Aged; Aged, 80 and over; Dermis; Face; Female; Humans; Middle Aged; Postoperative Complications; Plastic Surgery Procedures; Skin Neoplasms; Skin, Artificial	Hatoko M, Kuwahara M, Tanaka A, Tada H, Yurugi S, Mashiba K, Imai K.	Ann Plast Surg. 2000 Dec;45(6):633-40. doi: 10.1097/00000637-200045060-00011.	Hatoko M	Ann Plast Surg	2000
11132744	0	1	0					0	Flumazenil abolishes midazolam-induced increase in the work of nasal breathing	To evaluate the effects of midazolam sedation followed by flumazenil antagonism on the work of nasal breathing in normal humans. We measured minute ventilation through the nasal route, respiratory frequency, nasal resistance (Rn) and the work of nasal breathing under three conditions: awake, during midazolam sedation, and after flumazenil antagonism in eight healthy human subjects. A custom-made,…	Adult; Air Pressure; Airway Resistance; Anesthetics, Intravenous; Antidotes; Female; Flumazenil; Humans; Laryngeal Masks; Male; Midazolam; Respiratory Function Tests; Respiratory Mechanics; Work of Breathing	Kawauchi Y, Oshima T, Saitoh Y, Toyooka H.	Can J Anaesth. 2000 Dec;47(12):1216-9. doi: 10.1007/BF03019871.	Kawauchi Y	Can J Anaesth	2000
11133620	1	1	0					0	The effect of breath termination criterion on breathing patterns and the work of breathing during pressure support ventilation	With pressure support ventilation (PSV), each PSV breath is flow-cycled, and the breath termination criterion (TC) is usually nonadjustable. When TC does not match the interaction between the patient's inspiratory-expiratory efforts to the opening and closing of the inspiratory and expiratory valves, patient-ventilator asynchrony may occur, and the work of breathing (WOB) may increase. Therefore,…	Aged; Female; Humans; Intermittent Positive-Pressure Ventilation; Male; Middle Aged; Respiratory Distress Syndrome; Work of Breathing	Tokioka H, Tanaka T, Ishizu T, Fukushima T, Iwaki T, Nakamura Y, Kosogabe Y.	Anesth Analg. 2001 Jan;92(1):161-5. doi: 10.1097/00000539-200101000-00031.	Tokioka H	Anesth Analg	2001
11157125	0	0	0		Work environment	1	retention	Int_Leav	Factors affecting psychiatric nurses' intention to leave their current job	Using the National Institute for Occupational Safety and Health job stress questionnaire, the authors examined psychiatric nurses' intention to leave their job in relation to their perceived risk of assault, their job satisfaction, and their supervisory support. Respondents were 1,494 nurses (response rate, 76.5 percent) employed in 27 psychiatric hospitals in Japan. Forty-four percent reported i…	Adult; Female; Hospitals, Psychiatric; Humans; Japan; Job Satisfaction; Male; Middle Aged; Personnel Turnover; Psychiatric Nursing; Risk Factors; Violence	Ito H, Eisen SV, Sederer LI, Yamada O, Tachimori H.	Psychiatr Serv. 2001 Feb;52(2):232-4. doi: 10.1176/appi.ps.52.2.232.	Ito H	Psychiatr Serv	2001
11163556	0	1	0					0	Aortic arch repairs through three different approaches	The outcome of aortic arch repairs by means of three different approaches between 1990 and January 2000 was reviewed. In total 39 patients aged 71.5+/-6.2 years were operated on. The three different surgical approaches depended on the anatomical positions of the aneurysms and on their proximal or distal extension; a median approach was employed in 23 patients, whereas a left postero-lateral appro…	Aged; Aged, 80 and over; Anastomosis, Surgical; Aortic Aneurysm, Thoracic; Brain Ischemia; Cardiopulmonary Bypass; Female; Follow-Up Studies; Heart Arrest, Induced; Humans; Length of Stay; Male; Middle Aged; Postoperative Complications; Retrospective Studies; Survival Rate; Thoracotomy	Ogino H, Ueda Y, Sugita T, Matsuyama K, Matsubayashi K, Nomoto T, Yoshioka T.	Eur J Cardiothorac Surg. 2001 Jan;19(1):25-9. doi: 10.1016/s1010-7940(00)00602-3.	Ogino H	Eur J Cardiothorac Surg	2001
11197099	0	0	1		Mental Health	1	eating disorder	Army	Prevalence and contributing factors of eating disorder behaviors in active duty service women in the Army, Navy, Air Force, and Marines	Eating disorders continue to be studied among civilian women. Gross disturbances in eating behaviors characterize the condition of anorexia nervosa (AN), currently seen among 1 to 2% of non-active duty women. Bulimia nervosa (BN) is prevalent among 2% of the female population, and both disorders have a female-to-male ratios of 10:1. Another category of eating disorders known as not otherwise spec…	Adolescent; Adult; Age Distribution; Appetite Depressants; Body Composition; Cathartics; Diuretics; Exercise; Feeding and Eating Disorders; Humans; Logistic Models; Middle Aged; Military Personnel; Population Surveillance; Prevalence; Risk Factors; Surveys and Questionnaires; United States; Women, Working	McNulty PA.	Mil Med. 2001 Jan;166(1):53-8.	McNulty PA	Mil Med	2001
11213026	0	0	0		Work related disease	1	shift	shift	Influence of night shift work on psychologic state and cardiovascular and neuroendocrine responses in healthy nurses	Night shift work has often been associated with increasing degree and frequency of various psychologic complaints. The study examined whether psychologic states after night work are related to adaptive alterations of the cardiovascular and neuroendocrine systems. We studied 18 healthy nurses (age 29+/-2 years) engaged in a modified rapid shift rotation system (day work, 8:15-17:15; evening work, …	Adrenocorticotropic Hormone; Adult; Affect; Autonomic Nervous System; Blood Pressure Monitoring, Ambulatory; Cardiovascular Physiological Phenomena; Female; Humans; Hydrocortisone; Neurosecretory Systems; Nurses; Psychological Tests	Munakata M, Ichi S, Nunokawa T, Saito Y, Ito N, Fukudo S, Yoshinaga K.	Hypertens Res. 2001 Jan;24(1):25-31. doi: 10.1291/hypres.24.25.	Munakata M	Hypertens Res	2001
11216296	0	1	0					0	The effect of cue-enhancement on consonant intelligibility in noise: speaker and listener effects	Our previous work (Hazan &amp; Simpson, 1998) has shown that increasing the salience of perceptually important regions of nonsense word and sentence materials aids speech perception in noise. This study aimed to extend these findings by investigating the robustness of these enhancement techniques in improving consonant intelligibility for a range of different speakers and for groups of listeners …	Adult; Cues; Female; Humans; Linguistics; Male; Noise; Speech Intelligibility	Hazan V, Simpson A.	Lang Speech. 2000 Jul-Sep;43(Pt 3):273-94. doi: 10.1177/00238309000430030301.	Hazan V	Lang Speech	2000
11227800	0	0	0		Lifestyle related disease/health status	1	diet and nutrition	diet	Serum biomarker-based validation of a self-administered diet history questionnaire for Japanese subjects	Although several self-administered dietary assessment questionnaires have been developed for Japanese subjects, they have seldom been validated with objective measures. We validated a recently developed self-administered diet history questionnaire (DHQ) with fatty acids in serum phospholipid fractions, alpha- and beta-carotenes and alpha-tocopherol in serum as a gold standard using 86 university …	Adult; Aged; Biomarkers; Carotenoids; Diet Records; Diet Surveys; Fatty Acids; Fatty Acids, Omega-3; Female; Humans; Japan; Male; Middle Aged; Nutrition Assessment; Phospholipids; Reproducibility of Results; Surveys and Questionnaires; Vitamin E	Sasaki S, Ushio F, Amano K, Morihara M, Todoriki O, Uehara Y, Toyooka E.	J Nutr Sci Vitaminol (Tokyo). 2000 Dec;46(6):285-96. doi: 10.3177/jnsv.46.285.	Sasaki S	J Nutr Sci Vitaminol (Tokyo)	2000
11240107	0	1	0					0	Neuroanatomical discrimination between manipulating and maintaining processes involved in verbal working memory; a functional MRI study	We used functional magnetic resonance imaging (fMRI) to investigate neural correlates of processes concerning store and manipulation in verbal working memory. We prepared a revised lag 1 digit span, digit span and a simple number detection task. Specific activities in association with manipulating process were identified in the right middle (BA 9/46) and left precentral gyrus (BA 6). Activated ar…	Adult; Behavior; Brain; Brain Mapping; Female; Frontal Lobe; Humans; Magnetic Resonance Imaging; Male; Memory, Short-Term; Middle Aged; Parietal Lobe; Photic Stimulation; Verbal Behavior	Tsukiura T, Fujii T, Takahashi T, Xiao R, Inase M, Iijima T, Yamadori A, Okuda J.	Brain Res Cogn Brain Res. 2001 Mar;11(1):13-21. doi: 10.1016/s0926-6410(00)00059-8.	Tsukiura T	Brain Res Cogn Brain Res	2001
11259958	0	1	1		Career /education/ satisfaction/self-efficacy	0		asses	Rural practice evaluation: how do rural physicians evaluate their working conditions?	Evaluating the quality of rural doctors' working conditions is essential for retaining physicians in rural areas. We carried out a trial to investigate those aspects of working conditions that are important to rural physicians and with which aspects they are satisfied or dissatisfied. Questionnaires were mailed to 204 doctors who were working in rural clinics in Japan. The professional conditions…	Adult; Attitude of Health Personnel; Community Health Centers; Female; Humans; Japan; Job Satisfaction; Male; Physicians; Professional Practice Location; Rural Health Services; Statistics, Nonparametric; Surveys and Questionnaires; Workplace	Matsumoto M, Inoue K, Kajii E.	Aust J Rural Health. 2001 Apr;9(2):64-8. doi: 10.1046/j.1440-1584.2001.00343.x.	Matsumoto M	Aust J Rural Health	2001
11270456	0	0	1					0	Relative misery and youth suicide	To test the 'absolute misery hypothesis' that suicide rates are a proxy measure of psychological maladjustment within the general population of young people. Study I regressed World Health Organization statistics on youth suicide rates on measures of adolescent adjustment across seven countries. Study II analysed the results of a Canadian survey involving 2,111 children from 31 schools in grades …	Adjustment Disorders; Adolescent; Adolescent Behavior; Adult; Affect; Australia; Canada; Child; China; Female; Frustration; Germany; Hong Kong; Humans; Japan; Male; Self Concept; Social Adjustment; Students; Suicide; Surveys and Questionnaires; United States	Barber JG.	Aust N Z J Psychiatry. 2001 Feb;35(1):49-57. doi: 10.1046/j.1440-1614.2001.00854.x.	Barber JG	Aust N Z J Psychiatry	2001
11279837	0	0	0		Career /education/ satisfaction/self-efficacy	1	self-efficacy	medical personnel	Occupational factors contributing to low self-esteem in registered nurses and licensed practical nurses: a multivariate analysis	The present study examines job-related factors leading to low self-esteem in nurses. The lowering of self-esteem suggests that such nurses had difficulty in fully accepting themselves and their circumstances. Subjects were registered nurses (RN) and licensed practical nurses (LPN) at hospitals, and unemployed registered nurses (UEN) seeking employment. Questionnaires were provided at 53 hospitals…	Adult; Clinical Competence; Female; Humans; Job Satisfaction; Middle Aged; Multivariate Analysis; Nurses; Occupational Health Nursing; Self Concept	Imai K.	J UOEH. 2001 Mar 1;23(1):13-22. doi: 10.7888/juoeh.23.13.	Imai K	J UOEH	2001
11331646	1	0	0		Infertility, pregnancy and childbirth	1		0	Emotional distress of infertile women in Japan	Although recent papers have suggested that psychological factors are implicated in the experience of infertility, few studies have assessed this relationship in a sample of Japanese infertile women. This study was carried out in order to clarify whether Japanese infertile women experience emotional distress. A cross-sectional questionnaire study was performed to assess the psychological states of…	Adult; Anxiety; Cross-Sectional Studies; Depression; Emotions; Female; Hostility; Humans; Infertility, Female; Japan; Surveys and Questionnaires	Matsubayashi H, Hosaka T, Izumi S, Suzuki T, Makino T.	Hum Reprod. 2001 May;16(5):966-9. doi: 10.1093/humrep/16.5.966.	Matsubayashi H	Hum Reprod	2001
11355294	0	0	0		Mental Health	1	occupational stress		Mental health of scientific researchers. I. Characteristics of job stress among scientific researchers working at a research park in Japan	In order to clarify the characteristics of job stress in scientific researchers, a self-administered questionnaire survey for 16,330 workers was carried out at Tsukuba Research Park City, Japan. The data of 7,063 (43%) workers aged 20-59 years old were analyzed, and the characteristics of job stress in 3,290 scientific researchers were compared with those of 1,799 technicians and 1,849 clerks. Th…	Adult; Analysis of Variance; Factor Analysis, Statistical; Female; Humans; Japan; Male; Mental Health; Middle Aged; Occupational Diseases; Occupational Health; Social Environment; Stress, Psychological; Surveys and Questionnaires	Kageyama T, Matsuzaki I, Morita N, Sasahara S, Satoh S, Nakamura H.	Int Arch Occup Environ Health. 2001 Apr;74(3):199-205. doi: 10.1007/s004200000200.	Kageyama T	Int Arch Occup Environ Health	2001
11368861	1	1	0					0	Myocardial rapid velocity distribution	Myocardial motion exhibits frequency components of up to 100 Hz, as found by a phased tracking method. To simultaneously measure the rapid and minute velocity signals at multiple points along the surface of the left ventricle (LV), in this study, conventional ultrasonic diagnosis equipment was modified to allow 10 scan lines from a sector scanner to be arbitrarily selected in real-time for analys…	Aged; Aged, 80 and over; Echocardiography, Doppler; Elasticity; Endocardium; Female; Humans; Image Processing, Computer-Assisted; Male; Movement; Myocardial Contraction; Stroke Volume; Ventricular Function, Left; Vibration	Kanai H, Koiwa Y.	Ultrasound Med Biol. 2001 Apr;27(4):481-98. doi: 10.1016/s0301-5629(01)00341-6.	Kanai H	Ultrasound Med Biol	2001
11409598	0	0	0		Mental Health	1	occupational stress		Association between job stress and depression among Japanese employees threatened by job loss in a comparison between two complementary job-stress models	This study compared the separate effects produced by two complementary stress models--the job demand-control model and the effort-reward imbalance model--on depression among employees threatened by job loss. A cross-sectional analysis was conducted to examine these associations among 190 male and female employees who responded to a self-administered questionnaire in a small Japanese plant with ec…	Adult; Cross-Sectional Studies; Data Interpretation, Statistical; Depression; Female; Humans; Male; Middle Aged; Stress, Psychological; Unemployment; Workplace	Tsutsumi A, Kayaba K, Theorell T, Siegrist J.	Scand J Work Environ Health. 2001 Apr;27(2):146-53. doi: 10.5271/sjweh.602.	Tsutsumi A	Scand J Work Environ Health	2001
11422847	0	0	0		Mental Health	0	occupational stress	sleep	Estimated sleep debt and work stress in Japanese white-collar workers	Sleep debt on weekdays in Japanese white-collar workers, estimated using a questionnaire, was associated with age, overtime, and self-rated workload.	Adult; Burnout, Professional; Female; Humans; Japan; Male; Middle Aged; Occupational Diseases; Sleep Deprivation; Surveys and Questionnaires; Work; Workload	Kageyama T, Nishikido N, Kobayashi T, Kawagoe H.	Psychiatry Clin Neurosci. 2001 Jun;55(3):217-9. doi: 10.1046/j.1440-1819.2001.00831.x.	Kageyama T	Psychiatry Clin Neurosci	2001
11422869	0	0	1					0	Questionnaire relating to sleep paralysis	A sleep survey was conducted on 8162 citizens. The cumulative experience rate of sleep paralysis was 39.6%. The initial occurrence of sleep paralysis peaked at age 16 years. In addition to being higher in young people than in older subjects, the incidence of sleep paralysis was also higher among women than among men, and was significantly higher among shift worker than non-shift worker, and among…	Adolescent; Adult; Age of Onset; Child; Female; Humans; Incidence; Male; Occupational Diseases; Occupations; Sleep Paralysis; Surveys and Questionnaires	Kotorii T, Kotorii T, Uchimura N, Hashizume Y, Shirakawa S, Satomura T, Tanaka J, Nakazawa Y, Maeda H.	Psychiatry Clin Neurosci. 2001 Jun;55(3):265-6. doi: 10.1046/j.1440-1819.2001.00853.x.	Kotorii T	Psychiatry Clin Neurosci	2001
11434422	1	1	0					0	Angiotensinogen gene variation and hypertension in a cohort study in Japanese	Many recent case-control studies have suggested a significant relationship between M235T (the substitution of threonine for methionine at position 235 codon) polymorphism of the angiotensinogen (AGT) gene and hypertension. To investigate whether the M235T polymorphism of AGT gene affects the incidence of hypertension, a retrospective cohort study was performed among Japanese workers. The subjects…	Adult; Angiotensinogen; Blood Glucose; Body Mass Index; Chi-Square Distribution; Female; Genotype; Humans; Hypertension; Incidence; Japan; Logistic Models; Male; Polymerase Chain Reaction; Polymorphism, Genetic; Retrospective Studies; Risk Factors	Kishimoto T, Suyama A, Igarashi A, Osaki Y, Okamoto M, Yamamoto T, Nanba E, Kurosawa Y, Fukumoto S.	J Epidemiol. 2001 May;11(3):115-9. doi: 10.2188/jea.11.115.	Kishimoto T	J Epidemiol	2001
11474902	0	0	0		Work related disease	0	shift	shift	Nutrient intake among female shift workers in a computer factory in Japan	Based on a 4-day questionnaire survey for all meals and snacks consumed by female workers in a computer factory in Japan, consisting of 44 daytime workers and 93 weekly-rotating shift workers (of whom 47 and 46 were engaged in, respectively, early-shift work and late-shift work during the survey week), the present study aimed to clarify the effects of shift work on their nutrient intakes in assoc…	Adult; Circadian Rhythm; Diet; Diet Surveys; Energy Intake; Feeding Behavior; Female; Humans; Japan; Nutritional Status; Occupational Health; Personnel Staffing and Scheduling	Sudo N, Ohtsuka R.	Int J Food Sci Nutr. 2001 Jul;52(4):367-78. doi: 10.1080/09637480120057530.	Sudo N	Int J Food Sci Nutr	2001
11496023	0	1	0					0	Psychiatric disorders before and after living-related transplantation			Fukunishi I, Sugawara Y, Takayama T, Makuuchi M, Kawarasaki H, Surman OS.	Psychosomatics. 2001 Jul-Aug;42(4):337-43. doi: 10.1176/appi.psy.42.4.337.	Fukunishi I	Psychosomatics	2001
11509459	1	0	0					0	Effectiveness of a community leaders' programme to promote healthy lifestyles in Tokyo, Japan	The aim of this study was to evaluate a community-based health promotion programme in terms of changing: (i) attitudes with respect to a healthy lifestyle; (ii) behaviour with respect to access to health-related information; and (iii) attitudes and health literacy regardless of socio-economic status. In this programme, 20 people are selected every 2 years in each municipality from the lay people …	Adult; Community Health Services; Female; Health Education; Health Knowledge, Attitudes, Practice; Health Promotion; Humans; Leadership; Life Style; Linear Models; Logistic Models; Male; Middle Aged; Multivariate Analysis; Program Evaluation; Socioeconomic Factors; Surveys and Questionnaires; Tokyo; Women's Health	Yajima S, Takano T, Nakamura K, Watanabe M.	Health Promot Int. 2001 Sep;16(3):235-43. doi: 10.1093/heapro/16.3.235.	Yajima S	Health Promot Int	2001
11545155	0	1	0					0	Transient global amnesia (TGA) in an MEG study			Mizuno-Matsumoto Y, Ishijima M, Shinosaki K, Nishikawa T, Ukai S, Ikejiri Y, Nakagawa Y, Ishii R, Tokunaga H, Tamura S, Date S, Inouy T, Shimojo S, Takeda M.	Brain Topogr. 2001 Summer;13(4):269-74. doi: 10.1023/a:1011176612377.	Mizuno-Matsumoto Y	Brain Topogr	2001
11576194	0	1	0					0	Temporal characterization of memory retrieval processes: an fMRI study of the "tip of the tongue" phenomenon			Kikyo H, Ohki K, Sekihara K.	Eur J Neurosci. 2001 Sep;14(5):887-92. doi: 10.1046/j.0953-816x.2001.01711.x.	Kikyo H	Eur J Neurosci	2001
11599750	0	1	0					0	Horse-related injuries in a thoroughbred stabling area in Japan			Iba K, Wada T, Kawaguchi S, Fujisaki T, Yamashita T, Ishii S.	Arch Orthop Trauma Surg. 2001 Oct;121(9):501-4. doi: 10.1007/s004020100278.	Iba K	Arch Orthop Trauma Surg	2001
11673130	0	1	1					0	Hypersensitivity pneumonitis from ordinary residential exposures	A previously healthy woman developed hypersensitivity pneumonitis of such severity that she required chronic systemic corticosteroid therapy for symptom control. Detailed investigation of her workplace and home environments revealed fungi in her typical suburban home, to which she had specific serum precipitating antibodies. Efforts to remove mold from the home were unsuccessful in relieving symp…	Adrenal Cortex Hormones; Air Pollution, Indoor; Alveolitis, Extrinsic Allergic; Environmental Exposure; Female; Fungi; Housing; Humans; Humidity; Middle Aged; Serologic Tests	Apostolakos MJ, Rossmoore H, Beckett WS.	Environ Health Perspect. 2001 Sep;109(9):979-81. doi: 10.1289/ehp.01109979.	Apostolakos MJ	Environ Health Perspect	2001
11682362	0	0	0		Work related disease	1	comfortable workplace	sick house	Environmental tobacco smoke exposure and overtime work as risk factors for sick building syndrome in Japan	Sick building syndrome (SBS) is an increasingly common health problem for workers in modern office buildings. It is characterized by irritation of mucous membranes and the skin and general malaise. The impact of environmental tobacco smoke (ETS) exposure and overtime work on these symptoms remains unclear. The authors examined these relations using data from a 1998 cross-sectional survey of 1,281…	Adult; Computer Terminals; Cross-Sectional Studies; Environmental Exposure; Female; Humans; Japan; Life Style; Logistic Models; Male; Middle Aged; Odds Ratio; Quality of Life; Risk Factors; Sick Building Syndrome; Stress, Psychological; Time Factors; Tobacco Smoke Pollution; Workload	Mizoue T, Reijula K, Andersson K.	Am J Epidemiol. 2001 Nov 1;154(9):803-8. doi: 10.1093/aje/154.9.803.	Mizoue T	Am J Epidemiol	2001
11697570	0	1	0		Mental Health	1		0	Obsessional personality features in employed Japanese adults with a lifetime history of depression: assessment by the Munich Personality Test (MPT)	Although a number of studies have reported on the association between obsessional personality features as measured by the Munich Personality Test (MPT) "Rigidity" scale and depression, there has been no examination of these relationships in a non-clinical sample. The dimensional scores on the MPT were compared between subjects with and without lifetime depression, using a sample of employed Japan…	Adolescent; Adult; Aged; Chronic Disease; Depression; Female; Humans; Japan; Male; Middle Aged; Obsessive Behavior; Personality; Personality Inventory; Psychiatric Status Rating Scales; Psychometrics; Risk Factors; Sampling Studies; Sex Factors	Sakado K, Sakado M, Seki T, Kuwabara H, Kojima M, Sato T, Someya T.	Eur Arch Psychiatry Clin Neurosci. 2001 Jun;251(3):109-13. doi: 10.1007/s004060170043.	Sakado K	Eur Arch Psychiatry Clin Neurosci	2001
11719612	0	0	0		Mental Health	0	stress management	seeking for help	Characteristics of health counselling in the workplace via e-mail	This study was conducted to examine how health counselling via electronic mail (e-mail health counselling) was used in the workplace. The definition of health counselling employed in this study was 'any assistance to an individual seeking to solve any health problem'. A total of 2119 health counsellings conducted at a Japanese company's head office (700 employees) in 1997 and 1998 was used for th…	Adult; Computer Communication Networks; Female; Humans; Internet; Japan; Male; Mental Health Services; Middle Aged; Occupational Health Services; Patient Education as Topic; Workplace	Kurioka S, Muto T, Tarumi K.	Occup Med (Lond). 2001 Oct;51(7):427-32. doi: 10.1093/occmed/51.7.427.	Kurioka S	Occup Med (Lond)	2001
11755219	0	1	0					0	Imaging studies on sex differences in the lateralization of language	It has been proposed that language is more strongly lateralized in males than in females. Recent imaging studies, however, have yielded a variety of seemingly contradictory observations. Here, we categorize these observations into three groups: (1) studies that employed sub-lexical tasks applicable to nonwords, which found sex-differences in the anterior language areas; (2) studies that employed …	Adult; Auditory Perception; Brain Mapping; Cerebral Cortex; Corpus Callosum; Dominance, Cerebral; Female; Frontal Lobe; Humans; Language; Magnetic Resonance Imaging; Male; Neural Conduction; Parietal Lobe; Phonetics; Psycholinguistics; Sex Characteristics; Temporal Lobe; Time Factors; Verbal Behavior	Kansaku K, Kitazawa S.	Neurosci Res. 2001 Dec;41(4):333-7. doi: 10.1016/s0168-0102(01)00292-9.	Kansaku K	Neurosci Res	2001
11838538	0	1	0					0	Genetic structure of spatial and verbal working memory	Working memory (WM) encompasses both short-term memory (storage) and executive functions that play an essential role in all forms of cognition. In this study, the genetic structure of storage and executive functions engaged in both a spatial and verbal WM span task is investigated using a twin sample. The sample consists of 143 monozygotic (MZ) and 93 dizygotic (DZ) Japanese twin pairs, ages 16 t…	Adult; Cerebral Cortex; Female; Humans; Intelligence; Male; Memory, Short-Term; Middle Aged; Models, Genetic; Orientation; Pattern Recognition, Visual; Twins; Verbal Learning	Ando J, Ono Y, Wright MJ.	Behav Genet. 2001 Nov;31(6):615-24. doi: 10.1023/a:1013353613591.	Ando J	Behav Genet	2001
11880190	0	1	0					0	Asymmetrical mismatch negativity in humans as determined by phonetic but not physical difference	A two-tone oddball procedure was employed to examine the effect of a phonemic category on the mismatch negativity (MMN). One of the stimuli was a phoneme prototype of Japanese /e/, and the other, [e/&#xf6;], which was perceived by Japanese participants as showing deviance from typicality but is nonetheless included in the category /e/. As control stimuli, a pair of pure tones (1940 and 1794 Hz), …	Acoustic Stimulation; Adult; Cerebral Cortex; Electroencephalography; Female; Humans; Language Tests; Male; Memory; Middle Aged; Phonetics; Reaction Time; Speech Perception; Verbal Behavior	Ikeda K, Hayashi A, Hashimoto S, Otomo K, Kanno A.	Neurosci Lett. 2002 Mar 22;321(3):133-6. doi: 10.1016/s0304-3940(01)02408-9.	Ikeda K	Neurosci Lett	2002
11884781	0	1	0					0	Hepatic blood flow measurements with arterial and portal blood flow mapping in the human liver by means of xenon CT	The purpose of this work was to quantify arterial and portal blood flows in the human liver and to create blood flow maps by means of xenon CT. Mathematical procedures were developed based on a simplified model having two tissue components: liver tissue and portal organ tissue. Xe-CT studies were performed on 10 healthy volunteers (ages 33.4 +/- 9.8 years), a patient with hepatocellular carcinoma…	Adult; Female; Humans; Liver; Male; Models, Theoretical; Regional Blood Flow; Tomography, X-Ray Computed; Xenon	Sase S, Monden M, Oka H, Dono K, Fukuta T, Shibata I.	J Comput Assist Tomogr. 2002 Mar-Apr;26(2):243-9. doi: 10.1097/00004728-200203000-00014.	Sase S	J Comput Assist Tomogr	2002
11893445	0	1	0					0	Effect of background noise on perception of English speech for Japanese listeners	To avoid the accidents induced by confusions of non-native speech perception in the presence of noise at work, this study examined the effect of background noise on the discrimination of English speech for Japanese listeners. Normal hearing Japanese subjects, who have English learning experience to the level of college graduates, were tested with the CID W-22 word list in quiet settings and in th…	Adult; Female; Humans; Japan; Language Tests; Male; Noise, Occupational; Speech Perception	Shimizu T, Makishima K, Yoshida M, Yamagishi H.	Auris Nasus Larynx. 2002 Apr;29(2):121-5. doi: 10.1016/s0385-8146(01)00133-x.	Shimizu T	Auris Nasus Larynx	2002
11896845	0	1	0					0	An index for analysing the stability of lateral excursions	Five lateral excursions on both left and right sides of 20 healthy subjects were recorded by Gnatho-hexagraph, which was an opto-electronic system with six degrees of freedom. The incisor point, the working condylar point (WCP) and the balancing condylar point (BCP) were analysed. When the incisor point moved 1, 2, 3, 4, 5 mm on its path, the incisor point and corresponding condylar points were a…	Adolescent; Adult; Algorithms; Cephalometry; Dental Occlusion; Electronics; Female; Humans; Incisor; Jaw Relation Record; Male; Mandible; Mandibular Condyle; Movement; Optics and Photonics; Signal Processing, Computer-Assisted	Tsuruta J, Mayanagi A, Miura H, Hasegawa S.	J Oral Rehabil. 2002 Mar;29(3):274-81. doi: 10.1046/j.1365-2842.2002.00904.x.	Tsuruta J	J Oral Rehabil	2002
11923652	0	0	1					0	Reliability and validity of the Japanese-language version of the impact of event scale-revised (IES-R-J): four studies of different traumatic events	The authors developed the Japanese-language version of the Impact of Event Scale-Revised (IES-R-J) and investigated its reliability and validity in four different groups: workers with lifetime mixed traumatic events, survivors of an arsenic poisoning case, survivors of the Hanshin-Awaji earthquake, and survivors of the Tokyo Metro sarin attack. Evidence includes retest reliability and internal co…	Adolescent; Adult; Cross-Cultural Comparison; Disasters; Female; Humans; Japan; Life Change Events; Male; Middle Aged; Personality Inventory; Psychometrics; Reference Values; Reproducibility of Results; Stress Disorders, Post-Traumatic; Terrorism	Asukai N, Kato H, Kawamura N, Kim Y, Yamamoto K, Kishimoto J, Miyake Y, Nishizono-Maher A.	J Nerv Ment Dis. 2002 Mar;190(3):175-82. doi: 10.1097/00005053-200203000-00006.	Asukai N	J Nerv Ment Dis	2002
11926510	0	0	0		Work related disease	1	PCB, asbestos, lead, metal, silica, cadmium, copper, and zinc	lead	Computerized posturography with sway frequency analysis: application in occupational and environmental health	To examine the effects of occupational and environmental neurotoxicants on vestibular, cerebellar and spinocerebellar functions, the following three groups of subjects were examined, using a computerized posturography with sway frequency analysis: (1) 49 male chemical factory workers exposed to lead stearate, aged 27-63 (mean 43) years, with concurrent blood lead concentrations (BPbs) of 11-113 (…	Adult; Aged; Central Nervous System; Cerebellum; Cholinesterase Inhibitors; Female; Hexanones; Humans; Lead Poisoning; Male; Middle Aged; Neurotoxins; Occupational Diseases; Occupational Exposure; Posture; Sarin; Solvents; Spinocerebellar Tracts; Vestibule, Labyrinth	Yokoyama K, Araki S, Nishikitani M, Sato H.	Ind Health. 2002 Jan;40(1):14-22. doi: 10.2486/indhealth.40.14.	Yokoyama K	Ind Health	2002
11926512	0	0	0		Lifestyle related disease/health status	1	LRD	CVD	Distribution and cardiovascular risk correlates of serum triglycerides in young Japanese adults	To examine the distribution and cardiovascular risk correlates of serum triglycerides, a cross-sectional population study based on annual health examinations at the workplace was performed in 2199 young Japanese adults aged 23 to 37 years. Triglyceride levels showed significant sex (male &gt; female) differences, and the percentages of those with high triglycerides (&gt; or = 150 mg/dl) were 9.4%…	Adult; Age Factors; Cardiovascular Diseases; Cross-Sectional Studies; Female; Humans; Japan; Male; Regression Analysis; Risk Factors; Sex Factors; Triglycerides	Nakanishi N, Okamota M, Makino K, Suzuki K, Tatara K.	Ind Health. 2002 Jan;40(1):28-35. doi: 10.2486/indhealth.40.28.	Nakanishi N	Ind Health	2002
11926513	0	0	0		Work related disease	1	substance exposure including specified chemical substance and organic solvent	chemical	A cross-sectional survey of 32 workers exposed to hexahydrophthalic and methylhexahydrophthalic anhydrides	The relation between exposure and sensitization or the appearance of symptoms of the eyes and airways was investigated in a cross-sectional study on 32 workers from a plant using epoxy resin with a mixture of hexahydrophthalic anhydride (HHPA) and methylhexahydrophthalic anhydride (MHHPA) as a hardener. The main component in the hardener was HHPA, and the geometric mean concentrations of HHPA in …	Adult; Air Pollutants, Occupational; Analysis of Variance; Asthma; Drug Hypersensitivity; Epoxy Resins; Female; Humans; Immunoglobulin E; Male; Middle Aged; Occupational Diseases; Occupational Exposure; Phthalic Acids; Phthalic Anhydrides; Rhinitis	Yokota K, Johyama Y, Yamaguchi K.	Ind Health. 2002 Jan;40(1):36-41. doi: 10.2486/indhealth.40.36.	Yokota K	Ind Health	2002
11926518	0	0	0		Work related disease	0	substance exposure including specified chemical substance and organic solvent	ナフタレン	Occupational dermatitis from a one-component naphthalene type epoxy adhesive	In an electronics plant, a new one-component naphthalene type epoxy resin was used as an adhesive for reinforcing a circuit board. The resinous part of the adhesive consisted of diglycidyl ether of bisphenol A (DGEBA) and 1,6-bis(2,3-epoxypropoxy)naphthalene type epoxy resins. The hardener was methylhexahydrophthalic anhydride (MHHPA). Of 54 workers, 15 (27.8%) were diagnosed to have work-related…	Adhesives; Adolescent; Adult; Dermatitis, Contact; Dermatitis, Occupational; Epoxy Compounds; Female; Humans; Male; Occupational Exposure	Yokota K, Johyama Y, Matsumoto N, Yamaguchi K.	Ind Health. 2002 Jan;40(1):63-5. doi: 10.2486/indhealth.40.63.	Yokota K	Ind Health	2002
11964571	1	0	1					0	Physical fitness of lower limb amputees	To investigate the cardiorespiratory endurance of the physical fitness of amputees and able-bodied subjects of the same ages and to demonstrate deterioration of the physical fitness of the amputees. The test subjects were 31 amputees. Eighteen able-bodied persons served as controls. The incremental exercise test was performed to evaluate physical fitness. Sixteen of 31 amputees underwent enduranc…	Adult; Amputees; Exercise Test; Female; Heart Rate; Humans; Leg; Male; Oxygen Consumption; Physical Education and Training; Physical Endurance; Physical Fitness	Chin T, Sawamura S, Fujita H, Nakajima S, Oyabu H, Nagakura Y, Ojima I, Otsuka H, Nakagawa A.	Am J Phys Med Rehabil. 2002 May;81(5):321-5. doi: 10.1097/00002060-200205000-00001.	Chin T	Am J Phys Med Rehabil	2002
12062914	0	0	0		Work related disease	2	PCB, asbestos, lead, metal, silica, cadmium, copper, and zinc	silica	A case-control study of lung cancer in relation to silica exposure and silicosis in a rural area in Japan	In southeast Okayama Prefecture, Japan, there have been reports of a high prevalence of silicosis among refractory brick production workers. Recently, a high mortality rate of lung cancer among the local residents has been observed. Therefore, a population based case-control study was conducted concerning the relationship between silica, silicosis, and lung cancer using multiple cancer controls. …	Adult; Aged; Aged, 80 and over; Case-Control Studies; Death Certificates; Female; Humans; Japan; Lung Neoplasms; Male; Middle Aged; Odds Ratio; Rural Population; Silicon Dioxide; Silicosis	Tsuda T, Mino Y, Babazono A, Shigemi J, Otsu T, Yamamoto E, Kanazawa S.	Ann Epidemiol. 2002 Jul;12(5):288-94. doi: 10.1016/s1047-2797(01)00271-x.	Tsuda T	Ann Epidemiol	2002
12088694	0	0	1					0	Cortical potentials related to assessment of pain intensity with visual analogue scale (VAS)	To elucidate brain mechanisms underlying the psychophysical processes to measure pain intensity, pain-related somatosensory evoked potentials (pain SEPs) following painful CO(2) laser stimulation were studied while employing a task to measure intensity of pain on a visual analogue scale (VAS). In 12 healthy subjects, 3 kinds of CO(2) laser stimuli, different in intensity as determined by irradiat…	Adult; Cerebral Cortex; Electroencephalography; Electromyography; Evoked Potentials, Somatosensory; Female; Humans; Lasers; Male; Motor Skills; Pain; Pain Measurement; Psychophysics	Kanda M, Matsuhashi M, Sawamoto N, Oga T, Mima T, Nagamine T, Shibasaki H.	Clin Neurophysiol. 2002 Jul;113(7):1013-24. doi: 10.1016/s1388-2457(02)00125-6.	Kanda M	Clin Neurophysiol	2002
12111570	0	0	0		Lifestyle related disease/health status	0	oral health	oral	Survey of dental hygienists and healthcare workers for microorganisms in the oral cavity	Over 350 bacterial species are known to form communities on tooth surfaces in the oral cavity, and opportunistic pathogens are frequently isolated from samples taken from the oral cavities of immunocompromised hosts, as well as elderly people with poor oral hygiene. To confirm the correlation between the prevalence of opportunistic pathogens in the oral cavity and oral hygiene, dental plaque and …	Adult; Bacteria; Dental Caries; Dental Hygienists; Female; Health Personnel; Humans; Male; Middle Aged; Mouth; Oral Hygiene	Nomura Y, Takeuchi H, Senpuku H, Ida H, Yoshikawa E, Koyama K, Kanazawa N, Hanada N.	J Infect Chemother. 2002 Jun;8(2):163-7. doi: 10.1007/s101560200028.	Nomura Y	J Infect Chemother	2002
12133568	0	1	0					1	Structure of visual evoked magnetic field during sleep in humans	To investigate the effects of sleep on the visual evoked magnetic fields (VEF), we recorded VEF following flash light stimulation in healthy adults during sleep. The awake VEF contained several components with approximate latencies of 40, 55, 65, 80, 100, 110, 150, and 180 ms. In contrast, the sleep VEF contained mainly three components with approximate latencies of 65, 100 and 115 ms. By compari…	Adult; Brain Mapping; Electroencephalography; Evoked Potentials, Visual; Female; Functional Laterality; Humans; Magnetics; Male; Middle Aged; Photic Stimulation; Reaction Time; Sleep; Sleep Stages; Visual Cortex; Visual Pathways; Wakefulness	Okusa T, Kakigi R.	Neurosci Lett. 2002 Aug 9;328(2):113-6. doi: 10.1016/s0304-3940(02)00480-9.	Okusa T	Neurosci Lett	2002
12160249	0	1	0					0	Masticatory mandibular movements for different foods textures related to onomatopoetic words	This study aimed to investigate the effects of different sensory-evaluated food textures on masticatory movements, and to identify meaningful factors that correspond to different food textures. Masticatory movements of three healthy subjects were evaluated with a jaw movement tracking device using five different test foods: almond, hard and light rice crackers, apple, and chewing gum. The movemen…	Adult; Analysis of Variance; Chewing Gum; Dental Occlusion; Female; Food; Fruit; Hardness; Humans; Incisor; Japan; Language; Male; Malus; Mandible; Mandibular Condyle; Mastication; Movement; Nuts; Prunus; Statistics as Topic; Touch; Viscosity	Nakajima J, Hideshima M, Takahashi M, Taniguchi H, Ohyama T.	J Med Dent Sci. 2001 Dec;48(4):121-9.	Nakajima J	J Med Dent Sci	2001
12164322	0	0	0		Lifestyle related disease/health status	1	lifestyle	smoke	Change of the smoking behavior and related lifestyle variables among physicians in Fukuoka, Japan: a longitudinal study	Two cross-sectional surveys of the entire membership of the Fukuoka Prefecture Medical Association were conducted in 1983 and 1990 using a self-administered questionnaire, and respondents were registered as the study cohort. In this investigation the trend of the actual prevalence of smoking among physicians and the relationship between their smoking cessation and living habits were studied. A de…	Adult; Age Distribution; Aged; Cross-Sectional Studies; Diet; Female; Health Status; Humans; Japan; Life Style; Longitudinal Studies; Male; Middle Aged; Physicians; Prevalence; Sex Distribution; Smoking; Smoking Cessation; Surveys and Questionnaires	Kaetsu A, Fukushima T, Moriyama M, Shigematsu T.	J Epidemiol. 2002 May;12(3):208-16. doi: 10.2188/jea.12.208.	Kaetsu A	J Epidemiol	2002
12215017	0	0	0		Work and balance	1	Returntowork	Returntowork	Long-term survivors with adult acute leukemia in complete remission: complications and return to work	For addressing, and eventually being able to predict and prevent, both disease-related complications and changes in social status in long-term acute leukemia survivors, the follow-up is the most important factor after treatment. To this end, we assessed the complications following the attainment of complete remission in adult acute leukemia patients and the changes in social status of patients su…	Acute Disease; Adolescent; Adult; Aged; Data Collection; Diabetes Mellitus; Employment; Female; Fertility; Follow-Up Studies; Humans; Leukemia; Liver Diseases; Male; Middle Aged; Quality of Life; Remission Induction; Survivors; Work	Suzuki-Tsunoda Y, Kawamura S, Tsushima K, Tamai Y, Takami H, Munakata A, Tsunoda M.	Int J Hematol. 2002 Aug;76(2):173-9. doi: 10.1007/BF02982581.	Suzuki-Tsunoda Y	Int J Hematol	2002
12242321	0	0	0		Lifestyle related disease/health status	3	others	UA	Effect of aging on serum uric acid levels: longitudinal changes in a large Japanese population group	Serum uric acid (SUA) is related not only to an increased risk of gout, but also to an increased risk of cardiovascular diseases. However, real age-related changes in SUA remain unknown. Longitudinal population-based study of epidemiological follow-up data of SUA, body mass index (BMI), and alcohol intake was conducted at a health examination center between 1989 and 1998. The subjects were 80,506…	Adult; Age Factors; Aging; Alcohol Drinking; Body Mass Index; Cohort Studies; Female; Follow-Up Studies; Humans; Japan; Longitudinal Studies; Male; Middle Aged; Uric Acid	Kuzuya M, Ando F, Iguchi A, Shimokata H.	J Gerontol A Biol Sci Med Sci. 2002 Oct;57(10):M660-4. doi: 10.1093/gerona/57.10.m660.	Kuzuya M	J Gerontol A Biol Sci Med Sci	2002
12270639	0	1	0					0	People with absolute pitch process tones with producing P300	We recorded a P300 component of event-related potentials associated with auditory oddball tasks in nine absolute pitch (AP) possessors and seven non-AP possessors. The previous studies demonstrated that AP possessors did not appear to employ working memory during auditory oddball tasks because they have a fixed tonal template in their memories. However, the present findings showed that the AP pos…	Adult; Electroencephalography; Event-Related Potentials, P300; Evoked Potentials, Auditory; Female; Humans; Japan; Male; Pitch Discrimination	Hirose H, Kubota M, Kimura I, Ohsawa M, Yumoto M, Sakakihara Y.	Neurosci Lett. 2002 Sep 27;330(3):247-50. doi: 10.1016/s0304-3940(02)00812-1.	Hirose H	Neurosci Lett	2002
12355331	1	0	0					0	Exercise prescription based upon cardiac vagal activity for middle-aged obese women	The purposes of this study were to examine a new method to determine exercise intensity for obese people based on the cardiac vagal activity and to determine the effect of this approach on myocardial stress. Forty-three middle aged obese female volunteers (age 43.7+/-6.5 y; height 1.56+/-0.05 m; body mass 66.5+/-9.3 kg; body mass index 27.3+/-2.8 kg m(2); percentage body fat 40.7+/-5.9%). In the …	Adult; Atrial Natriuretic Factor; Blood Pressure; Catecholamines; Electrocardiography; Endothelin-1; Ergometry; Exercise; Exercise Test; Female; Heart Rate; Humans; Middle Aged; Natriuretic Peptide, Brain; Obesity; Oxygen Consumption; Vagus Nerve	Shibata M, Moritani T, Miyawaki T, Hayashi T, Nakao K.	Int J Obes Relat Metab Disord. 2002 Oct;26(10):1356-62. doi: 10.1038/sj.ijo.0802131.	Shibata M	Int J Obes Relat Metab Disord	2002
12366414	1	1	0					0	Age-related changes in skin wrinkles assessed by a novel three-dimensional morphometric analysis	A system has been developed whereby the morphology of the skin surface can be evaluated directly in three dimensions. This system employs a non-invasive device that utilizes white light of halogen origin, and which allows the computation of wrinkle depth and width, and other parameters of skin surface morphology. Using innovative engineering, an optical system has been devised so that light is tr…	Adult; Aged; Aged, 80 and over; Aging; Elasticity; Face; Female; Humans; Imaging, Three-Dimensional; Middle Aged; Replica Techniques; Skin; Skin Aging	Akazaki S, Nakagawa H, Kazama H, Osanai O, Kawai M, Takema Y, Imokawa G.	Br J Dermatol. 2002 Oct;147(4):689-95. doi: 10.1046/j.1365-2133.2002.04874.x.	Akazaki S	Br J Dermatol	2002
12373364	0	1	0					0	Heaviness perception. I. Constant involvement of haptically perceived size in weight discrimination	With visual input blocked, subjects in this study utilized fingertips only to investigate the involvement of haptically perceived size in heaviness perception among humans. The objects used for testing consisted of three sets - copper (CP), aluminum (AL), and plastic (PL) - of ten cubes of various weights (0.05-0.98 N). All of the cubes were covered with a smooth vinyl material to eliminate any e…	Adolescent; Adult; Analysis of Variance; Cues; Discrimination, Psychological; Female; Humans; Individuality; Male; Psychomotor Performance; Size Perception; Visual Perception; Weight Perception	Kawai S.	Exp Brain Res. 2002 Nov;147(1):16-22. doi: 10.1007/s00221-002-1209-3. Epub 2002 Sep 13.	Kawai S	Exp Brain Res	2002
12387189	0	0	1					0	PTSD, depression and help-seeking patterns following the Miyake Island volcanic eruption	Assessing help-seeking patterns following disaster provides useful information about who needs professional help the most, who is willing to seek help, and who is reluctant to seek help. 231 Japanese evacuees from the Miyake Island volcanic eruption (2000) participated in this study (ages 20-93, average age 59.52). Ten months after the evacuation, participants were mailed questionnaires which eli…	Adult; Aged; Aged, 80 and over; Data Collection; Depressive Disorder; Female; Health Services; Humans; Japan; Male; Middle Aged; Sex Factors; Social Support; Stress Disorders, Post-Traumatic; Stress, Psychological; Surveys and Questionnaires; Volcanic Eruptions	Goto T, Wilson JP, Kahana B, Slane S.	Int J Emerg Ment Health. 2002 Summer;4(3):157-71.	Goto T	Int J Emerg Ment Health	2002
12395871	0	0	1		Lifestyle related disease/health status	1		0	Life-style and other characteristics of radiation workers at nuclear facilities in Japan: base-line data of a questionnaire survey	To examine confounding on the risk assessment of the radiation workers at nuclear facilities in Japan, a questionnaire survey of their characteristics such as life-style and occupational history was performed for 54,369 male and 470 female workers who were currently engaged in the job and valid answers were obtained from 48,281 males and 428 females. In order to know whether these characteristics…	Adult; Alcohol Drinking; Female; Health Surveys; Humans; Japan; Life Style; Male; Middle Aged; Occupational Exposure; Power Plants; Smoking; Surveys and Questionnaires	Murata M, Miyake T, Inoue Y, Ohshima S, Kudo S, Yoshimura T, Akiba S, Tango T, Yoshimoto Y, Shimizu Y, Sobue T, Kusumi S, Iwasaki T, Yamagishi C, Matsudaira H.	J Epidemiol. 2002 Jul;12(4):310-9. doi: 10.2188/jea.12.310.	Murata M	J Epidemiol	2002
12402607	0	0	1					0	Risk factors and preventive measures for encapsulating peritoneal sclerosis--Jikei experience 2002	A growing incidence of encapsulating peritoneal sclerosis (EPS) has been reported recently in Japan, and it is now urgent to establish preventive measures against EPS development. In the present paper, we describe our observational results regarding the risk of EPS development and the characteristic features of patients with EPS, in terms of peritoneal morphology and peritoneal function as determ…	Adult; Biological Transport; Female; Humans; Male; Middle Aged; Peritoneal Dialysis, Continuous Ambulatory; Peritoneal Lavage; Peritoneum; Risk Factors; Sclerosis	Nakayama M, Yamamoto H, Ikeda M, Hasegawa T, Kato N, Takahashi H, Otsuka Y, Yokoyama K, Yamamoto R, Kawaguchi Y, Hosoya T.	Adv Perit Dial. 2002;18:144-8.	Nakayama M	Adv Perit Dial	2002
12406201	0	0	0		Career /education/ satisfaction/self-efficacy	1	education	medical personnel	Communication effectiveness of nurses working in a variety of settings within one large university teaching hospital in western Japan	This survey study measured the communication effectiveness of 176 nurses working on a variety of clinical units within one large university hospital in western Japan. The vast majority of the nurses demonstrated fair effectiveness in their communication skills. Although some of the nurses did demonstrate slightly higher communication effectiveness scores, few of the nurses' demographic characteri…	Adult; Clinical Competence; Communication; Female; Hospitals, University; Humans; Japan; Male; Middle Aged; Multivariate Analysis; Nurses; Nursing Audit; Nursing Staff, Hospital; Sex Factors; Surveys and Questionnaires	Ito M, Lambert VA.	Nurs Health Sci. 2002 Dec;4(4):149-53. doi: 10.1046/j.1442-2018.2002.00120.x.	Ito M	Nurs Health Sci	2002
12407474	0	0	0		Lifestyle related disease/health status	3	lifestyle	smoke	Smoking behavior, initiating and cessation factors among Japanese nurses: a cohort study	The prevalence of smoking among Japanese nurses, specially in their twenties, is higher than that among the general female population. To examine smoking behavior, smoking initiating and cessation factors, we conducted a cohort study through questionnaire survey, targeting nurses (n=1572) working at 11 hospitals located in Tokyo metropolitan area. The first survey was conducted using a confidenti…	Adult; Cohort Studies; Female; Health Behavior; Humans; Nursing Staff, Hospital; Prevalence; Regression Analysis; Risk Factors; Smoking; Smoking Cessation; Smoking Prevention; Surveys and Questionnaires; Tokyo; Women's Health; Women, Working	Kitajima T, Ohida T, Harano S, Kamal AM, Takemura S, Nozaki N, Kawahara K, Minaowa M.	Public Health. 2002 Nov;116(6):347-52. doi: 10.1038/sj.ph.1900879.	Kitajima T	Public Health	2002
12409531	0	0	0		Work related disease	1	PCB, asbestos, lead, metal, silica, cadmium, copper, and zinc	lead	Lead induced increase of blood pressure in female lead workers	Although lead exposure has, in the absence of mathematical modelling, been believed to elevate blood pressure in females, it is necessary to clarify the relation between lead and blood pressure by eliminating confounding factors in the analysis. Blood lead was measured in 193 female workers, including 123 lead exposed workers. Possible confounding factors were controlled by multiple regression an…	Adolescent; Adult; Aminolevulinic Acid; Blood Pressure; Confounding Factors, Epidemiologic; Dose-Response Relationship, Drug; Female; Humans; Hypertension; Lead; Lipoproteins; Occupational Exposure; Proteinuria; Regression Analysis; Triglycerides	Nomiyama K, Nomiyama H, Liu SJ, Tao YX, Nomiyama T, Omae K.	Occup Environ Med. 2002 Nov;59(11):734-8. doi: 10.1136/oem.59.11.734.	Nomiyama K	Occup Environ Med	2002
12433232	0	0	1					0	Physiological changes, sleep, and morning mood in an isolated environment	Previous isolation studies have shown increased 24-h urine volumes and body weight gains in subjects. This project examined those and other physiological variables in relationship to sleep motor activity, subjective sleep quality, mood, and complaints during confinement. Six male and two female subjects lived for 7 d in the National Space Development Agency of Japan's isolation chamber, which sim…	NASA Center ARC; NASA Discipline Space Human Factors; NASA Program Biomedical Research and Countermeasures; Adult; Affect; Analysis of Variance; Body Weight; Circadian Rhythm; Epinephrine; Female; Humans; Male; Monitoring, Physiologic; Norepinephrine; Reference Values; Sleep Stages; Social Isolation; Surveys and Questionnaires; Urine	Kraft NO, Inoue N, Mizuno K, Ohshima H, Murai T, Sekiguchi C.	Aviat Space Environ Med. 2002 Nov;73(11):1089-93.	Kraft NO	Aviat Space Environ Med	2002
12484512	1	0	0					0	Relationship between changes in serum leptin levels and blood pressure after weight loss	Insulin resistance is thought to raise blood pressure. Recently, a significant positive relationship between mean blood pressure and plasma leptin levels, but there have been no reports dealing with the relationship between blood pressure and either insulin resistance or serum leptin levels after weight loss. In the present work, we attempted to clarify the relationship between changes in blood p…	Abdomen; Adipose Tissue; Blood Pressure; Body Mass Index; Female; Homeostasis; Humans; Insulin; Leptin; Male; Middle Aged; Norepinephrine; Obesity; Osmolar Concentration; Reference Values; Weight Loss	Itoh K, Imai K, Masuda T, Abe S, Tanaka M, Koga R, Itoh H, Matsuyama T, Nakamura M.	Hypertens Res. 2002 Nov;25(6):881-6. doi: 10.1291/hypres.25.881.	Itoh K	Hypertens Res	2002
12491818	0	1	0					0	Cardiovascular risk factors in a tourist town: association with job-related factors	Previous studies have shown that mortality from cardiovascular diseases in fishing villages was lower than that in farming villages. In contrast, few reports on the population living in a tourist village have appeared. Then, we report here the characteristic features of a tourist town, and that in fishing and farming towns. The rural farming town in Gunma prefecture had a population of 15,100. Th…	Blood Pressure; Body Mass Index; Cardiovascular Diseases; Cholesterol; Employment; Female; Humans; Hypertension; Japan; Male; Middle Aged; Obesity; Occupations; Risk Factors	Nakamura H, Kouda K, Fan W, Takeuchi H.	J Physiol Anthropol Appl Human Sci. 2002 Sep;21(5):223-7. doi: 10.2114/jpa.21.223.	Nakamura H	J Physiol Anthropol Appl Human Sci	2002
12494950	0	1	0					0	Computerized detection of pulmonary nodules in chest radiographs based on morphological features and wavelet snake model	We have developed a new computer-aided diagnosis scheme for automated detection of lung nodules in digital chest radiographs based on a combination of morphological features and the wavelet snake. In our scheme, two processes were applied in parallel to reduce the false-positive detections after initial nodule candidates were selected. One process consisted of adaptive filtering for enhancement o…	Adult; Aged; Aged, 80 and over; Diagnosis, Computer-Assisted; False Positive Reactions; Female; Humans; Lung Neoplasms; Male; Middle Aged; ROC Curve; Radiographic Image Enhancement; Radiographic Image Interpretation, Computer-Assisted; Radiography, Thoracic; Sensitivity and Specificity	Keserci B, Yoshida H.	Med Image Anal. 2002 Dec;6(4):431-47. doi: 10.1016/s1361-8415(02)00064-6.	Keserci B	Med Image Anal	2002
12519462	0	0	1					0	Psychological distress among evacuees of a volcanic eruption in Japan: A follow-up study	Psychological distress in 248 evacuees from a volcanic eruption was evaluated using a 30-item General Health Questionnaire (GHQ-30) at four time points after evacuation: 6 months, 12 months, 24 months and 44 months. The proportion of evacuees with psychological distress (defined as a GHQ score &gt;/= 8) significantly decreased from 66.1% (6 months) to 45.6% (44 months). The GHQ mean score signifi…	Adult; Aged; Anxiety; Depression; Female; Follow-Up Studies; Humans; Interpersonal Relations; Japan; Male; Middle Aged; Rescue Work; Sleep Initiation and Maintenance Disorders; Stress Disorders, Post-Traumatic; Surveys and Questionnaires; Volcanic Eruptions	Ohta Y, Araki K, Kawasaki N, Nakane Y, Honda S, Mine M.	Psychiatry Clin Neurosci. 2003 Feb;57(1):105-11. doi: 10.1046/j.1440-1819.2003.01086.x.	Ohta Y	Psychiatry Clin Neurosci	2003
12525763	1	0	0		Menstruation, menopause, and genital concerns			0	Impact of established risk factors for breast cancer in nulligravid Japanese women	The mechanism by which pregnancy impacts breast cancer risk remains poorly understood. There is a need for detailed quantification of risk in nulliparous women. We therefore have undertaken a case-referent study of breast cancer employing data from the Hospital-based Epidemiologic Research Program at Aichi Cancer Center (HERPACC), Japan, examining the impact of reproductive and anthropometric fac…	Adult; Age Factors; Alcohol Drinking; Body Constitution; Body Mass Index; Breast Neoplasms; Exercise; Female; Gravidity; Humans; Japan; Logistic Models; Middle Aged; Multivariate Analysis; Obesity; Parity; Postmenopause; Premenopause; Registries; Risk Factors; Surveys and Questionnaires	Hirose K, Tajima K, Hamajima N, Takezak T, Inoue M, Kuroishi T, Miura S.	Breast Cancer. 2003;10(1):45-53. doi: 10.1007/BF02967625.	Hirose K	Breast Cancer	2003
12534604	1	0	0					0	Prevalence of atopic dermatitis in Japanese adults	Adult atopic dermatitis (AD) in Japan has become a significant social problem, with as many as one-third of adult patients with severe AD absenting themselves from work or classes due to aggravation of the disease. Reports of such patients have become increasingly common in recent years. Despite the pressing need for epidemiological studies to clarify the prevalence and distribution of AD and to …	Adult; Age Distribution; Aged; Dermatitis, Atopic; Female; Humans; Male; Middle Aged; Prevalence; Sex Distribution; Tokyo	Muto T, Hsieh SD, Sakurai Y, Yoshinaga H, Suto H, Okumura K, Ogawa H.	Br J Dermatol. 2003 Jan;148(1):117-21. doi: 10.1046/j.1365-2133.2003.05092.x.	Muto T	Br J Dermatol	2003
12537737	0	0	1					0	Prevalences of and risk factors for sexually transmitted diseases among Japanese female commercial sex workers in middle- and high-class soaplands in Japan			Miyazaki M, Takagi S, Kato M, Une H.	Int J STD AIDS. 2002 Dec;13(12):833-8. doi: 10.1258/095646202321020116.	Miyazaki M	Int J STD AIDS	2002
12560020	0	0	0		Mental Health	1	occupational stress	sleep	Gender differences in excessive daytime sleepiness among Japanese workers	Excessive daytime sleepiness (EDS) is serious concern in the workplace with respect to errors, accidents, absenteeism, reduced productivity and impaired personal or professional life. Previous community studies found a female preponderance of EDS, however, there is little research on EDS and gender in occupational settings. We examined the gender differences in prevalence and risk factors of EDS …	Adult; Disorders of Excessive Somnolence; Female; Humans; Male; Marital Status; Middle Aged; Prevalence; Risk Factors; Self Disclosure; Sex Factors; Sleep Disorders, Circadian Rhythm; Sleep Initiation and Maintenance Disorders; Surveys and Questionnaires; Telecommunications; Tokyo; Urban Health; Work Schedule Tolerance; Workforce	Doi Y, Minowa M.	Soc Sci Med. 2003 Feb;56(4):883-94. doi: 10.1016/s0277-9536(02)00089-8.	Doi Y	Soc Sci Med	2003
12587612	0	0	0		Lifestyle related disease/health status	1	LRD	HTN	Gender and age differences in lifestyle factors related to hypertension in middle-aged civil service employees	The aim of this study is to identify lifestyle factors related to hypertension in man and woman workers, and to investigate age and gender differences in the relationships of the factors. From 6,000 civil service employees (4,937 men and 1,063 women) aged 40-69 years, information on lifestyle-related factors such as stress, exercise habits, preference for salty taste, alcohol drinking and smoking…	Adult; Age Factors; Body Mass Index; Chi-Square Distribution; Female; Humans; Hypertension; Japan; Life Style; Male; Middle Aged; Sex Factors; Surveys and Questionnaires	Hori Y, Toyoshima H, Kondo T, Tamakoshi K, Yatsuya H, Zhu S, Kawamura T, Toyama J, Okamoto N.	J Epidemiol. 2003 Jan;13(1):38-47. doi: 10.2188/jea.13.38.	Hori Y	J Epidemiol	2003
12589716	0	1	0					0	Analysis of the TMJ intraarticular space variation: a non-invasive insight during mastication	The analysis of the loading of the temporomandibular joint (TMJ) appears important for the study of joint failure. Reconstruction and animation of the TMJ with real anatomic and kinematic data is currently the only method allowing a non invasive, in vivo, three-dimensional, dynamic, real-time quantitative insight into the relationship between the articulating surfaces of a joint. It consists of t…	Adolescent; Adult; Computer Simulation; Female; Humans; Imaging, Three-Dimensional; Jaw; Jaw Relation Record; Joint Instability; Magnetic Resonance Imaging; Male; Mastication; Models, Biological; Movement; Range of Motion, Articular; Temporomandibular Joint; Video Recording; Weight-Bearing	Fushima K, Gallo LM, Krebs M, Palla S.	Med Eng Phys. 2003 Apr;25(3):181-90. doi: 10.1016/s1350-4533(02)00184-4.	Fushima K	Med Eng Phys	2003
12592578	0	0	0		Work related disease	1	substance exposure including specified chemical substance and organic solvent	ketone	Methyl isobutyl ketone and methyl ethyl ketone in urine as biological markers of occupational exposure to these solvents at low levels	To examine whether unmetabolized methyl isobutyl ketone in urine is a useful marker of low-level occupational exposure to this ketone solvent, as is the case for methyl ethyl ketone. The study was conducted in the second half of a working week. In total, 27 furniture-making workers (19 men and eight women) and 11 non-exposed controls (six men and five women) volunteered to participate in the stud…	Adult; Aged; Biomarkers; Butanones; Chromatography, Gas; Female; Humans; Isomerism; Male; Methyl n-Butyl Ketone; Middle Aged; Occupational Exposure; Solvents	Kawai T, Zhang ZW, Takeuchi A, Miyama Y, Sakamoto K, Higashikawa K, Ikeda M.	Int Arch Occup Environ Health. 2003 Feb;76(1):17-23. doi: 10.1007/s00420-002-0374-9. Epub 2002 Sep 18.	Kawai T	Int Arch Occup Environ Health	2003
12625572	0	1	0					0	Defibrinogenation therapy for idiopathic sudden sensorineural hearing loss in comparison with high-dose steroid therapy	The efficacy of defibrinogenation therapy for idiopathic sudden sensorineural hearing loss was studied in comparison with high-dose steroid therapy. Eighty-eight consecutive patients with hearing levels &gt; 40 dB and who had suffered hearing loss for &lt; or = 30 days were enrolled: 40 patients for high-dose steroid therapy (PSL group) and 48 for defibrinogenation therapy (BX group). Hearing rec…	Administration, Oral; Adolescent; Adult; Aged; Aged, 80 and over; Anti-Inflammatory Agents; Audiometry, Pure-Tone; Auditory Threshold; Batroxobin; Child; Dose-Response Relationship, Drug; Drug Administration Schedule; Female; Fibrinogen; Fibrinolytic Agents; Hearing Loss, Sudden; Humans; Infusions, Intravenous; Male; Middle Aged; Prednisolone; Treatment Outcome	Suzuki H, Furukawa M, Kumagai M, Takahashi E, Matsuura K, Katori Y, Shimomura A, Kobayashi T.	Acta Otolaryngol. 2003 Jan;123(1):46-50. doi: 10.1080/0036554021000028082.	Suzuki H	Acta Otolaryngol	2003
12631166	0	0	0		Lifestyle related disease/health status	1	oral health	oral	Effectiveness of an oral health promotion programme at the workplace	The purpose of the study was to evaluate the effectiveness of an oral health promotion programme at the workplace. The programme was given once a year at offices or factories, which was voluntary and free for all employees. The programme consisted of clinical examinations followed by oral health guidance, oral hygiene instruction and oral prophylaxis of anterior lower teeth. Oral health status wa…	Adult; Chi-Square Distribution; DMF Index; Female; Health Education, Dental; Health Promotion; Humans; Japan; Male; Middle Aged; Occupational Dentistry; Occupational Health Services; Oral Health; Periodontal Index; Preventive Dentistry; Program Evaluation	Morishita M, Sakemi M, Tsutsumi M, Gake S.	J Oral Rehabil. 2003 Apr;30(4):414-7. doi: 10.1046/j.1365-2842.2003.01047.x.	Morishita M	J Oral Rehabil	2003
12639867	1	0	0					0	Variation during the week in the incidence of acute myocardial infarction: increased risk for Japanese women on Saturdays	Variations in the incidence of acute myocardial infarction during the week may differ between and within communities, according to lifestyle. To identify potential triggering factors for acute myocardial infarction by examining variations in incidence in the days of the week within the Osaka area of Japan. Of 2511 consecutive patients in this region who were admitted to hospital for acute myocard…	Adult; Aged; Chi-Square Distribution; Female; Humans; Incidence; Japan; Male; Middle Aged; Myocardial Infarction; Prospective Studies; Regression Analysis; Risk Factors; Sex Distribution; Time Factors	Kinjo K, Sato H, Sato H, Shiotani I, Kurotobi T, Ohnishi Y, Hishida E, Nakatani D, Mizuno H, Yamada Y, Fukui S, Fukunami M, Nanto S, Matsu-ura Y, Takeda H, Hori M; Osaka Acute Coronary Insufficiency Study (OACIS) Group.	Heart. 2003 Apr;89(4):398-403. doi: 10.1136/heart.89.4.398.	Kinjo K	Heart	2003
12654075	0	1	0					0	Factors associated with practice of procedures in pediatric-related areas among certified pediatricians	Medical care in pediatric-related areas in which physicians other than pediatricians, such as surgeons, otolaryngologists, ophthalmologists, orthopedists and dermatologists, can also participate is one of the fields of pediatric primary care. Independent factors associated with the practice of specific procedures in pediatric-related areas by certified pediatricians in Japan were evaluated. Data …	Adult; Aged; Aged, 80 and over; Female; Health Care Surveys; Humans; Japan; Logistic Models; Male; Middle Aged; Pediatrics; Physicians, Women; Practice Patterns, Physicians'; Primary Health Care; Professional Practice	Uehara R, Okayama M, Kajii E, Nakamura Y, Eto Y.	Pediatr Int. 2003 Feb;45(1):80-5. doi: 10.1046/j.1442-200x.2003.01674.x.	Uehara R	Pediatr Int	2003
12667167	1	0	0					0	Three components of obstructive sleep apnea/hypopnea syndrome	The aims of this study were to calculate the apnea-hypopnea index (AHI), which represented as the number of apnea-hypopnea occurrences per hour, the 4% oxygen desaturation index (ODI4) and the breathing-related arousal index (B-ArI) in polysomnographic studies of obstructive sleep apnea/hypopnea syndrome (OSAHS) patients and to investigate whether there was any relationship between each pair of s…	Adult; Aged; Arousal; Female; Humans; Male; Middle Aged; Oxygen; Polysomnography; Predictive Value of Tests; Sleep Apnea Syndromes; Sleep Apnea, Obstructive; Sleep Stages; Wakefulness; Work of Breathing	Kumano-go T, Mikami A, Suganuma N, Adachi H, Watanabe T, Shigedo Y, Sugita Y, Takeda M.	Psychiatry Clin Neurosci. 2003 Apr;57(2):197-203. doi: 10.1046/j.1440-1819.2003.01101.x.	Kumano-go T	Psychiatry Clin Neurosci	2003
12675114	0	0	0		Lifestyle related disease/health status	3	LRD	lipid	Job characteristics and serum lipid profile in Japanese rural workers: the Jichi Medical School Cohort Study	To observe the association between adverse psychosocial job characteristics, measured by the Karasek job demand-control questionnaire, and a lipid profile, cross-sectional analyses were performed for a Japanese rural working population. The study population comprised 3,333 male and 3,596 female actively employed workers, aged 65 years and under. Among men, higher psychological demands were associ…	Adult; Age Distribution; Aged; Cardiovascular Diseases; Cholesterol, HDL; Cholesterol, LDL; Cohort Studies; Comorbidity; Confidence Intervals; Cross-Sectional Studies; Environmental Monitoring; Epidemiological Monitoring; Female; Humans; Hyperlipidemias; Incidence; Japan; Job Description; Life Style; Logistic Models; Male; Middle Aged; Occupational Diseases; Occupations; Probability; Psychology; …	Tsutsumi A, Kayaba K, Ishikawa S, Gotoh T, Nago N, Yamada S, Mizooka M, Sakai K, Hayasaka S; Jichi Medical School Cohort Study Group.	J Epidemiol. 2003 Mar;13(2):63-71. doi: 10.2188/jea.13.63.	Tsutsumi A	J Epidemiol	2003
12690493	1	0	0					0	No clear-cut evidence for cadmium-induced renal tubular dysfunction among over 10,000 women in the Japanese general population: a nationwide large-scale survey	To examine whether environmental exposure to cadmium has been inducing kidney dysfunction among middle-aged women in the general population in Japan. This study was conducted in 2000 and 2001. Morning spot urine samples were collected from 10,753 women (mostly aged 35 to 60 years) in ten prefectures all over Japan (thus about 1,000 women per site). Urine samples were analyzed for cadmium (Cd-U), …	Adult; Aged; Cadmium; Cadmium Poisoning; Calcium; Environmental Exposure; Environmental Monitoring; Epidemiological Monitoring; Female; Humans; Japan; Kidney Diseases; Kidney Tubules; Likelihood Functions; Magnesium; Middle Aged; Radioimmunoassay; Spectrophotometry, Atomic; Zinc	Ezaki T, Tsukahara T, Moriguchi J, Furuki K, Fukui Y, Ukai H, Okamoto S, Sakurai H, Honda S, Ikeda M.	Int Arch Occup Environ Health. 2003 Apr;76(3):186-96. doi: 10.1007/s00420-002-0389-2. Epub 2003 Mar 21.	Ezaki T	Int Arch Occup Environ Health	2003
12701628	1	0	0					0	Validity and reproducibility of the self-administered food frequency questionnaire in the JPHC Study Cohort I: study design, conduct and participant profiles	Two kinds of food frequency questionnaire (FFQ)s were used in the baseline and 5-year follow-up survey of the Japan Public Health Center-based prospective Study on Cancer and Cardiovascular Diseases (JPHC Study Cohort I), a prospective follow-up study with 50,000 population. The former (FFQ00) was a 44-item FFQ without standard portions/units and the latter (FFQ05) was a 138-item FFQ with standar…	Biomarkers; Diet Records; Diet Surveys; Female; Humans; Japan; Male; Middle Aged; Reproducibility of Results; Research Design; Surveys and Questionnaires	Tsugane S, Sasaki S, Kobayashi M, Tsubono Y, Akabane M; JPHC.	J Epidemiol. 2003 Jan;13(1 Suppl):S2-12. doi: 10.2188/jea.13.1sup_2.	Tsugane S	J Epidemiol	2003
12713020	0	0	0		Lifestyle related disease/health status	1	lifestyle	smoke	An epidemiological study on the effectiveness of workplace smoking control programs	The workplace is an important field for smoking control, but there are relatively few reports on the current situation of workplace smoking control with the exception of reports from North-American countries. The aim of this study was to evaluate the effectiveness of workplace smoking control programs on the smoking prevalence among Japanese workers. A self-administered questionnaire regarding wo…	Adult; Data Collection; Female; Humans; Japan; Male; Middle Aged; Occupational Health Services; Prevalence; Smoking; Smoking Cessation; Workplace	Utsunomiya O.	Keio J Med. 2003 Mar;52(1):30-7. doi: 10.2302/kjm.52.30.	Utsunomiya O	Keio J Med	2003
12725470	0	0	0		Mental Health	3	overtime and mental health	overtime	A prospective observation of onsets of health defects associated with working hours	sleep	Adult; Age Distribution; Alcohol Drinking; Body Mass Index; Cardiovascular Diseases; Female; Follow-Up Studies; Humans; Incidence; Japan; Life Style; Male; Mental Disorders; Middle Aged; Occupational Diseases; Prospective Studies; Risk Assessment; Risk Factors; Sex Distribution; Smoking; Time Factors; Workload	Tarumi K, Hagihara A, Morimoto K.	Ind Health. 2003 Apr;41(2):101-8. doi: 10.2486/indhealth.41.101.	Tarumi K	Ind Health	2003
12763706	0	0	0		Mental Health	1	occupational stress		Association between job characteristics and health behaviors in Japanese rural workers	Associations between job characteristics defined by the Karasek's job demand-control model and health behaviors were investigated in a cross-sectional analysis of 6,759 Japanese rural workers. High psychological demands were associated with heavy smoking, exaggerated prevalence of alcohol drinking, and high work-related physical activity. Low job control was associated with lower consumption of v…	Adult; Alcohol Drinking; Analysis of Variance; Cross-Sectional Studies; Female; Health Behavior; Humans; Japan; Job Description; Male; Middle Aged; Risk Factors; Rural Population; Smoking; Stress, Psychological	Tsutsumi A, Kayaba K, Yoshimura M, Sawada M, Ishikawa S, Sakai K, Gotoh T, Nago N; Jichi Medical School Cohort Study Group.	Int J Behav Med. 2003;10(2):125-42. doi: 10.1207/s15327558ijbm1002_03.	Tsutsumi A	Int J Behav Med	2003
12844498	0	1	0					0	Facial cooling-induced bradycardia does not slow pulmonary V.O2 kinetics at the onset of high-intensity exercise	The mechanism(s) underlying the attenuation of the slow component of pulmonary O2 uptake (Vo2) by prior heavy-intensity exercise is (are) poorly understood but may be ascribed to either an intramuscular-metabolic or a circulatory modification resulting from "priming" exercise. We investigated the effects of altering the circulatory dynamics by delayed vagal withdrawal to the circulation induced b…	Adult; Anaerobic Threshold; Bicycling; Bradycardia; Cold Temperature; Exercise; Face; Female; Humans; Kinetics; Lactic Acid; Lung; Male; Oxygen Consumption; Physical Endurance	Endo M, Tauchi S, Hayashi N, Koga S, Rossiter HB, Fukuba Y.	J Appl Physiol (1985). 2003 Oct;95(4):1623-31. doi: 10.1152/japplphysiol.00415.2003. Epub 2003 Jul 3.	Endo M	J Appl Physiol (1985)	2003
12877398	0	0	1					0	Time to recurrence after recovery from major depressive episodes and its predictors	Depression is a remitting but recurring disease. However, there is a paucity of prospectively recorded data on the course of depression after recovery. A multi-centre prospective serial follow-up study of an inception cohort of hitherto untreated unipolar major depression (N = 95) for 6 years. We report the time to recurrence after recovery from the index depressive episode and their predictors. …	Adolescent; Adult; Aged; Aged, 80 and over; Depressive Disorder, Major; Female; Follow-Up Studies; Humans; Male; Middle Aged; Prognosis; Prospective Studies; Risk Factors; Secondary Prevention; Treatment Outcome	Kanai T, Takeuchi H, Furukawa TA, Yoshimura R, Imaizumi T, Kitamura T, Takahashi K.	Psychol Med. 2003 Jul;33(5):839-45. doi: 10.1017/s0033291703007827.	Kanai T	Psychol Med	2003
12877845	0	1	0					0	Resection of the distal pole of the scaphoid for scaphoid nonunion with radioscaphoid and intercarpal arthritis	The treatment of scaphoid nonunion with degenerative arthritis poses a clinical problem that is particularly challenging in cases of associated dorsal intercalated segmental instability collapse, radiocarpal and intercarpal degenerative changes, and poor scaphoid bone quality. The purpose of this study was to report our clinical experience performing a distal scaphoid resection for symptomatic sc…	Adult; Aged; Carpal Bones; Female; Follow-Up Studies; Fractures, Ununited; Humans; Male; Middle Aged; Osteoarthritis; Radiography; Radius; Recovery of Function; Reoperation; Scaphoid Bone; Time Factors; Treatment Outcome; Wrist Joint	Soejima O, Iida H, Hanamura T, Naito M.	J Hand Surg Am. 2003 Jul;28(4):591-6. doi: 10.1016/s0363-5023(03)00181-3.	Soejima O	J Hand Surg Am	2003
12887698	0	1	0					0	The structure of neuromelanin as studied by chemical degradative methods	The biosynthesis, structure and function of neuromelanin (NM), the dark brown melanin-like pigment present in the substantia nigra (SN), are not well characterized, in spite of the possible involvement of NM in the etiology and pathogenesis of Parkinson's disease. NM was isolated from the SN of five non-Parkinsonian human brains. NM and synthetic melanins, employed as models, were characterized b…	Aged; Aged, 80 and over; Dicarboxylic Acids; Female; Humans; Hydrogen Peroxide; Hydrolysis; Melanins; Molecular Structure; Oxidants; Oxidation-Reduction; Pyrroles; Substantia Nigra; Thiazoles; Tyramine	Wakamatsu K, Fujikawa K, Zucca FA, Zecca L, Ito S.	J Neurochem. 2003 Aug;86(4):1015-23. doi: 10.1046/j.1471-4159.2003.01917.x.	Wakamatsu K	J Neurochem	2003
12899450	0	0	0		Lifestyle related disease/health status	1	diet and nutrition	navy nutrition	New appreciation of nitrogen balance obtained from Japanese navy data	In 1943, one of the authors (Miura) worked on the nutritional study of Japanese navy sailors. Fortunately the raw data of this study were conserved in secret in the private file of Miura. Recently, another author (Hashimoto) was seeking the data concerning nitrogen balance of Japanese people. Miura, recalling the remaining of the old data; he picked up the records of nitrogen metabolism of three …	Adolescent; Adult; Carbohydrate Metabolism; Carbon; Fats; Homeostasis; Humans; Japan; Male; Nitrogen; Proteins	Hashimoto Y, Miura Y.	Cell Mol Biol (Noisy-le-grand). 2003 Jun;49(4):587-90.	Hashimoto Y	Cell Mol Biol (Noisy-le-grand)	2003
12900083	0	0	0		Work related disease	1	substance exposure including specified chemical substance and organic solvent	chemical	Visual dysfunction in workers exposed to a mixture of organic solvents	The aim of this study was to investigate the relationship between the workers occupationally exposed to a mixture of organic solvents and their visual functions. Here the visual functions included color vision (CV), visual contrast sensitivity (CS) and visual evoked potentials (VEP). Test subjects were 182 workers at 53 furniture factories in the same industrial area of Japan. As control, a group…	Adult; Color Perception; Color Vision Defects; Contrast Sensitivity; Evoked Potentials, Visual; Female; Humans; Male; Middle Aged; Occupational Exposure; Organic Chemicals; Regression Analysis; Solvents; Statistics, Nonparametric; Vision Disorders	Gong Y, Kishi R, Kasai S, Katakura Y, Fujiwara K, Umemura T, Kondo T, Sato T, Sata F, Tsukishima E, Tozaki S, Kawai T, Miyama Y.	Neurotoxicology. 2003 Aug;24(4-5):703-10. doi: 10.1016/S0161-813X(03)00034-2.	Gong Y	Neurotoxicology	2003
12908334	0	0	0		Work related disease	1	shift	shift	Fatigue complaints among female shift workers in a computer factory of Japan	For female workers in a computer factory in Japan, consisting of 41 daytime workers and 74 weekly-rotating shift workers (of whom, 37 each were engaged in, respectively, early-shift work and late-shift work during the survey week), within-day variations in the number of fatigue complaints were elucidated. Based on a repeated questionnaire survey, changes of fatigue complaints in a day were evalua…	Adult; Analysis of Variance; Fatigue; Female; Humans; Japan; Personnel Staffing and Scheduling; Sleep; Sleep Disorders, Circadian Rhythm; Statistics, Nonparametric; Surveys and Questionnaires; Women, Working	Sudo N, Ohtsuka R.	J Hum Ergol (Tokyo). 2002 Dec;31(1-2):41-51.	Sudo N	J Hum Ergol (Tokyo)	2002
12916754	0	0	0		Mental Health	1	occupational stress	SOC	Associations between sense of coherence and psychological work characteristics with changes in quality of life in Japanese civil servants: a 1-year follow-up study	We conducted a 1-year follow-up study to evaluate the lasting effect of psychosocial characteristics on quality of life among Japanese civil servants. For this purpose, sense of coherence (SOC), which has been associated with adoptive measures in responding to life stress, and job strain components of demand and control, were used. We evaluated 1392 civil servants working in departments related t…	Adult; Cities; Employment; Female; Follow-Up Studies; Government Agencies; Humans; Japan; Job Satisfaction; Male; Middle Aged; Quality of Life; Stress, Psychological; Workload; Workplace	Nasermoaddeli A, Sekine M, Hamanishi S, Kagamimori S.	Ind Health. 2003 Jul;41(3):236-41. doi: 10.2486/indhealth.41.236.	Nasermoaddeli A	Ind Health	2003
12934965	1	0	0					0	Background characteristics of basic health examination participants: the JPHC Study Baseline Survey	Although epidemiologic studies including the Japan Public Health Center-based Prospective Study on Cancer and Cardiovascular Disease (JPHC study) have frequently used the basic health examination participants as study subjects, their background characteristics have rarely been investigated. The aim of this study is to clarify the background characteristics of participants and to discuss their imp…	Adult; Demography; Female; Health Status; Health Surveys; Humans; Japan; Life Style; Male; Middle Aged; Population Surveillance; Research Design; Risk Factors; Selection Bias	Iwasaki M, Otani T, Yamamoto S, Inoue M, Hanaoka T, Sobue T, Tsugane S; JPHC Study Group.	J Epidemiol. 2003 Jul;13(4):216-25. doi: 10.2188/jea.13.216.	Iwasaki M	J Epidemiol	2003
12950708	0	0	0		Mental Health	3	occupational stress		Predictors of first-onset major depressive episodes among white-collar workers	Major depression is a multifactorial disorder. Previous studies have mainly evaluated work stress to determine the risk factors for depression among workers. The present study aimed to determine factors predictive of the first depressive episode 1 year later among white-collar workers, and to examine whether work 'stress' is associated with an elevated risk of depression. A 5 year open-cohort stu…	Adult; Cohort Studies; Depressive Disorder; Female; Forecasting; Humans; Japan; Male; Middle Aged; Occupational Diseases; Odds Ratio; Risk Factors; Stress, Psychological	Tokuyama M, Nakao K, Seto M, Watanabe A, Takeda M.	Psychiatry Clin Neurosci. 2003 Oct;57(5):523-31. doi: 10.1046/j.1440-1819.2003.01158.x.	Tokuyama M	Psychiatry Clin Neurosci	2003
12956747	0	1	0					0	Green tea-induced asthma: relationship between immunological reactivity, specific and non-specific bronchial responsiveness	The relationships between immunological reactivity and bronchial responsiveness to allergen and non-specific bronchial responsiveness are unclear in occupational asthma caused by low molecular weight substances. We assessed the above relationships in green tea-induced asthma, an occupational asthma of green tea factory workers, in which epigallocatechin gallate (EGCg), a low molecular weight comp…	Adult; Asthma; Bronchi; Bronchial Provocation Tests; Catechin; Female; Food-Processing Industry; Humans; Male; Methacholine Chloride; Middle Aged; Molecular Weight; Occupational Diseases; Occupational Exposure; Protease Inhibitors; Skin; Skin Tests; Tea	Shirai T, Reshad K, Yoshitomi A, Chida K, Nakamura H, Taniguchi M.	Clin Exp Allergy. 2003 Sep;33(9):1252-5. doi: 10.1046/j.1365-2222.2003.01744.x.	Shirai T	Clin Exp Allergy	2003
14503038	0	0	0		Career /education/ satisfaction/self-efficacy	1	education	professional deve	Relationships among self-efficacy, communication, self-management skills and mental health of employees at a Japanese workplace	We investigated relationships among self-efficacy, self-management skills, communication with superiors and mental health of employees at a Japanese workplace. The subjects were 426 employees in a medium-sized manufacturing company in Kyushu. In 1999, with agreement of the company, we mailed a self-administrated questionnaire which included questions on age, gender, job rank, communication with s…	Adult; Age Factors; Communication; Female; Humans; Japan; Male; Mental Health; Middle Aged; Occupational Health; Self Care; Self Efficacy; Self-Assessment; Sex Factors; Surveys and Questionnaires; Workplace	Shimizu T, Takahashi H, Mizoue T, Kubota S, Mishima N, Nagata S.	J UOEH. 2003 Sep 1;25(3):261-70. doi: 10.7888/juoeh.25.261.	Shimizu T	J UOEH	2003
14526133	0	0	0		Mental Health	1	stress management		Alexithymia, depression and social support among Japanese workers	A number of studies have shown that social support has a direct beneficial effect on well-being and also serves as a buffer to protect people from health problems due to excessive stress. Although preliminary studies report a positive relationship of alexithymia both with depression and reduced social support, there is no study examining whether the beneficial effect of social support on depressi…	Adult; Affective Symptoms; Depressive Disorder; Female; Humans; Japan; Job Satisfaction; Male; Middle Aged; Occupational Diseases; Personality Inventory; Psychometrics; Social Support; Stress, Psychological; Workload	Kojima M, Senda Y, Nagaya T, Tokudome S, Furukawa TA.	Psychother Psychosom. 2003 Nov-Dec;72(6):307-14. doi: 10.1159/000073027.	Kojima M	Psychother Psychosom	2003
14526976	0	0	1					0	Database of calculated values of retention and excretion for members of the public following acute intake of radionuclides	Intakes of radionuclides can be estimated from measurements of radioactivity in the whole body or in specific organs or in excreta by comparing them with predicted retention or excretion data calculated using standard biokinetic models. For occupational exposure monitoring, data are presented by ICRP for 29 radionuclides in Publication 78 (1997) and by the authors for 42 radionuclides as electron…	Administration, Inhalation; Adolescent; Adult; Aerosols; Aged; Air Pollutants, Radioactive; Child; Child, Preschool; Databases, Factual; Feces; Female; Humans; Infant; Infant, Newborn; Information Storage and Retrieval; Inhalation Exposure; Internet; Male; Metabolic Clearance Rate; Middle Aged; Radiation Dosage; Radioactive Hazard Release; Radioisotopes; Radiometry; User-Computer Interface; Whole…	Ishigure N, Nakano T, Matsumoto M, Enomoto H.	Radiat Prot Dosimetry. 2003;105(1-4):311-6. doi: 10.1093/oxfordjournals.rpd.a006246.	Ishigure N	Radiat Prot Dosimetry	2003
14533662	0	1	0					0	Epidemiology of Japanese cedar pollinosis throughout Japan	Japanese cedar pollinosis (JCP) is a common disease posing a major public health problem in Japan. For health care policy planning and development of new treatment modalities, investigation of the accurate prevalence and current status of JCP nationwide is imperative. To ascertain the prevalence and the current status of JCP in Japan with use of a cross-sectional random sampling method. In a nati…	Adolescent; Adult; Aged; Child; Cryptomeria; Female; Humans; Japan; Male; Middle Aged; Prevalence; Regression Analysis; Respiratory Hypersensitivity; Seasons; Surveys and Questionnaires	Okuda M.	Ann Allergy Asthma Immunol. 2003 Sep;91(3):288-96. doi: 10.1016/S1081-1206(10)63532-6.	Okuda M	Ann Allergy Asthma Immunol	2003
14564883	0	0	0		Work related disease	1	shift	shift	Job stress, social support at work, and insomnia in Japanese shift workers	A cross-sectional study was conducted to clarify the contribution of psychological job stress to insomnia in shift workers. A self-administered questionnaire concerning job stress, sleep, depressive symptoms and lifestyle factors was submitted to a sample of 530 rotating shift workers of age 18-59 years (mean age 27) in an electric equipment manufacturing company. Perceived job stress, i.e., job …	Adolescent; Adult; Cross-Sectional Studies; Depression; Female; Humans; Japan; Life Style; Male; Middle Aged; Regression Analysis; Risk Factors; Sleep Disorders, Circadian Rhythm; Sleep Initiation and Maintenance Disorders; Social Support; Stress, Psychological; Work Schedule Tolerance; Workload	Nakata A, Haratani T, Takahashi M, Kawakami N, Arito H, Fujioka Y, Shimizu H, Kobayashi F, Araki S.	J Hum Ergol (Tokyo). 2001 Dec;30(1-2):203-9.	Nakata A	J Hum Ergol (Tokyo)	2001
14568635	0	0	0		Mental Health	1	occupational stress		Reporting of somatic symptoms as a screening marker for detecting major depression in a population of Japanese white-collar workers	The objective of this study was to assess screening practices for detecting major depression in workers complaining of somatic symptoms. A total of 1443 Japanese white-collar workers (991 men and 452 women, mean age 34 years) completed a medical symptom checklist (major 12 somatic symptoms) and were diagnosed using the structured clinical interviews of the Diagnostic and Statistical Manual of Men…	Adult; Aged; Back Pain; Depressive Disorder; Fatigue; Female; Headache Disorders; Humans; Japan; Male; Mass Screening; Occupational Diseases; Odds Ratio; Physical Examination; Psychiatric Status Rating Scales; Sensitivity and Specificity; Sleep Initiation and Maintenance Disorders	Nakao M, Yano E.	J Clin Epidemiol. 2003 Oct;56(10):1021-6. doi: 10.1016/s0895-4356(03)00154-9.	Nakao M	J Clin Epidemiol	2003
14614745	0	1	0					0	Latex agglutination test for ferritin measurement	Ferritin is an indispensable parameter in the diagnosis of latent iron deficiency anemia or siderosis. In this study, we evaluated the utility of a reagent for ferritin measurement in a latex agglutination (LA) test, using general chemistry analyzers. The intraassay coefficient of variation (CV) was 0.8-3.4% and the interassay CV was 0.0-0.7%. Linearity was observed up to 1100 ng/mL. The effectiv…	Adult; Female; Ferritins; Humans; Latex Fixation Tests; Male; Middle Aged; Reference Standards; Reproducibility of Results; Sensitivity and Specificity	Kotajima N, Ishizaka M, Oshitani S, Fukumura Y, Ushijima Y, Murakami M.	J Clin Lab Anal. 2003;17(6):223-8. doi: 10.1002/jcla.10096.	Kotajima N	J Clin Lab Anal	2003
14620670	0	0	0		Career /education/ satisfaction/self-efficacy	1	education	professional deve	Relationships among self-management skills, communication with superiors, and mental health of employees in a Japanese worksite	The present study investigated relationships among self-management skills, communication with superiors, and the mental health of employees in a Japanese worksite. The subjects were manufacturing workers in a medium-sized company in Kyushu. In 1999, we mailed a self-administrated questionnaire which included questions on age, gender, job rank, communication with superiors, a General Self-Efficacy…	Adaptation, Psychological; Adult; Age Distribution; Communication; Cross-Sectional Studies; Employment; Female; Health Surveys; Humans; Interpersonal Relations; Japan; Male; Mental Health; Middle Aged; Occupational Health; Regression Analysis; Self Efficacy; Surveys and Questionnaires	Shimizu T, Mizoue T, Takahashi H, Shazuki A, Kubota S, Mishima N, Nagata S.	Ind Health. 2003 Oct;41(4):335-7. doi: 10.2486/indhealth.41.335.	Shimizu T	Ind Health	2003
14629707	0	0	1					0	Family features in primary social withdrawal among young adults	The problem of 'social withdrawal' among young adults is the focus of considerable attention in Japan today. Among the various manifestations of social withdrawal, a 'primary social withdrawal' group has been identified that cannot be diagnosed by the established classification of mental disorders. In an earlier report it was suggested that the onset mechanism for primary social withdrawal is not…	Adaptation, Psychological; Adult; Employment; Family; Family Characteristics; Female; Humans; Male; Middle Aged; Personality; Phobic Disorders; Psychiatric Status Rating Scales; Schools; Surveys and Questionnaires	Suwa M, Suzuki K, Hara K, Watanabe H, Takahashi T.	Psychiatry Clin Neurosci. 2003 Dec;57(6):586-94. doi: 10.1046/j.1440-1819.2003.01172.x.	Suwa M	Psychiatry Clin Neurosci	2003
14642462	0	1	0					0	Spatiotemporal characteristics of hemodynamic changes in the human lateral prefrontal cortex during working memory tasks	The prefrontal cortex (PFC) is widely believed to subserve mental manipulation and monitoring processes ascribed to the central executive (CE) of working memory (WM). We attempted to examine and localize the CE by functional imaging of the frontal cortex during tasks designed to require the CE. Using near-infrared spectroscopy, we studied the spatiotemporal dynamics of oxygenated hemoglobin (oxy-…	Adult; Cerebrovascular Circulation; Cognition; Female; Functional Laterality; Humans; Image Processing, Computer-Assisted; Male; Memory, Short-Term; Oxyhemoglobins; Prefrontal Cortex; Psychomotor Performance; Spectroscopy, Near-Infrared	Hoshi Y, Tsou BH, Billock VA, Tanosaki M, Iguchi Y, Shimada M, Shinba T, Yamada Y, Oda I.	Neuroimage. 2003 Nov;20(3):1493-504. doi: 10.1016/s1053-8119(03)00412-9.	Hoshi Y	Neuroimage	2003
14646270	0	0	0		Lifestyle related disease/health status	1	lifestyle	alcohol	Alcohol consumption, serum gamma-glutamyltransferase levels, and coronary risk factors in a middle-aged occupational population	The relationships between alcohol consumption, serum gamma-glutamyltransferase (GGT) levels, and the prevalence of major coronary risk factors were analyzed cross-sectionally in 2,399 male and 1,402 female middle-aged workers, to clarify the effects of moderate alcohol consumption on the development of the metabolic syndrome. Male moderate drinkers, consuming less than 60 ml of alcohol per day, h…	Adult; Alcohol Drinking; Chi-Square Distribution; Coronary Disease; Disease Susceptibility; Female; Humans; Japan; Logistic Models; Male; Middle Aged; Obesity; Prevalence; Risk Factors; Smoking; gamma-Glutamyltransferase	Yamada Y, Noborisaka Y, Suzuki H, Ishizaki M, Yamada S.	J Occup Health. 2003 Sep;45(5):293-9. doi: 10.1539/joh.45.293.	Yamada Y	J Occup Health	2003
14646273	0	0	0		Work and balance	1	WFC		Interpersonal conflict, social support, and burnout among home care workers in Japan	To examine associations between interpersonal relationships in work settings and burnout, a cross-sectional survey was conducted on home care workers in Sapporo, Japan, by using the Maslach Burnout Inventory (MBI) and scales of interpersonal conflict and social support developed by the authors. Questionnaires were distributed among 303 subjects and returned by 243 subjects (80%). Complete answers…	Adult; Burnout, Professional; Conflict, Psychological; Cross-Sectional Studies; Depersonalization; Female; Health Personnel; Home Care Services; Humans; Japan; Male; Regression Analysis; Social Support; Surveys and Questionnaires	Fujiwara K, Tsukishima E, Tsutsumi A, Kawakami N, Kishi R.	J Occup Health. 2003 Sep;45(5):313-20. doi: 10.1539/joh.45.313.	Fujiwara K	J Occup Health	2003
14646296	0	0	0		Mental Health	4	occupational stress	com	Relationship between burnout and communication skill training among Japanese hospital nurses: a pilot study	We investigated the relationship between burnout and communication skill training among Japanese hospital nurses to improve the mental health of human service workers. The subjects were forty-five registered nurses referred to a self-expression skill intervention program by their section superiors, with each superior choosing from two to five nurses. The hospital was located in the Kyushu area an…	Adult; Burnout, Professional; Communication; Female; Humans; Inservice Training; Japan; Male; Nurses; Occupational Health; Pilot Projects	Shimizu T, Mizoue T, Kubota S, Mishima N, Nagata S.	J Occup Health. 2003 May;45(3):185-90. doi: 10.1539/joh.45.185.	Shimizu T	J Occup Health	2003
14750587	0	0	1		Mental Health			0	On growing old in America: perceptions of the Okinawan war bride			Lopez RA, Yamazato M.	J Women Aging. 2003;15(4):17-31. doi: 10.1300/J074v15n04_03.	Lopez RA	J Women Aging	2003
14753386	0	0	1		Mental Health			0	Allergic reactions to Japanese encephalitis vaccine	The JEV widely is used in Asian countries each year and is an important vaccine for travelers to the East from other parts of the world. JE virus is a zoonotic disease with natural reservoirs and cannot be eliminated. Although a declining incidence of JE has been observed in Asia because of reduced transmission by agricultural approaches and vaccination, the most important control measure now, an…	Adolescent; Adult; Adverse Drug Reaction Reporting Systems; Child; Child, Preschool; Encephalitis, Japanese; Female; Humans; Hypersensitivity; Japanese Encephalitis Vaccines; Male; Middle Aged; Nervous System Diseases	Plesner AM.	Immunol Allergy Clin North Am. 2003 Nov;23(4):665-97. doi: 10.1016/s0889-8561(03)00102-4.	Plesner AM	Immunol Allergy Clin North Am	2003
14766329	0	1	1		Mental Health	3		com	Communication skills training for Japanese oncologists on how to break bad news	Despite significant communication gaps between patients and physicians, there has been little effort to initiate and evaluate teaching programs. We investigated whether a communication skills training (CST) could be effectively conducted for Japanese oncologists. Fifty-eight oncologists participated in the CST. We evaluated the program by measuring participant-rated confidence for communication w…	Adult; Communication; Education; Female; Humans; Japan; Male; Medical Oncology; Middle Aged; Neoplasms; Physician-Patient Relations; Surveys and Questionnaires	Fujimori M, Oba A, Koike M, Okamura M, Akizuki N, Kamiya M, Akechi T, Sakano Y, Uchitomi Y.	J Cancer Educ. 2003 Winter;18(4):194-201. doi: 10.1207/s15430154jce1804_6.	Fujimori M	J Cancer Educ	2003
14963255	0	0	0		Work environment	1	productivity	Productivity	Relationship between self-reported low productivity and overtime working	To investigate the relationship between overtime working and self-reported low productivity due to poor health over the course of 1 year. The subjects were 94 random-sampled workers at a Japanese manufacturing company. The data on sickness absence and low productivity due to poor health were collected by self-report questionnaires every month from October 1999 to September 2000. Seventy-four work…	Adult; Efficiency; Fatigue; Female; Humans; Japan; Male; Occupational Diseases; Occupational Health; Sick Leave; Work Capacity Evaluation; Work Schedule Tolerance	Shimizu T, Horie S, Nagata S, Marui E.	Occup Med (Lond). 2004 Jan;54(1):52-4. doi: 10.1093/occmed/kqg099.	Shimizu T	Occup Med (Lond)	2004
14964618	1	0	0		Mental Health			0	A study on a reduction in visits to physicians after introduction of 30% co-payments in the employee health insurance in Japan	The purpose of the study is to evaluate influences of the introduction of 30% co-payments on potential visit behavior using a questionnaire in order to determine whether "employment state of the spouse" and "number of dependent children", as indicators of economic backgrounds, affect visits to physicians in a health insurance society. The subjects were 1,674 insured consisting of 1,165 males and …	Adult; Deductibles and Coinsurance; Female; Health Benefit Plans, Employee; Humans; Japan; Logistic Models; Male; Middle Aged; Physicians; Surveys and Questionnaires	Babazono A, Miyazaki M, Une H, Yamamoto E, Tsuda T, Mino Y.	Ind Health. 2004 Jan;42(1):50-6. doi: 10.2486/indhealth.42.50.	Babazono A	Ind Health	2004
14979878	1	0	0		Mental Health			0	Population-based door-to-door survey of migraine in Japan: the Daisen study	To determine prevalence and characteristics of migraine in Japan, and to investigate use of medical care and whether food preference is associated with risk of migraine. Structured questionnaires were given to all adult residents (N = 5758; 2681 men and 3077 women) in Daisen, a rural community in western Japan. Second questionnaires, specific to headache, were given to 1628 residents with headach…	Adult; Delivery of Health Care; Female; Health Surveys; Humans; Japan; Male; Migraine Disorders; Prevalence; Risk Factors; Rural Health; Rural Population	Takeshima T, Ishizaki K, Fukuhara Y, Ijiri T, Kusumi M, Wakutani Y, Mori M, Kawashima M, Kowa H, Adachi Y, Urakami K, Nakashima K.	Headache. 2004 Jan;44(1):8-19. doi: 10.1111/j.1526-4610.2004.04004.x.	Takeshima T	Headache	2004
14980565	0	1	0		Mental Health			0	The neural basis of executive function in working memory: an fMRI study based on individual differences	Using fMRI, neural substrates of the executive system were investigated with respect to differences in working memory capacity. To explore the executive control processes, reading span test (RST) and read conditions were performed. Two subject groups were selected: those with large working memory capacities, labeled high-span subjects (HSS) according to the reading span test, and those with small…	Adult; Aptitude; Attention; Brain Mapping; Cerebral Cortex; Dominance, Cerebral; Female; Frontal Lobe; Gyrus Cinguli; Humans; Image Processing, Computer-Assisted; Imaging, Three-Dimensional; Individuality; Magnetic Resonance Imaging; Male; Memory, Short-Term; Nerve Net; Neurons; Parietal Lobe; Psychomotor Performance; Reading; Reference Values; Semantics; Visual Cortex	Osaka N, Osaka M, Kondo H, Morishita M, Fukuyama H, Shibasaki H.	Neuroimage. 2004 Feb;21(2):623-31. doi: 10.1016/j.neuroimage.2003.09.069.	Osaka N	Neuroimage	2004
15006569	0	0	1		Mental Health			0	Characteristic features of abdominal organ injuries associated with gastric rupture in blunt abdominal trauma	Previous studies have investigated the mechanisms of gastric rupture based only on the findings in gastric rupture and excluding gastric lacerations. We investigated 14 cases of gastric injury (five with rupture and nine with laceration) from blunt abdominal trauma with or without thoracic trauma. Gastric injuries were caused by a traffic accident in 12 and by a fall in two patients. All of the p…	Abdominal Injuries; Accidents, Traffic; Adult; Age Distribution; Critical Care; Female; Humans; Incidence; Injury Severity Score; Male; Middle Aged; Multiple Trauma; Prognosis; Retrospective Studies; Risk Assessment; Sampling Studies; Sex Distribution; Stomach Rupture; Survival Analysis; Treatment Outcome; Wounds, Nonpenetrating	Shinkawa H, Yasuhara H, Naka S, Morikane K, Furuya Y, Niwa H, Kikuchi T.	Am J Surg. 2004 Mar;187(3):394-7. doi: 10.1016/j.amjsurg.2003.12.018.	Shinkawa H	Am J Surg	2004
15009829	0	0	1		Mental Health	1		0	Economic slump and suicide method: preliminary study in Kobe	During the recent half decade, Japan's suicide rate at approximately 25 deaths per 100 000 people has been one of the highest rates in the world. From the perspective of suicide prevention by restricting access to suicidal means, the aim of the present study was to examine what kind of suicidal method increased during prolonged economic slump. During 21 years (1981-2001), for all suicide victims …	Adolescent; Adult; Aged; Cause of Death; Cross-Sectional Studies; Economics; Female; Humans; Japan; Male; Middle Aged; Statistics as Topic; Suicide; Unemployment; Suicide Prevention	Abe R, Shioiri T, Nishimura A, Nushida H, Ueno Y, Kojima M, Kitamura H, Akazawa K, Someya T.	Psychiatry Clin Neurosci. 2004 Apr;58(2):213-6. doi: 10.1111/j.1440-1819.2003.01219.x.	Abe R	Psychiatry Clin Neurosci	2004
15022332	0	0	1		Mental Health			0	Anti-DFS70 antibodies in 597 healthy hospital workers	Autoantibodies against DFS70 (dense fine speckles 70) antigen (also known as lens epithelium-derived growth factor) have been recently identified among the antinuclear antibodies (ANAs) in patients with atopic disorders. We undertook this study to examine the frequency of anti-DFS70 antibodies in a large number of healthy people. Sera of 597 healthy individuals working in a hospital (142 men, 455…	Adaptor Proteins, Signal Transducing; Adult; Aged; Antibodies, Antinuclear; Autoantibodies; Enzyme-Linked Immunosorbent Assay; Female; Fluorescent Antibody Technique, Indirect; HeLa Cells; Health Personnel; Health Status; Hospitals; Humans; Immunoblotting; Male; Middle Aged; Reference Values; Rheumatic Diseases; Surveys and Questionnaires; Trans-Activators; Transcription Factors	Watanabe A, Kodera M, Sugiura K, Usuda T, Tan EM, Takasaki Y, Tomita Y, Muro Y.	Arthritis Rheum. 2004 Mar;50(3):892-900. doi: 10.1002/art.20096.	Watanabe A	Arthritis Rheum	2004
15023220	0	1	1		Mental Health	0		satis	Rural doctors' satisfaction in Japan: a nationwide survey	The purpose of this paper was to discover to what degree Japanese rural doctors are satisfied with various aspects of their jobs and lives, and to find out whether they intend to continue their rural careers. Nationwide postal survey. Public clinics or hospitals in municipalities that are authorised as 'rural' by the national government. A total of 4896 doctors working for public clinics or hospi…	Adult; Aged; Attitude of Health Personnel; Female; Hospitals, Rural; Humans; Interprofessional Relations; Japan; Job Satisfaction; Life Style; Male; Middle Aged; Personal Satisfaction; Physicians, Family; Professional Practice Location; Rural Health Services; Surveys and Questionnaires; Time Factors; Workforce	Matsumoto M, Okayama M, Kajii E.	Aust J Rural Health. 2004 Apr;12(2):40-8. doi: 10.1111/j.1038-5282.2004.00558.x.	Matsumoto M	Aust J Rural Health	2004
15025651	1	1	0		Mental Health			0	The role of oral sensorimotor function in masticatory ability	In order to investigate the relationship between oral sensorimotor ability and masticatory function, an oral stereognosis ability (OSA) test, masticatory performance and efficiency was employed for 15 dentate subjects. Subjects were instructed to orally identify OSA test pieces blindly. The response score and sum of the duration time for identification were used for analysis as OSA score and OSA …	Adult; Analysis of Variance; Female; Humans; Male; Mastication; Mouth; Particle Size; Psychomotor Performance; Reaction Time; Stereognosis	Hirano K, Hirano S, Hayakawa I.	J Oral Rehabil. 2004 Mar;31(3):199-205. doi: 10.1111/j.1365-2842.2004.01175.x.	Hirano K	J Oral Rehabil	2004
15037039	0	0	1		Mental Health			0	Sexual differences in oral health behaviour and factors associated with oral health behaviour in Japanese young adults	The aim of this study is to compare the state of oral health behaviour between genders and to analyse factors associated with oral health behaviour by gender in young adults. Anonymous questionnaire data were collected from 527 adults (245 men and 282 women) aged 20-29 years who consulted dentists in Chiba City. The Chi-square test, Mann-Whitney analysis, and logistic regression analysis were use…	Adult; Female; Health Behavior; Humans; Japan; Male; Oral Health; Sex Factors	Tada A, Hanada N.	Public Health. 2004 Mar;118(2):104-9. doi: 10.1016/j.puhe.2003.05.007.	Tada A	Public Health	2004
15042635	0	0	0		Work related disease	2	shift	shift	Biochemical hypoglycemia in female nurses during clinical shift work	Female nurses in Japan commonly experience symptoms similar to those of hypoglycemia while working. Biochemical hypoglycemia can lead to impaired cognition; thus, it is important to know the prevalence of biochemical hypoglycemia among nurses. Five hundred and sixty-eight female nurses (53% of the target population) in four hospitals completed questionnaires. They determined their blood glucose l…	Adult; Case-Control Studies; Feeding Behavior; Female; Humans; Hypoglycemia; Japan; Logistic Models; Multivariate Analysis; Nurses; Personnel Staffing and Scheduling; Risk Factors; Smoking; Thinness	Inoue K, Kakehashi Y, Oomori S, Koizumi A.	Res Nurs Health. 2004 Apr;27(2):87-96. doi: 10.1002/nur.20011.	Inoue K	Res Nurs Health	2004
15046231	0	0	1					0	Comorbidity of irritable bowel syndrome, panic disorder, and agoraphobia in a Japanese representative sample	Irritable bowel syndrome (IBS) is considered to be a transcultural functional bowel disorder with high comorbidity and psychiatric disorders; but well-designed epidemiologic studies have never been performed in Japan. The purpose of this study was to establish the prevalence of IBS, together with the comorbidity rates of panic disorder (PD) and agoraphobia, employing a large-scale survey based on…	Adult; Aged; Agoraphobia; Comorbidity; Female; Humans; Irritable Bowel Syndrome; Japan; Male; Middle Aged; Panic Disorder; Prevalence; Sex Factors	Kumano H, Kaiya H, Yoshiuchi K, Yamanaka G, Sasaki T, Kuboki T.	Am J Gastroenterol. 2004 Feb;99(2):370-6. doi: 10.1111/j.1572-0241.2004.04048.x.	Kumano H	Am J Gastroenterol	2004
15061385	1	1	0					0	Analytical goals for coagulation tests based on biological variation	Allowable imprecision and bias reference limits for laboratory data can be calculated based on measurements of biological variation. Although biological variation of clinical chemical data has been reported from many laboratories, there have been few reports of biological variation in coagulation tests. In this study, we calculated the biological variation of 13 coagulation tests in the clinical …	Adult; Bias; Blood Coagulation Tests; Female; Humans; Male; Middle Aged; Reference Values; Reproducibility of Results; Time Factors	Wada Y, Kurihara M, Toyofuku M, Kawamura M, Iida H, Kayamori Y, Kinoshita S, Hamasaki N.	Clin Chem Lab Med. 2004 Jan;42(1):79-83. doi: 10.1515/CCLM.2004.015.	Wada Y	Clin Chem Lab Med	2004
15065639	0	0	0		Work related disease	1	substance exposure including specified chemical substance and organic solvent	toluene	A survey of urinary hippuric acid and subjective symptoms among occupational low toluene exposed workers	Biological monitoring of toluene exposure by urinary hippuric acid determination and a subjective symptom survey by self-administered questionnaire were performed in 20 workers at low toluene exposure in factories to evaluate the health hazard including dysfunction of nervous system. Environmental monitoring was carried out using toluene gas detection tubes. Urine samples were collected three tim…	Adult; Air Pollutants, Occupational; Environmental Monitoring; Female; Hippurates; Humans; Japan; Male; Middle Aged; Nervous System Diseases; Occupational Diseases; Occupational Exposure; Surveys and Questionnaires; Toluene	Tanaka K, Maeda T, Kobayashi T, Tanaka M, Fukushima T.	Fukushima J Med Sci. 2003 Dec;49(2):129-39. doi: 10.5387/fms.49.129.	Tanaka K	Fukushima J Med Sci	2003
15075007	1	0	0					0	Dietary habits and cancer mortality among middle aged and older Japanese living in hokkaido, Japan by cancer site and sex	Dietary factors are thought to be closely associated with the development of human cancers and hence numerous studies in this area have already been conducted in the United States and other Western countries. Comparatively few prospective studies have been published in Japan, especially for Hokkaido people. The present investigation was therefore performed to assess links between four leading can…	Adult; Age Factors; Aged; Aged, 80 and over; Colorectal Neoplasms; Diet; Female; Humans; Japan; Lung Neoplasms; Male; Middle Aged; Pancreatic Neoplasms; Prospective Studies; Regression Analysis; Risk Factors; Sex Factors; Stomach Neoplasms	Khan MM, Goto R, Kobayashi K, Suzumura S, Nagata Y, Sonoda T, Sakauchi F, Washio M, Mori M.	Asian Pac J Cancer Prev. 2004 Jan-Mar;5(1):58-65.	Khan MM	Asian Pac J Cancer Prev	2004
15076154	0	0	0		Lifestyle related disease/health status	1	LRD	HTN	Lack of association of human G-protein beta 3 subunit variant with hypertension in Japanese workers	To examine the association between hypertension and the C825T polymorphism in the G-protein beta 3 subunit gene in Japanese workers. This study used logistic regression analysis and multiple regression analyses to investigate whether the C825T polymorphism was associated independently with hypertension or blood pressure when factors such as age, body mass index, blood chemistry and lifestyle were…	Adult; Blood Pressure; Body Mass Index; Employment; Female; Gene Frequency; Genotype; Heterotrimeric GTP-Binding Proteins; Humans; Hypertension; Japan; Life Style; Male; Multivariate Analysis; Polymorphism, Genetic	Suwazono Y, Okubo Y, Kobayashi E, Miura K, Morikawa Y, Ishizaki M, Kido T, Nakagawa H, Nogawa K.	J Hypertens. 2004 Mar;22(3):493-500. doi: 10.1097/00004872-200403000-00011.	Suwazono Y	J Hypertens	2004
15087145	1	0	0			5		1	Decision-making models in Japanese psychiatry: transitions from passive to active patterns	This study deconstructs the current dynamics of the physician-patient relationship in the treatment of minor mood disorders including depression in Japan. An in-depth qualitative investigation was conducted on psychiatrists employed at mental health clinics, university hospitals, and psychiatric hospitals. Triangulation was conducted concurrently using key informant interviews and periodic non-st…	Adult; Decision Making; Female; Humans; Japan; Male; Middle Aged; Models, Psychological; Mood Disorders; Patient Participation; Physician-Patient Relations	Slingsby BT.	Soc Sci Med. 2004 Jul;59(1):83-91. doi: 10.1016/j.socscimed.2003.10.006.	Slingsby BT	Soc Sci Med	2004
15127783	0	0	0		Mental Health	1	occupational stress	biomarker	Urinary catecholamines and salivary cortisol on workdays and days off in relation to job strain among female health care providers	This study examined the effects of psychosocial job strain on the excretion of neuroendocrine stress hormones (adrenaline, noradrenaline, and cortisol) on workdays and days off. Japanese female health care providers (N=16) filled out Karasek's job content questionnaire and had their neuroendocrine excretions (ie, urinary catecholamines and salivary cortisol) measured on a day off and on two workd…	Adult; Catecholamines; Female; Health Personnel; Humans; Hydrocortisone; Occupational Diseases; Saliva; Stress, Psychological; Work Schedule Tolerance	Fujiwara K, Tsukishima E, Kasai S, Masuchi A, Tsutsumi A, Kawakami N, Miyake H, Kishi R.	Scand J Work Environ Health. 2004 Apr;30(2):129-38. doi: 10.5271/sjweh.770.	Fujiwara K	Scand J Work Environ Health	2004
15154171	0	0	0		Mental Health	1	stress management		Job control and social support as coping resources in job satisfaction	This study examined the effects of active coping on job satisfaction in the context of the job demands-control-support model. Participants were 867 employees (811 men and 56 women, M age = 35.2 yr.) of a large electrical company in Japan. Hierarchical multiple regression analysis examined whether effects of active coping on job satisfaction might depend on the extent of coping resources, such as …	Adaptation, Psychological; Adult; Female; Humans; Interpersonal Relations; Job Satisfaction; Male; Social Support; Stress, Psychological; Work; Workplace	Shimazu A, Shimazu M, Odahara T.	Psychol Rep. 2004 Apr;94(2):449-56. doi: 10.2466/pr0.94.2.449-456.	Shimazu A	Psychol Rep	2004
15172268	0	1	0					0	Oxygen pressure measurement during grip exercise reveals exercise intolerance after radial harvest	Exercise intolerance of the hand after harvest of the radial artery is not well understood, although mild reductions of blood flow to the hand are reported. To ascertain its prevalence, patient symptoms implying potential exercise intolerance were evaluated by measuring transcutaneous oxygen pressure of the hand during grip exercise. For ascertaining predictive values, we verified ulnar flow rese…	Blood Flow Velocity; Blood Gas Monitoring, Transcutaneous; Coronary Artery Bypass; Exercise Tolerance; Female; Hand; Hand Strength; Humans; Ischemia; Male; Middle Aged; Oxygen; Radial Artery; Tissue and Organ Harvesting; Ulnar Artery; Ultrasonography, Doppler	Manabe S, Tabuchi N, Toyama M, Yoshizaki T, Kato M, Wu H, Kotani M, Sunamori M.	Ann Thorac Surg. 2004 Jun;77(6):2066-70. doi: 10.1016/j.athoracsur.2003.10.052.	Manabe S	Ann Thorac Surg	2004
15203428	0	0	1					0	Sexual activities and social relationships of people with HIV in Japan	Sixty-one Japanese with sexually transmitted HIV were investigated to clarify the state of, and difficulties in, their sexual activities and social relationships. The study revealed the following difficulties in social relationships due to HIV infection. Thirty-one per cent had experienced discrimination or breach of confidentiality. Self-restriction due to anxiety over discrimination was observe…	Adaptation, Psychological; Adult; Analysis of Variance; Attitude to Health; Depression; Female; HIV Infections; Humans; Interpersonal Relations; Japan; Male; Middle Aged; Patient Satisfaction; Prejudice; Sexual Behavior	Inoue Y, Yamazaki Y, Seki Y, Wakabayashi C, Kihara M.	AIDS Care. 2004 Apr;16(3):349-62. doi: 10.1080/09540120410001665358.	Inoue Y	AIDS Care	2004
15203972	0	1	0					0	Bilateral cerebral activity for unilateral foot movement revealed by whole-head magnetoencephalography	The primary motor cortices controlling foot movement are located on opposite sides of the longitudinal fissure. As a separation of closely located activity sources is not successful, the possibility of bilateral activation for lower limb movement remains undetermined. We therefore examined cerebral activity during unilateral foot movement to investigate the possibility of bilateral activation of …	Adult; Brain Mapping; Evoked Potentials, Motor; Female; Fingers; Foot; Humans; Magnetoencephalography; Male; Motor Cortex; Movement; Somatosensory Cortex	Endo H, Kato Y, Kizuka T, Masuda T, Takeda T.	Somatosens Mot Res. 2004 Mar;21(1):33-43. doi: 10.1080/0899022042000201281.	Endo H	Somatosens Mot Res	2004
15213084	0	0	1					0	Early result of heart transplantation in Japan: Osaka University experience	Since the new organ transplantation law was established in 1997, 17 heart transplantations have been performed in Japan, 7 of which were carried out at Osaka University Hospital. Recipient diagnosis was dilated cardiomyopathy in 2, dilated phase of hypertrophic cardiomyopathy in 4, and post-myocarditis cardiomyopathy in 1. Ages ranged from 8 to 49 years with a mean of 35.3 years. Five patients we…	Adult; Cardiomyopathy, Dilated; Cardiomyopathy, Hypertrophic; Cardiopulmonary Resuscitation; Child; Female; Follow-Up Studies; Graft Rejection; Heart Transplantation; Humans; Immunosuppressive Agents; Japan; Male; Middle Aged; Postoperative Complications; Stroke Volume; Time Factors; Ventricular Dysfunction, Left	Fukushima N, Miyamoto Y, Ohtake S, Sawa Y, Takahashi T, Nishimura M.	Asian Cardiovasc Thorac Ann. 2004 Jun;12(2):154-8. doi: 10.1177/021849230401200215.	Fukushima N	Asian Cardiovasc Thorac Ann	2004
15215660	0	0	0		Work related disease	1	shift	shift	Changes in health habits of female shift workers	This paper examines the effects of shift work on the lifestyles of female factory workers. As an indicator of healthy lifestyle habits, we used a scoring system (referred to below as the 'health score') based on Lester Breslow's health habits. The 'health score' of the women was higher than that of the men, but the shift workers' score was lower than that of the non-shift workers (p&lt;0.01). In …	Adult; Female; Health Status; Humans; Life Style; Male; Occupational Health; Sex Factors; Surveys and Questionnaires; Time Factors	Kaneko SY, Maeda T, Sasaki A, Sato A, Tanaka K, Kobayashi T, Tanaka M, Fukushima T.	J Occup Health. 2004 May;46(3):192-8. doi: 10.1539/joh.46.192.	Kaneko SY	J Occup Health	2004
15215662	0	0	0		Career /education/ satisfaction/self-efficacy	4	education	health promotion	Relationship between an interview-based health promotion program and cardiovascular risk factors at Japanese companies	The present study investigated the relationship between an interview-based health promotion program and cardiovascular risk factors at manufacturing companies. Excluding insufficient data and the workers who took medication prescribed by a physician in 1993, the subjects were six hundred and twenty-nine 18-55-yr-old employees who had been working at two manufacturing companies in Kyushu from 1993…	Adult; Age Factors; Alanine Transaminase; Aspartate Aminotransferases; Blood Pressure; Body Mass Index; Cardiovascular Diseases; Cholesterol, HDL; Female; Health Promotion; Humans; Japan; Male; Middle Aged; Occupational Health Services; Risk Factors; Surveys and Questionnaires; gamma-Glutamyltransferase	Shimizu T, Horiguchi I, Kato T, Nagata S.	J Occup Health. 2004 May;46(3):205-12. doi: 10.1539/joh.46.205.	Shimizu T	J Occup Health	2004
15215665	0	0	0		Mental Health	1	lifestyle and mental health	smoke and mental health	Relationship of job stress with nicotine dependence of smokers--a cross-sectional study of female nurses in a general hospital	NA	Adult; Cross-Sectional Studies; Female; Hospitals, General; Humans; Linear Models; Nurses; Stress, Psychological; Surveys and Questionnaires; Tobacco Use Disorder; Workplace	Ota A, Yasuda N, Okamoto Y, Kobayashi Y, Sugihara Y, Koda S, Kawakami N, Ohara H.	J Occup Health. 2004 May;46(3):220-4. doi: 10.1539/joh.46.220.	Ota A	J Occup Health	2004
15244073	0	0	0		Mental Health	1	stress management	seeking for help	Differences in mental health consultation between male and female workers in the health care center of a private enterprise	This study attempted to clarify gender differences associated with mental health consultations at a health care center (X center) that services 40,638 (34,491 men and 6,147 women) workers and is operated by a Japanese company. Data from 940 subjects (790 men and 150 women) undergoing first-time consultation at the X center between April 1996 and March 2001 were collected from the database. After …	Adolescent; Adult; Age Factors; Aged; Female; Gender Identity; Humans; Interpersonal Relations; Japan; Male; Mental Health Services; Middle Aged; Occupational Health Services; Referral and Consultation; Stress, Psychological; Workplace	Soeda S, Kaku A, Hayashi T, Sugawara Y, Nakamura J.	J UOEH. 2004 Jun 1;26(2):207-14. doi: 10.7888/juoeh.26.207.	Soeda S	J UOEH	2004
15247069	0	1	0					0	Effect of physical activity levels on bone strength	The present study employs statistical analysis using age as the covariate and seeks to provide cross-sectional data concerning the relationship between bone strength and levels of physical activities among Japanese.	Adolescent; Adult; Aged; Aged, 80 and over; Analysis of Variance; Bone Density; Bone and Bones; Exercise; Female; Humans; Japan; Linear Models; Male; Middle Aged; Motor Activity; Sound	Kikkawa K.	Ann N Y Acad Sci. 2004 Jun;1019:479-82. doi: 10.1196/annals.1297.087.	Kikkawa K	Ann N Y Acad Sci	2004
15251350	0	0	1			5		1	Three patterns of voluntary consent in the case of adult-to-adult living related liver transplantation in Japan	To elucidate the psychosocial aspects of the donors' decisions to engage in adult-to-adult living related liver transplantation, we interviewed a total of five institutional ethics committee members who had experience with reassessing informed consent prior to surgery. Qualitative analysis revealed several nuances of voluntary consent consisting of three patterns: "unconditional consent" is conse…	Adult; Female; Humans; Informed Consent; Interviews as Topic; Japan; Liver Transplantation; Living Donors; Male; Motivation; Spouses	Fujita M, Slingsby BT, Akabayashi A.	Transplant Proc. 2004 Jun;36(5):1425-8. doi: 10.1016/j.transproceed.2004.04.088.	Fujita M	Transplant Proc	2004
15258423	0	0	1					0	Resistance of cultured human skin fibroblasts from old and young donors to oxidative stress and their glutathione peroxidase activity	It has been suggested that oxidative stress is involved in the aging process and that the resistance of animals to oxidative stress may decrease with advancing aging. However, there are only a limited number of reports of studies on the relationship between aging and resistance to oxidative stress. The aim of this work is to examine the relationship between the resistance of human skin fibroblast…	Adult; Aged; Aged, 80 and over; Catalase; Cell Culture Techniques; Cell Survival; Cellular Senescence; Female; Fibroblasts; Glutathione Peroxidase; Humans; Hydrogen Peroxide; Linoleic Acids; Lipid Peroxides; Male; Oxidative Stress; RNA, Messenger; Skin; Superoxide Dismutase; Ultraviolet Rays	Matsuo M, Ikeda H, Sugihara T, Horiike S, Okano Y, Masaki H.	Gerontology. 2004 Jul-Aug;50(4):193-9. doi: 10.1159/000078347.	Matsuo M	Gerontology	2004
15260357	0	0	1					0	Subjective symptom of eye dryness and lifestyle factors with corneal neovascularization in contact lens wearers	To investigate effects of subjective symptom of eye dryness and lifestyle factors on corneal neovascularization (CNV). Subjects were 181 Japanese adults visiting an eye clinic for contact lens (CL) fitting. All completed a self-administered questionnaire related to sex, age, lens material (rigid gas-permeable or hydrogel lens), and subjective eye dryness. Hydrogel lens wearers were restricted to …	Adolescent; Adult; Contact Lenses; Corneal Neovascularization; Dry Eye Syndromes; Female; Humans; Life Style; Male; Middle Aged; Prevalence; Risk Factors; Surveys and Questionnaires	Nomura K, Nakao M, Matsubara K.	Eye Contact Lens. 2004 Apr;30(2):95-8. doi: 10.1097/01.icl.00000117256.77329.06.	Nomura K	Eye Contact Lens	2004
15269897	0	0	0		Work related disease	1	substance exposure including specified chemical substance and organic solvent	chemical	Were volatile organic compounds the inducing factors for subjective symptoms of employees working in newly constructed hospitals?	This study demonstrated possible relationships between environmental, personal, and occupational factors and changes in the subjective health symptoms of 214 employees after the relocation of a hospital in a region of Japan. Eight indoor volatile organic compounds (VOCs) were detected in at least one of the 19 rooms investigated, and total VOC (TVOC) concentrations in 8 rooms exceeded the advisab…	Adult; Air Pollution, Indoor; Environmental Monitoring; Epidemiological Monitoring; Female; Formaldehyde; Hospital Design and Construction; Hospitals; Humans; Japan; Male; Middle Aged; Occupational Health; Organic Chemicals; Sick Building Syndrome; Surveys and Questionnaires; Toluene; Volatilization; Xylenes	Takigawa T, Horike T, Ohashi Y, Kataoka H, Wang DH, Kira S.	Environ Toxicol. 2004 Aug;19(4):280-90. doi: 10.1002/tox.20035.	Takigawa T	Environ Toxicol	2004
15315253	0	0	1					0	An evaluation of a hybrid occupational therapy and supported employment program in Japan for persons with schizophrenia	A vocational rehabilitation program (occupational therapy and supported employment) for promoting the return to the community of long-stay persons with schizophrenia was established at a psychiatric hospital in Japan. The purpose of the study was to evaluate the program in terms of hospitalization rates, community tenure, and social functioning with each individual serving as his or her control. …	Adult; Employment, Supported; Hospitalization; Hospitals, Psychiatric; Humans; Japan; Male; Occupational Therapy; Patient Care Team; Rehabilitation, Vocational; Schizophrenia; Social Adjustment	Oka M, Otsuka K, Yokoyama N, Mintz J, Hoshino K, Niwa S, Liberman RP.	Am J Occup Ther. 2004 Jul-Aug;58(4):466-75. doi: 10.5014/ajot.58.4.466.	Oka M	Am J Occup Ther	2004
15318108	0	0	1					0	Hypervascular liver nodules in heavy drinkers of alcohol	Three cases of hypervascular nodules in the liver, without hepatitis B or C virus infection and with a history of alcohol abuse (120 ml/day for 15 to 30 years), are presented. Ultrasound examination revealed hypoechoic nodules in segment 6 (2 cm in diameter, case 1), in the right and left lobes (1-2 cm multiple type, case 2), and in segment 4 (4 cm, case 3). Hepatic angiography and computed tomog…	Adult; Alcoholism; Female; Humans; Liver; Male; Middle Aged	Kim SR, Maekawa Y, Imoto S, Sugano M, Kudo M.	Alcohol Clin Exp Res. 2004 Aug;28(8 Suppl Proceedings):174S-180S. doi: 10.1097/01.alc.0000133545.36628.77.	Kim SR	Alcohol Clin Exp Res	2004
15380777	0	1	0					0	Contribution of periodontal pathogens on tongue dorsa analyzed with real-time PCR to oral malodor	Oral malodor is considered to originate primarily from tongue microbiota populations. However, the relationship between oral malodor and tongue microbiota remains unclear. In this study, tongue periodontal pathogens were analyzed via real-time PCR, and the association between oral malodor and tongue periodontal pathogens, including Porphyromonas gingivalis, Tannerella forsythia, Prevotella interm…	Adult; Bacteria, Anaerobic; Bacteroides; Breath Tests; Chromatography, Gas; Female; Halitosis; Humans; Male; Middle Aged; Periodontitis; Polymerase Chain Reaction; Porphyromonas gingivalis; Sulfur Compounds; Tongue; Treponema	Tanaka M, Yamamoto Y, Kuboniwa M, Nonaka A, Nishida N, Maeda K, Kataoka K, Nagata H, Shizukuishi S.	Microbes Infect. 2004 Oct;6(12):1078-83. doi: 10.1016/j.micinf.2004.05.021.	Tanaka M	Microbes Infect	2004
15387109	0	0	1					0	ABO-incompatible renal transplantation at Tokyo Women's Medical University	One hundred and forty-one patients with end-stage renal failure underwent ABO-incompatible living kidney transplantation at our institute between January 1989 and December 2001. To remove anti-A and/or anti-B antibodies, the recipients received sessions of double-filtration plasmapheresis and/or sessions of regular plasmapheresis before renal transplantation. Among the initial 53 patients, 1-4 se…	ABO Blood-Group System; Adolescent; Adult; Aged; Blood Group Incompatibility; Child; Child, Preschool; Female; Graft Rejection; Graft Survival; Hospitals, University; Humans; Incidence; Isoantibodies; Kidney Transplantation; Male; Middle Aged; Survival Analysis; Tokyo; Treatment Outcome	Tanabe K, Tokumoto T, Ishida H, Toma H, Nakajima I, Fuchinoue S, Teraoka S.	Clin Transpl. 2003:175-81.	Tanabe K	Clin Transpl	2003
15447045	0	0	1					0	Effect of recent changes in atomic bomb survivor dosimetry on cancer mortality risk estimates			Preston DL, Pierce DA, Shimizu Y, Cullings HM, Fujita S, Funamoto S, Kodama K.	Radiat Res. 2004 Oct;162(4):377-89. doi: 10.1667/rr3232.	Preston DL	Radiat Res	2004
15453626	0	0	1			1		0	Emotional burden of nurses in palliative sedation therapy	Palliative sedation therapy is often required in terminally ill cancer patients, and may cause emotional burden for nurses. The primary aims of this study were 1) to clarify the levels of nurses' emotional burden related to sedation, and 2) to identify the factors contributing to the burden levels. A questionnaire survey of 3187 nurses, with a response rate of 82%. Eighty-two percent of the nurse…	Adult; Attitude of Health Personnel; Conscious Sedation; Cross-Sectional Studies; Female; Humans; Japan; Job Satisfaction; Male; Neoplasms; Nursing Staff, Hospital; Occupational Diseases; Palliative Care; Risk Factors; Stress, Psychological; Surveys and Questionnaires	Morita T, Miyashita M, Kimura R, Adachi I, Shima Y.	Palliat Med. 2004 Sep;18(6):550-7. doi: 10.1191/0269216304pm911oa.	Morita T	Palliat Med	2004
15492453	0	0	0		Lifestyle related disease/health status	1	lifestyle	smoke	Association between cigarette consumption and proteinuria in healthy Japanese men and women from an occupational population	The association between cigarette consumption and prevalence of mild proteinuria (30-99 mg/dl of albumin) was analyzed in 11,569 male and 4,715 female workers aged 18-67 yr recruited from an occupational population. Proteinuria was found in 274 (2.4%) of the total male workers and in 50 (1.1%) of the total females. Stepwise logistic regression analyses showed that sex, suspected diabetes mellitus…	Adolescent; Adult; Age Factors; Aged; Blood Pressure; Female; Humans; Japan; Logistic Models; Male; Middle Aged; Occupational Health; Proteinuria; Smoking; Workload	Yamada Y, Noborisaka Y, Ishizaki M, Honda R, Tsuritani I, Yamada S.	J Occup Health. 2004 Sep;46(5):365-73. doi: 10.1539/joh.46.365.	Yamada Y	J Occup Health	2004
15536885	0	0	0		Work related disease	1	shift	shift	Effect of shift work on mental state of factory workers	This paper examines the effects of shift work on the mental state of factory workers. As an indicator of the workers' mental condition, the authors used a scoring system (referred to below as the 'depression tendency score') based on the SRQ-D investigative report. The depression tendency score of the men was higher among the shift worker group than among the regular day worker group (p &lt; 0.01…	Adult; Depression; Humans; Japan; Male; Middle Aged; Psychiatric Status Rating Scales; Surveys and Questionnaires; Work Schedule Tolerance	Kaneko SY, Maeda T, Sasaki A, Sato A, Tanaka K, Kobayashi T, Tanaka M, Fukushima T.	Fukushima J Med Sci. 2004 Jun;50(1):1-9. doi: 10.5387/fms.50.1.	Kaneko SY	Fukushima J Med Sci	2004
15539058	0	0	0		Lifestyle related disease/health status	4	physical activity	sedentary	Health benefits of a pedometer-based physical activity intervention in sedentary workers	Inactivity is a leading contributor to chronic health problems. Here, we examined the effects of a pedometer-based physical activity intervention (Prince Edward Island-First Step Program, PEI-FSP) on activity and specific health indices in 106 sedentary workers. Participants were recruited from five workplaces where most jobs were moderately-highly sedentary. Using subjects as their own control, …	Adult; Blood Pressure; Body Mass Index; Female; Heart Rate; Humans; Japan; Male; Middle Aged; Multivariate Analysis; Occupational Health; Occupational Health Services; Physical Fitness; Regression Analysis; Walking; Workplace	Chan CB, Ryan DA, Tudor-Locke C.	Prev Med. 2004 Dec;39(6):1215-22. doi: 10.1016/j.ypmed.2004.04.053.	Chan CB	Prev Med	2004
15540627	0	0	0		Work related disease	2	PCB, asbestos, lead, metal, silica, cadmium, copper, and zinc	asbesto	Malignant pleural mesothelioma in parts of Japan in relationship to asbestos exposure	Malignant pleural mesothelioma is induced by asbestos exposure. Many reports have described this situation in America and European countries, but a few have been published in Japan. In this study malignant pleural mesothelioma cases in hospitals located in an area facing the Seto Inland Sea were evaluated. A total of 106 patients were examined with 100 patients having had occupational exposure to…	Adult; Aged; Aged, 80 and over; Asbestos; Case-Control Studies; Female; Hospitalization; Humans; Japan; Male; Mesothelioma; Middle Aged; Occupational Exposure; Pleural Neoplasms; Survival Analysis; Time Factors	Kishimoto T, Ozaki S, Kato K, Nishi H, Genba K.	Ind Health. 2004 Oct;42(4):435-9. doi: 10.2486/indhealth.42.435.	Kishimoto T	Ind Health	2004
15540629	0	0	0		Work related disease	2	substance exposure including specified chemical substance and organic solvent	ether	Health effects of exposure to ethylene glycol monoethyl ether in female workers	Ethylene glycol monoethyl ether (EGEE) is a solvent commonly used in industry. To find the health effect of the solvent exposure in women, we did an investigation on 32 female workers exposed to EGEE in factories manufacturing photopolymer sensitization plate, and 20 subjects working in the same companies without potential exposure to the solvent. The mean age was 35.0 and 33.9 yr in the two grou…	Acetates; Adult; Air Pollutants, Occupational; Case-Control Studies; China; Creatinine; Ether; Ethylene Glycol; Female; Humans; Industry; Middle Aged; Occupational Exposure; Solvents	Wang RS, Suda M, Gao X, Wang B, Nakajima T, Honma T.	Ind Health. 2004 Oct;42(4):447-51. doi: 10.2486/indhealth.42.447.	Wang RS	Ind Health	2004
15546247	1	0	0					0	A pilot study on genotype announcement to induce smoking cessation by Japanese smokers	Genotype announcements related to susceptibility to hazardous effects of smoking may be effective to induce smoking cessation. Subjects were municipal government employees, 63 young smokers employed in the previous year and 59 smokers with more than 45 pack-years, who were invited to educational sessions against smoking held in December 2003 and February 2004, respectively. In the session, those …	Adult; Female; Genetic Counseling; Genetic Predisposition to Disease; Humans; Japan; Male; Middle Aged; Motivation; Pilot Projects; Polymorphism, Genetic; Smoking Cessation	Hamajima N, Atsuta Y, Goto Y, Ito H.	Asian Pac J Cancer Prev. 2004 Oct-Dec;5(4):409-13.	Hamajima N	Asian Pac J Cancer Prev	2004
15583467	0	0	1					0	Vegetable, fruit, and cereal intake and risk of idiopathic pulmonary fibrosis in Japan	There has been little interest in the role of nutrition in prevention of idiopathic pulmonary fibrosis (IPF). We investigated the relationship between dietary intake of vegetables, fruit, cereals, antioxidants, and fiber and the risk of IPF in Japan. Included were 104 cases aged 40 years or over who were within 2 years of the diagnosis in accordance with the most recent criteria. Controls aged 40…	Adult; Aged; Antioxidants; Body Mass Index; Dietary Fiber; Edible Grain; Female; Fruit; Humans; Japan; Male; Middle Aged; Nutrition Surveys; Pulmonary Fibrosis; Risk Factors; Smoking; Solubility; Surveys and Questionnaires; Vegetables	Miyake Y, Sasaki S, Yokoyama T, Chida K, Azuma A, Suda T, Kudoh S, Sakamoto N, Okamoto K, Kobashi G, Washio M, Inaba Y, Tanaka H; Japan Idiopathic Pulmonary Fibrosis Study Group.	Ann Nutr Metab. 2004 Nov-Dec;48(6):390-7. doi: 10.1159/000082465. Epub 2004 Nov 30.	Miyake Y	Ann Nutr Metab	2004
15590349	0	1	0			2		0	Relation between the prefrontal cortex and cerebro-cerebellar functions: evidence from the results of stabilometrical indexes	The relation between prefrontal cortex and cerebro-cerebellar functions of 50 normal healthy elderly people was examined. The function of the prefrontal cortex was measured by means of a letter fluency test and the Digit Cancellation Test (D-CAT, a test for the assessment of attention). Two indexes of postural tremor measured by the stabilometer were employed for the indication of cerebello-thala…	Aged; Aging; Case-Control Studies; Cerebellum; Cognition; Female; Humans; Male; Motor Skills; Neuropsychological Tests; Posture; Prefrontal Cortex; Speech; Thalamus; Tremor	Hatta T, Masui T, Ito Y, Ito E, Hasegawa Y, Matsuyama Y.	Appl Neuropsychol. 2004;11(3):153-60. doi: 10.1207/s15324826an1103_3.	Hatta T	Appl Neuropsychol	2004
15599065	1	0	0					0	Cardiovascular reactivity to mental stress: relationship with menstrual cycle and gender	The purpose of the present study was to determine the fluctuation in cardiovascular reactivity to mental stress during the menstrual cycle by comparing heart rate variability (HRV), and other physiological and psychological data in females with those in males. Cardiovascular reactivity to two mental tasks was measured in 14 females during the follicular and luteal phase of menstruation over two m…	Adult; Blood Pressure; Cardiovascular System; Cognition; Female; Heart Rate; Humans; Male; Menstrual Cycle; Sex Factors; Stress, Psychological; Surveys and Questionnaires	Sato N, Miyake S.	J Physiol Anthropol Appl Human Sci. 2004 Nov;23(6):215-23. doi: 10.2114/jpa.23.215.	Sato N	J Physiol Anthropol Appl Human Sci	2004
15610194	0	0	1					0	Statistics on deliveries of mothers with epilepsy at Yokohama City University Hospital	To survey and summarize the treatment of pregnant women with epilepsy and to obtain data for the improvement of daily treatment regimens. We reviewed medical records of 36 deliveries of 25 mothers with epilepsy at Yokohama City University Hospital from September 1991 to December 2000 and statistically compared the differences in drug-taking profiles, complications during pregnancy, types of deliv…	Abnormalities, Drug-Induced; Adolescent; Adult; Age of Onset; Anticonvulsants; Child of Impaired Parents; Congenital Abnormalities; Delivery, Obstetric; Epilepsy; Family Planning Services; Female; Hospitals, University; Humans; Japan; Obstetric Labor Complications; Physician-Patient Relations; Practice Patterns, Physicians'; Pregnancy; Pregnancy Complications; Pregnancy Outcome	Endo S, Hagimoto H, Yamazawa H, Kajihara S, Kubota S, Kamijo A, Nakajima K, Furusho R, Miyauchi T, Endo M.	Epilepsia. 2004;45 Suppl 8:42-7. doi: 10.1111/j.0013-9580.2004.458009.x.	Endo S	Epilepsia	2004
15613764	0	0	0		Lifestyle related disease/health status	1	others	checkup utility	Efficacy and effectiveness of liver screening program to detect fatty liver in the periodic health check-ups	To determine whether the current liver screening program for fatty liver has sufficient scientific evidence to justify its continued implementation. The liver screening program to detect fatty liver was performed on 411 Japanese workers utilizing serum aspartate aminotransferase (ALT), alanine aminotransferase (AST), and gammaglutamyl transpeptidase (gamma-GTP). Based on the preceding studies, su…	Adult; Alanine Transaminase; Aspartate Aminotransferases; Body Mass Index; Fatty Liver; Female; Guanosine Triphosphate; Humans; Japan; Liver; Male; Mass Screening; Middle Aged; Occupational Health Services; Predictive Value of Tests; Reproducibility of Results; Ultrasonography	Nomura K, Yano E, Shinozaki T, Tagawa K.	J Occup Health. 2004 Nov;46(6):423-8. doi: 10.1539/joh.46.423.	Nomura K	J Occup Health	2004
15613769	0	0	0		Career /education/ satisfaction/self-efficacy	1	satisfaction	checkup	Factors associated with satisfaction among participants in a periodical worksite health check-up in Japan	To improve the satisfaction of people who had periodical worksite health check-ups, we conducted a questionnaire survey. It is possible that a portion of the health check-up participants who have a medical history of serious disease may have different expectations of periodical health check-ups compared to healthy individuals. We conducted the analysis by dividing the participants into three grou…	Adult; Delivery of Health Care; Female; Health Services; Health Status; Humans; Japan; Male; Middle Aged; Occupational Health; Personal Satisfaction; Surveys and Questionnaires; Workplace	Kudo Y, Satoh T, Hosoi K, Aizawa Y.	J Occup Health. 2004 Nov;46(6):461-9. doi: 10.1539/joh.46.461.	Kudo Y	J Occup Health	2004
15613773	0	0	0		Mental Health	3	occupational stress		Relationship between smoking and major depression in a Japanese workplace	NA	Adult; Aged; Cohort Studies; Cross-Sectional Studies; Depressive Disorder, Major; Female; Health Occupations; Humans; Japan; Male; Middle Aged; Prevalence; Risk Factors; Smoking; Workplace	Takeuchi T, Nakao M, Yano E.	J Occup Health. 2004 Nov;46(6):489-92. doi: 10.1539/joh.46.489.	Takeuchi T	J Occup Health	2004
15617394	0	0	0		Mental Health	1	occupational stress		Occupational class and exposure to job stressors among employed men and women in Japan	The relationship between occupational class and exposure to job stressors among employed men and women in Japan remains unclear. Data of 16,444 men and 3,078 women were analyzed. The information was obtained from answers to a questionnaire distributed among employees of nine companies in Japan between 1996 and 1998 (average response rate, 85%). The International Standardized Classification of Occ…	Adolescent; Adult; Analysis of Variance; Chi-Square Distribution; Female; Humans; Internal-External Control; Japan; Male; Middle Aged; Occupational Exposure; Occupations; Stress, Psychological; Surveys and Questionnaires	Kawakami N, Haratani T, Kobayashi F, Ishizaki M, Hayashi T, Fujita O, Aizawa Y, Miyazaki S, Hiro H, Masumoto T, Hashimoto S, Araki S.	J Epidemiol. 2004 Nov;14(6):204-11. doi: 10.2188/jea.14.204.	Kawakami N	J Epidemiol	2004
15640752	0	1	0					0	Right-lateralized neural activity during inner speech repeated by cues	Neural activity during inner speech of meaningless syllable sequences was measured with MEG and fMRI from eight right-handed subjects who executed a delayed-response task. An fMRI-constrained MEG multi-dipole analysis showed that active neural sources were detected at latencies of about 200-300 ms after cues near the posterior superior temporal sulcus and were more numerous in the right hemispher…	Adult; Brain; Brain Mapping; Cues; Female; Functional Laterality; Humans; Language; Magnetic Resonance Imaging; Magnetoencephalography; Male; Memory, Short-Term; Oxygen; Photic Stimulation; Reaction Time; Speech Discrimination Tests; Verbal Behavior	Fujimaki N, Hayakawa T, Matani A, Okabe Y.	Neuroreport. 2004 Oct 25;15(15):2341-5. doi: 10.1097/00001756-200410250-00008.	Fujimaki N	Neuroreport	2004
15642043	1	0	0					0	Relationships between lifestyle and dental health behaviors in a rural population in Japan	The aim of this study was to determine associations of lifestyle with dental health behaviors such as tooth brushing frequency, use of extra cleaning devices, and regular dental visits to a dentist. Data were collected from 1182 dentate residents 18 years of age or older who resided in a typical farming district. The data included data on the demographic factors, dental health behavior, and vario…	Adolescent; Adult; Age Factors; Aged; Analysis of Variance; Dental Care; Female; Health Behavior; Humans; Japan; Life Style; Logistic Models; Male; Middle Aged; Oral Hygiene; Rural Population; Sex Factors; Smoking; Surveys and Questionnaires	Harada S, Akhter R, Kurita K, Mori M, Hoshikoshi M, Tamashiro H, Morita M.	Community Dent Oral Epidemiol. 2005 Feb;33(1):17-24. doi: 10.1111/j.1600-0528.2004.00189.x.	Harada S	Community Dent Oral Epidemiol	2005
15645092	0	1	0					0	Effects of arginine on hair damage via oxidative coloring process	The purpose of this study was to measure the protective effects of arginine in oxidative coloring or bleaching process. Contact angle measurement, tensile measurement and amino acid analysis were employed. As the first step, it was shown that oxidative coloring or bleaching process decreases hair surface hydrophobicity and tensile strength in wet condition. Next the study has been conducted with …	Adult; Ammonium Hydroxide; Arginine; Cysteic Acid; Cysteine; Female; Hair; Hair Dyes; Humans; Hydrophobic and Hydrophilic Interactions; Hydroxides; Oxidation-Reduction; Phenylenediamines; Surface Properties; Tensile Strength	Oshimura E, Ino M.	J Cosmet Sci. 2004;55 Suppl:S155-70.	Oshimura E	J Cosmet Sci	2004
15649257	1	0	0		Menstruation, menopause, and genital concerns			0	Impact of menstrual and reproductive factors on breast cancer risk in Japan: results of the JACC study	The incidence of breast cancer among Japanese women, a traditionally low-risk population, has increased substantially. To evaluate the association of reproductive factors with breast cancer risk, we examined 38,159 Japanese women, aged 40-79 years, who responded to a questionnaire on reproductive and other lifestyle factors from 1988 to 1990 in the Japan Collaborative Cohort Study. During an aver…	Adult; Age Factors; Aged; Breast Neoplasms; Female; Humans; Japan; Menstruation; Middle Aged; Prospective Studies; Reproductive History; Risk Factors	Tamakoshi K, Yatsuya H, Wakai K, Suzuki S, Nishio K, Lin Y, Niwa Y, Kondo T, Yamamoto A, Tokudome S, Toyoshima H, Tamakoshi A; JACC Study Group.	Cancer Sci. 2005 Jan;96(1):57-62. doi: 10.1111/j.1349-7006.2005.00010.x.	Tamakoshi K	Cancer Sci	2005
15666899	0	1	0					0	Auditory memory and proficiency of second language speaking: a latent variable analysis approach	Previous studies of second language aptitude have mainly used verbal stimuli in memory tasks. Memory for musical stimuli has not been used in aptitude studies although music and language have structural similarity. In this study, 30 Japanese university students who speak English as a second language (19 men, M=21.3 yr., SD=1.8) participated in the experiment as volunteers. They performed verbal m…	Adult; Female; Humans; Language; Male; Memory; Phonetics; Speech; Speech Discrimination Tests; Speech Perception	Tanaka A, Nakamura K.	Psychol Rep. 2004 Dec;95(3 Pt 1):723-34. doi: 10.2466/pr0.95.3.723-734.	Tanaka A	Psychol Rep	2004
[truncated: 1,879 more rows]
