# Supplementary material for: The quantity and quality of scientific evidence about the health of working women in occupational health of Japan: A scoping review
Source: J Occup Health. 2023 Oct 16;65(1):e12427. doi: 10.1002/1348-9585.12427 (PMC10579630; doi:10.1002/1348-9585.12427)
Supplement: Supplementary file 4 — Table S2. [file JOH2-65-e12427-s004.xlsx]

## Sheet: 2501件⇒855
id	men worker only	No work relevant	Specific participants	Out of focus	領域	研究デザイン	分類	memo	タイトル	抄録	著者名（筆頭著者の所属機関）	収載誌名（及び、ISSN、巻号、ページ、発行年月）発行元名	type	キーワード	キーワード（続き）	M	doi	citationInfo
1983040319	0	0	0	1			anemia		貧血のプライマリ・ケア 集団検診の判定および検診の事後措置	(1)集団検診の判定の1部門としてHb量を用いる場合,産業医の健康管理区分に準じた,表を用いることを提案した.(2)昭和53年以降,貧血講習会に30歳以下の女性の出席が少なくなった.これは勤労女性の増加によると思われる	川久保 亮(川久保医院)	日本医事新報(0385-9215)3052号 Page29-34(1982.10)	原著論文	貧血(診断)		ヒト		日本医事新報(0385-9215)3052号 Page29-34(1982.10)
1983040431	0	0	0	0	Infertility, pregnancy and childbirth	0	safety, work regulation, and prepostntal leave	perinatal working women	自営業に従事する妊産婦の保健行動について	出産後1～13か月の時点でアンケート調査し,自営業に従事する妊産婦の妊娠から育児に至るまでの医療・食事・労働状態に関連する保健行動を把握した.労働状態は10時間以上の労働に従事する者や休憩・休日のとれない者があり,出産前は休まなかった者の方が多く,産後の休業も1～2週間と非常に短い者があるなど,勤労働妊婦に比べると劣悪な条件下で働いている妊産婦をみた	出口 佐代子(松戸市保健衛生部), 木谷 重代	保健婦雑誌(0047-1844)38巻8号 Page714-719(1982.08)	原著論文	健康; 妊産婦		ヒト; 女	10.11477/mf.1662206562	保健婦雑誌(0047-1844)38巻8号 Page714-719(1982.08)
1983150717	0	0	1	0					各種女子作業者の腰部障害に関する労働衛生学的研究	保育所,学校給食センター,裁判所における各女子作業者680名と保母志願者79名について,腰部障害に関する実態調査を行った.(1)学校給食センター調理員に腰痛が多発しており,その要因として作業負荷が強いこと,調理員の体力が低下していることが推論された.(2)保育所女子作業者の腰部障害には保持重量,床の状態,結婚の状況など環境要因と,腹背筋持久力,脊柱可動域などの体力要因が関連している	森下 常一(大阪市立大学 衛生学), 堀口 俊一, 市川 宣恭	住友産業衛生(0081-928X)18号 Page203-220(1982.11)	原著論文	労働衛生; 女性; 腰仙部				住友産業衛生(0081-928X)18号 Page203-220(1982.11)
1983200711	0	0	0	1					カナダにおける労働衛生の現状(その11)婦人の労働衛生における地位について		Yoshida Ken(カナダ)	労働の科学(0035-7774)38巻2号 Page46-49(1983.02)	原著論文	労働衛生(調査・実態); 女性(調査・実態)				労働の科学(0035-7774)38巻2号 Page46-49(1983.02)
1983264384	0	0	1	0					琉球大学医学部附属病院における女性勤務者の風疹抗体価の現状について	1981年7月,琉球大学医学部附属病院に勤務する女子職員を対象とし風疹抗体価を測定した.陽性率が84.4%であったが,陰性例にワクチンを接種すると77.8%が陽転した	平良 玲子(琉球大学医学部附属病院 検査), 喜屋武 剛義, 上田 朝高	臨床検査(0485-1420)27巻3号 Page326-328(1983.03)	原著論文	風疹(抗原・抗体・補体)		ヒト	10.11477/mf.1542917421	臨床検査(0485-1420)27巻3号 Page326-328(1983.03)
1984001619	0	0	1	0					ヒステリー的色彩の強い抑うつ症例について 境界例論からの一考察	主に壮年期に発症するヒステリー的色彩の強い女性のうつ病5例の治療経過を通じて以下の考察を行った.1)これらは単に抑うつ神経症としたり,ヒステリーとするだけでは不充分で,その背景にBorderline Personality Disorder (DSM-3)という性格の病理があると考えるのが適当と思われた.2)治療経過を3段階に分け,1, 2, 3とした.その中心となるのは「1人でいることの不能」が際立つ「見捨てられ抑うつ」の段階であった.またその極期には一過性に離人体験,関係念慮が生じた.3)特徴的な対人力動として,依存の対象となった他者に対する被虐的,強迫的しがみつきがあり,これがわれわれに彼女たちを極めてヒステリー的と思わせた.4)成人期の発症が少なからず見られた.これについては,青年期の分離,独立の課題に直面し,その困難を男性へのしがみつきと強迫的な労働によって回避した彼女たちが,…	中西 俊夫(一宮市立市民病院今伊勢分院)	臨床精神病理(0389-3723)3巻1号 Page65-78(1982.06)	原著論文	うつ病; ヒステリー				臨床精神病理(0389-3723)3巻1号 Page65-78(1982.06)
1984027979	1	0	0	0					農村における男性の貧血	農村での男性の血色素量と貧血実態を,10年間の継続調査を通じて報告した.血色素量値は,10年を通じ14.8～13.9 g/dl間にあり,貧血者(血色素量13.0 g/dl未満)は5.5～22.7%で,近年血色素量の低下,貧血者の増加傾向にあった.とくに,血色素量10.9 g/dl以下の貧血者23名のなかから,胃潰瘍,胃ガン,腎炎などを発見し,男性での貧血検査の重要さを示唆していた.生活調査では,軽症貧血者は女性の場合と同様,労働と食事との関係に負うところが多い	宮原 伸二(上郷健康セ), 佐藤 富子	秋田県農村医学会雑誌(0002-368X)28巻2号 Page13-18(1982.07)	原著論文	貧血; 地方の保健		ヒト; 男		秋田県農村医学会雑誌(0002-368X)28巻2号 Page13-18(1982.07)
1984050004	0	0	0	1					ずい道建設出稼者の供給地域における死因構造に関する研究(第1編)死因構造の地域別比較	ずい道建設出稼者の多い大分県佐伯市・南海部郡につき,地域の死因構造におよぼす,ずい道建設出稼の影響につき検討した.1)ずい道建設出稼者率の高い地域の要因群では,全死因をはじめとし,1群・伝染病と寄生虫病,全結核,けい肺結核,2群・新生物,胃ガン,9群・消化器系疾患,脳血管疾患,けい肺とけい酸による塵肺症の死因で,男性の死亡率が対照群に比べ高い.2)男性の死因構造の特徴が,ずい道建設出稼の少ない女性では認めないことより,男性の死因構造の特徴が職業要因と関連していることを示唆した.3)上記9項目の死因中,30代以降の広範囲な年齢階級で,要因群の死亡比が対照群に比べ高い項目は,けい肺結核,全結核,1群,全死因,2群の5項目で,ずい道建設出稼との関連が強く推察した.4)上記9項目の死因と,ずい道建設出稼を含めた33項目の社会経済的要因との相関関係を検討し,主成分分析をした,けい肺結核,全結核,1…	久繁 哲徳(高知医科大学 公衆衛), 久米 行則, 山本 真	産業医学(0047-1879)25巻4号 Page245-261(1983.07)	原著論文	死亡(疫学)	トンネル	ヒト	10.1539/joh1959.25.245	産業医学(0047-1879)25巻4号 Page245-261(1983.07)
1984085775	0	0	0	0	Lifestyle related disease/health status	0	oral health	oral	歯周疾患に関する疫学的調査(第1報)	日常生活環境,労働環境の点から共通性の多いある工場の労働者集団を対象として,口腔衛生状態を調べるためにこの調査を行った.無作為に抽出した203名の労働者(うち男性152名,女性51名)についてPlaque Index (Silness & Loee), probing depth, Gingival Bleeding Index (Ainamo & Bay)動揺度,根分岐部病変を調査した.その結果,Pl. I.では上顎臼歯部,遠心部,舌側部で高い傾向がみられた.GB. I.では,40～50歳代の年齢層が5%の危険率で有意に高かった.また上顎臼歯部,隣接面で高い傾向がみられ,頬側中央部が低い出血の傾向がみられた.P.P.は20歳代以降増齢的に増加する傾向があり,隣接面,上下顎臼歯部で4 mm以上のP.D.を有する割合が増え,後方歯になる程,高率になる傾向がみられた.根分岐部病変は,中高年齢…	渡辺 嘉一(日本歯科大学 歯周病), 高須賀 慎二, 松田 文英	日本歯周病学会会誌(0385-0110)24巻3号 Page446-455(1982.09)	原著論文	歯周疾患(疫学)		ヒト; 歯学	10.2329/perio.24.446	日本歯周病学会会誌(0385-0110)24巻3号 Page446-455(1982.09)
1984092529	0	0	1	0					農協,職場,老人健診よりみた山梨県民健康度の推移	老健,農協,職場の3群中,農協,職場の40代を中心に比較してみると,尿糖,白血球異常者率は職場男性に多く,貧血,肥満者率は職場女性に多い.著差を認めなかったものは,尿蛋白,高血圧者率,GOT, GPT異常者率であった.心電図所見では,女性にMD出現者が多く,且つ加齢により増加した.老人には伝導生成障碍が増加し,P波の異常が顕著である.P波及びベクトル環では,2峰性,2相性・僧性・肺性等の変化が多かった.加齢による心房筋傷害の変化を示唆するものと思われる	堀切 清輝(山梨総合健診センター), 石原 秀文	山梨医学(0912-2958)10巻 Page120-123(1983.03)	原著論文	高齢者; 診断サービス; 職場				山梨医学(0912-2958)10巻 Page120-123(1983.03)
1984092882	0	0	1	0					某企業に勤務する精神分裂病者の実態	従業員約4500名の企業で昭和46年から11年間に相談室を訪れ,分裂病症状のために入院または休業した25名と,長期休業の既往はないが,分裂病症状のため当相談室を訪れた5名を対象とした.発症年齢は20歳代の発症が19名と最も多い.入社後発症までの平均期間は7.8年であった.30人中19人に何らかの誘因を認めた.女性関係と服薬中止はおのおの11件,活動範囲の拡大は7件,配転と出張はおのおの4件,夜勤,疲労,家族内トラブル,海外出張にもれるが各1件であった.対象者30名中,在職者は24名(うち2名は休業中),定年退職者は1名,途中退職者は4名,死亡退職者は1名であった	中川 一広(広島大学 神経精神医), 更井 啓介, 野村 昭太郎	社会精神医学(0387-2564)6巻3号 Page193-199(1983.09)	原著論文	労働衛生; 統合失調症(調査・実態)		ヒト		社会精神医学(0387-2564)6巻3号 Page193-199(1983.09)
1984105219	0	0	1	0					某農村地区婦人の健康・労働に関する調査研究		岩田 弘敏(和歌山県立医科大学 公衆衛), 笠松 隆洋, 宮下 和久	公衆衛生(0368-5187)47巻8号 Page535-539(1983.08)	原著論文	女性; 労働; 地方の保健; 保健行動			10.11477/mf.1401206744	公衆衛生(0368-5187)47巻8号 Page535-539(1983.08)
1984114415	0	0	0	0	Work related disease	0	Musle skeletal disorder	others	各種農作業における労働負担の実態と婦人労働の役割に関する労働衛生学的研究	女子は機械によって処理される前後の過程を人力で取扱う比較的単純な作業の比重が高いため,男子に比し,機械化の進行による労働負担の軽減の影響を受けていない.又,施設園芸,酪農の給餌,搾乳,畜舎の清掃,養蚕のような,単位作業の労働強度は比較的小さく,作業の持続時間が比較的長く,注意の持続的集中を要するような農作業従事の割合が高い.果樹作業では,防除期と収獲期を除き主として家事を担当しており,圃場内での筋労作も主として男子が担当し,男女の労働負担の様態は他と異なる	二塚 信(熊本大学 公衆衛), 上田 厚, 上田 忠子	日本農村医学会雑誌(0468-2513)32巻2号 Page112-126(1983.07)	原著論文	女性; 農業; 労働(調査・実態)		ヒト; 女	10.2185/jjrm.32.112	日本農村医学会雑誌(0468-2513)32巻2号 Page112-126(1983.07)
1984114416	0	0	0	0	Work related disease	0	Musle skeletal disorder	others	比較的近代化された農業地帯における婦人農業従事者の労働負担と自覚症状	営農形態によって労働負担,健康水準にある程度の差異が認められた.労働態様を詳細に把握し,保健上の問題点を具体的に指摘していく必要がある	渡部 真也(滋賀医科大学 予防医), 福地 保馬, 金森 雅夫	日本農村医学会雑誌(0468-2513)32巻2号 Page101-111(1983.07)	原著論文	女性; 徴候と症状; 農業; 労働(調査・実態)		ヒト; 女	10.2185/jjrm.32.101	日本農村医学会雑誌(0468-2513)32巻2号 Page101-111(1983.07)
1984114417	0	0	0	1			lifestyle		季節別にみた長野県婦人農業従事者の健康・生活に関する研究	各種疾患の有病率,検査平均値は,農業労働による影響と寒冷などの条件,食生活などの3者から季節変動する.健康管理対策を考える時,単に検診結果を地域的に比較するのでなく,検診の季節による差を充分考慮し,又,作目地帯別・農業の有無別も検討し,生活時間の使い方と合せた健康教育活動が重要である	市川 英彦(厚生連佐久総合病院), 横山 孝子, 朝田 捷	日本農村医学会雑誌(0468-2513)32巻2号 Page87-100(1983.07)	原著論文	季節; 健康; 女性; 農業		ヒト; 女	10.2185/jjrm.32.87	日本農村医学会雑誌(0468-2513)32巻2号 Page87-100(1983.07)
1984155836	0	0	0	1					女性アルコール症者の臨床精神医学的研究	昭和54年と昭和56年に入院中の40例の女性アルコール症者の実態調査を行なった.1)生育環境の悪さとして,未成年期に両親との離死別(40.0%),両親の不和(48.0%)が多く,血縁者にアルコール症または大酒家が88.0%の高率にみられた.習慣飲酒のきっかけは,"仕事が水商売""家庭のストレス"であり,問題飲酒のきっかけも家庭問題が多かった.2)入院時主訴・主症状としては,身体症状45.0%,怠職35.0%,家事遂行不能30.0%が多く,入院時離脱症状は45.0%に認められ,うち,せん妄は17.5%に認められた.既往精神疾患は50.0%に認められ,薬物依存,神経症は男性に比べ有意に多かった.3)習慣性飲酒開始の早い群と遅い群では,未成年期生育環境,水商売経験,飲酒問題行動,婚姻状況,夫の問題行動,飲酒のきっかけ,MMPIなどに相違がみられ,女性アルコール症者の非均一性が示唆された	西井 保行(高知医科大学 神経精神医)	岡山医学会雑誌(0030-1558)95巻9～10号 Page969-986(1983.10)	原著論文	アルコール依存症(病理学)		ヒト; 成人(19～44); 中年(45～64); 高齢者(65～); 男; 女		岡山医学会雑誌(0030-1558)95巻9～10号 Page969-986(1983.10)
1984166017	0	0	1	0					農業従事者と「かき」養殖従事者の健康状態の比較	農業従事者と「かき」養殖業者の生活行動調査,食事と嗜好品調査,医学的調査の成績につき述べた.男女とも「かき」養殖業者より農業従事者の方に問題点が多く,特に農業従事者では肝機能と脂質代謝に注意すべき点があった.この原因として推定されることは,食生活,特に蛋白質摂取法の違い,労働時間と睡眠時間のバランスと休息時間の取り方,さらに農閑期での男性の農外就労と女性の労働時間が短いこと等であろう	高科 成良(広島県)	農村の健康福祉シリーズ40号 Page3-10(1984.01)	原著論文	診断サービス				農村の健康福祉シリーズ40号 Page3-10(1984.01)
1984173372	0	1	0	0					成人女性における鉄欠乏の実態 血清フェリチン値の測定を中心としての病院勤務者での検討	21～57歳の男子79名を対照とし,16～59歳の女子229名につき検索した.(1)女子の血清フェリチン値とトランスフェリン飽和率は男子に比し低く,50歳代では他に比し高かった.(2)鉄欠乏の頻度は38.0%で,これは男子に比し著しく高かった.50歳代での頻度は他に比し低かった.(3)偏食,月経過多,妊娠は鉄欠乏の一因ではあるが,すべてではない.(4)前潜在性～潜在性鉄欠乏は不定愁訴の原因にはならない.また妊娠時以外には鉄欠乏性貧血へ移行しなかった	滝田 資也(常滑市民病院), 茶谷 雅裕, 榊原 長二	医学と薬学(0389-3898)10巻5号 Page1675-1680(1983.11)	原著論文	Ferritins(測定・定量,血液); 代謝性疾患; 鉄(欠損・欠乏)		ヒト; 男; 女		医学と薬学(0389-3898)10巻5号 Page1675-1680(1983.11)
1984186793	0	0	0	1					乳幼児をもつ勤労婦人の生活時間(第2報) 生活行動の生起時刻,出宅前と帰宅後の在宅時間および子供の迎えに関連した生活時間についての検討	保育園に子供を預けている297名(調査期間が3日ないし4日間で,延1,140名)の婦人の生活時間調査資料につき,生活行動生起時刻,出宅前と帰宅後の在宅時間,また「子供の迎え」に関連した生活時間構成につき検討した.(1)家事・育児の役割が対象者の起床と就床の時刻を相当制約していた.(2)出宅前時間の長さは起床時刻と出宅時刻により,帰宅後時間の長さは帰宅時刻により大きく規定され,これらの在宅時間の長さにより家事作業の長さがまず大きく変化し,次いで育児時間,さらに社会的文化的生活時間の長さが順次変化した.(3)大多数の人が退勤後できる限り速やかに子供を迎えに保育園へかけつけていた	安倍 和則(横浜市立大学 衛生学), 越河 六郎	労働科学(0022-443X)59巻3号 Page107-113(1983.03)	原著論文	労働衛生; 女性	生活時間			労働科学(0022-443X)59巻3号 Page107-113(1983.03)
1984186801	0	0	0	0	Infertility, pregnancy and childbirth	0	pregnancy outcome	perinatal working women	勤労婦人と産科異常について		松本 八千穂(福岡市西保健所), 中山 茂春, 花田 咲子	母性衛生(0388-1512)25巻1号 Page121-124(1984.03)	原著論文	予防医学; 妊産婦(異常,対策・方法)		妊娠; 女; 看護		母性衛生(0388-1512)25巻1号 Page121-124(1984.03)
1985016672	0	0	0	1				1	乳幼児をもつ勤労婦人の生活時間(第3報) 独身勤労婦人および在宅主婦とのmatched pair分析		安倍 和則(横浜市立大学 衛生学), 越河 六郎	労働科学(0022-443X)59巻3号 Page115-121(1983.03)	原著論文	育児(調査・実態,対策・方法); 労働衛生(調査・実態); 女性(分析・検出,調査・実態)				労働科学(0022-443X)59巻3号 Page115-121(1983.03)
1985058449	0	0	0	0	Work and balance	0	workstyle	workstyle	現代女性の就業パタンと就業意識 いかに,なぜ働くか		天野 正子(千葉大学 文)	看護展望(0385-549X)9巻8号 Page674-679(1984.08)	原著論文	看護師		看護		看護展望(0385-549X)9巻8号 Page674-679(1984.08)
1985060790	0	1	0	0					潜在性鉄欠乏症の調査成績からみた鉄欠乏の進展に関する一考察	松山赤十字病院に勤務する健康成人女性.143名中,鉄欠乏性貧血は約5%,鉄欠乏症は約50%,潜在性鉄欠乏症は約70%に認め,そのほか約30%に貧血準備状態と思われるHt, MCH, MCVの低下を認めた.鉄欠乏の進展は,潜在性鉄欠乏症から鉄欠乏症となりHb合成障害をきたし,次いで赤血球形態変化,すなわち低色素性,次いで小球性赤血球となり,鉄欠乏性貧血が発現すると考える	村上 光(松山赤十字病院)	日本医事新報(0385-9215)3146号 Page43-45(1984.08)	原著論文	鉄(欠損・欠乏)				日本医事新報(0385-9215)3146号 Page43-45(1984.08)
1985069976	0	0	1	0					自己コントロールを治療パラダイムとした脱感作と主張反応の複合利用による対人不安の低減	対人不安を訴える事例を手掛りに自己コントロール法によって対人不安の脱感作をはかり,主張反応(行動リハーサル法)との併用によってその成功を見た治療結果について報告された.クライエントは女性(27歳)で外科病院勤務.インテーク面接から第3セッションにかけては本事例における問題の分析と治療方針の策定がなされた.第4セッションはポリグラフ測定と自己コントロール脱感作の導入.第5セッションは不安イメージによる意識化.第6～8セッションはイメージによる行動リハーサルの利用.第9～10セッションはIさんに対する主張反応のイメージ・リハーサル.第11-13セッションはIさんへの主張反応の実行と隣人へのイメージ脱感作の導入.第14～15セッションは新しい生活志向の発見.第16セッション(終結)から成り,最終的にはクライエントの職場の人間関係を含めた全般的な日常生活の行動改善が達成された	小玉 正博(筑波大学 教育)	教育相談研究(0287-0584)22巻 Page3-12(1984.03)	原著論文	恐怖症(治療); 心理学的脱感作		ヒト		教育相談研究(0287-0584)22巻 Page3-12(1984.03)
1985176132	0	0	1	0					女性のライフサイクルと看護職 出産,子育て期と仕事をどうつなげるか		前原 澄子(千葉大学 看護)	看護学生(0385-5988)33巻1号 Page12-14(1985.04)	原著論文	看護師		看護		看護学生(0385-5988)33巻1号 Page12-14(1985.04)
1985176133	0	0	1	0					現代女性の就業意識		大道 和美(蒲田保育専門学校)	看護学生(0385-5988)33巻1号 Page9-11(1985.04)	原著論文	看護師(心理学)		看護		看護学生(0385-5988)33巻1号 Page9-11(1985.04)
1986050929	0	0	1	0					19世紀以降近江農村の母性健康障害 過去帳成人女子死因の考察	須田の研究から,近世後期飛騨地方の妊産婦死亡率の実態は,21～50歳では産後死,難産死が全死亡者の8.2%を占め,とくに30歳代女性では死亡の1/4以上を産後死と,難産死でしめていたと推察できる.妊産婦死亡率が高かった原因は,一般に論じられている当時の農村生活の過重労働,栄養不良,貧血状態があったのは明らかである.それ以上に18世紀以降,当地域の二毛作農業の表裏両伴の労働が重複・集中する農繁期の体力消耗は,ほとんど極限状態に近かった.このため,受胎の機会が農繁期には著しく減少し,農閑期の体力回復をまって始めて,受胎の機会が増大した.農繁期の旧暦6月,現7月の一時期と,旧暦12, 1月,現12, 1, 2月の連続した時期に出産が集中した.そのため,とくに農繁期の出産は,一層妊産婦死亡の増加を招いた.1872年以前では,出産とその前後を中心に成人女子死亡が集中し,出血死を招く栄養不良,貧血,…	大柴 弘子(信州大学 医技短大)	公衆衛生(0368-5187)49巻7号 Page489-495(1985.07)	原著論文	母性福祉(情報・歴史); 地方の保健; 妊産婦(死亡・死亡率)		ヒト; 女	10.11477/mf.1401207084	公衆衛生(0368-5187)49巻7号 Page489-495(1985.07)
1986054386	0	0	0	0	Infertility, pregnancy and childbirth	0	work, nutrition, lifestyle	perinatal working women	勤労妊婦の保健とエクササイズ		塚田 一郎(関東逓信病院)	ペリネイタルケア(0910-8718)4巻9号 Page22-26(1985.08)	原著論文	妊産婦(運動療法)		ヒト; 妊娠; 女; 看護		ペリネイタルケア(0910-8718)4巻9号 Page22-26(1985.08)
1986055302	0	0	0	0	Lifestyle related disease/health status	0	lifestyle	others	北海道内浦湾内におけるホタテ養殖漁業者の生産および生活労働に関する研究	砂原町では昭和54年より漁業従事者検診を行っているが,56年より3ヵ年ホタテ養殖者を対象として医学的検査とアンケート調査を行い,その成績を検討するとともに,近接地八雲町の農業従事者(主として酪農)の健康調査との対比を行った.医学的検査では,初年度では肥満,高血圧が多くみられた.とくに肥満は女性に,高血圧は男性に多い.翌年度では高血圧は約半数に減少したが,肥満はほぼ同数であった.農業従事者との比較では,肥満はホタテ養殖者の男性に多く,女性ではほぼ同数,高血圧は男性でホタテ養殖者,女性では農業従事者に多い傾向がみられた.アンケート調査では,健康状態で身体の調子が悪い,疲れやすいと訴えるものがホタテ養殖者の女性に多く,農夫症は男女ともにホタテ養殖者に多くみられた.医学的検査時には同時に栄養生活指導を実施し,とくに高血圧,肥満を認めた人を重点的に指導した.減塩食を徹底させた結果が,高血圧の減少に…	小山 昌正(砂原町国民健康保険病院)	日本農村医学会雑誌(0468-2513)34巻1号 Page1-11(1985.05)	原著論文	保健行動	漁民(調査・実態)	ヒト	10.2185/jjrm.34.1	日本農村医学会雑誌(0468-2513)34巻1号 Page1-11(1985.05)
1986055304	0	0	0	0	Lifestyle related disease/health status	0	lifestyle	others	広島湾における「カキ」養殖従事者の生活労働と健康状態に関する研究	「カキ」養殖従事者の生活労働条件はかなり過酷であり,とくに男性において目立った.摂取食品は労働に応じ,摂取量は多く,動物性食品も多いようであった.このような条件下にある「カキ」養殖従事者の健康状態で問題になるのは男性では肥満傾向,高血圧,高脂血症であり,女性では肥満傾向のみであった.しかし男女とも動脈硬化性血管障害危険因子を有するものは50%以上みられた	高科 成良(厚生連廣島総合病院), 関口 善孝, 光山 豊文	日本農村医学会雑誌(0468-2513)34巻1号 Page21-33(1985.05)	原著論文	貝(食用); 牡蠣類; 保健行動	漁民	ヒト	10.2185/jjrm.34.21	日本農村医学会雑誌(0468-2513)34巻1号 Page21-33(1985.05)
1986072207	0	0	1	0				1	勤労婦人の健康 仕事と家庭を両立させている女性の健康管理について		小松 由美(日本医大看護専門学校), 中村 克子, 堀 美代子	看: 日本医科大学看護雑誌(0912-0343)3号 Page42-44(1984.03)	原著論文	労働衛生		ヒト; 女; 看護		看: 日本医科大学看護雑誌(0912-0343)3号 Page42-44(1984.03)
1986076003	0	0	0	0	Infertility, pregnancy and childbirth	0	work, nutrition, lifestyle	work, nutrition, lifestyle	妊婦の就労と胎児管理		藤本 征一郎(北海道大学), 一戸 喜兵衛	ペリネイタルケア(0910-8718)4巻8号 Page137-144(1985.07)	原著論文	胎児(組織・管理・体制); 妊産婦(組織・管理・体制)		ヒト; 妊娠; 胎児; 女; 看護		ペリネイタルケア(0910-8718)4巻8号 Page137-144(1985.07)
2009123608	0	0	0	0	Infertility, pregnancy and childbirth	0	mental health (depression, sleep)	mental health (depression, sleep)	心理・背景因子データからの妊産期うつ病発症リスク診断	妊娠初期、中期の女性を対象として取得された社会心理的要因(人格傾向、母親自身の過去の養育体験、ソーシャルサポート状況、ワークファミリーコンフリクト)と個人背景要因(仕事の有無、年齢、子供の数、家族構成)などのアンケート情報を学習したFuzzy Neural Network(FNN)予測モデルを構築し、アンケートデータのような曖昧な情報量をもつ項目の組合せ効果や層別化について検討した。サンプルを層別化し判別予測を行うことによって高精度の妊産期うつ病発症リスクの有無の予測が可能となり、学習モデルの構造を読み解くことによって、うつ発症リスクの高いサンプルが持つ項目の組合せに傾向を見つけることができた。	冨田 康之(名古屋大学 工学研究科), 加藤 竜司, 野坂 幸世, 武藤 裕紀, 富田 真紀子, 濱田 祥子, 涌井 陽子, 金井 篤子, 村瀬 聡美, 臼井 比奈子, 石川 直子, 廣瀬 允美, 水野 妙子, 後藤 節子, 尾崎 紀夫, 本多 裕之	生物工学会誌(0919-3758)86巻11号 Page519-523(2008.11)	原著論文	質問紙法; *うつ病(診断); 感度と特異度; 統計モデル; *妊娠合併症(診断); 妊娠前期; 妊娠中期; リスク; 統計的データ解釈; ノンパラメトリック法		ヒト; 妊娠; 女		生物工学会誌(0919-3758)86巻11号 Page519-523(2008.11)
1986096756	0	0	0	1					気分と心拍数,歩行距離および尿中カテコールアミン排泄値との関係	5人の健康な成人女性を対象に,平常勤務中の8時間にわたって気分調査,連続性心拍数,歩行距離および尿中ノルアドレナリン(NA)およびアドレナリン(AD)値を測定した.これを同一条件で6日間反復施行した.気分の状態は自己評価式気分調査表(POMS)を用いてスコア化し,比較に資した.POMSは緊張(T),抑うつ(D),怒り(A),活動(V),疲労(F),および混乱(C)からなる.気分は夕刻が朝に比し,D, A, Fの有意な上昇とVの低下が認められた.尿中NAおよびAD濃度は朝から夕刻にかけて増加し,歩行距離とほぼ同期した.NA, AD値と総心拍数間には正の相関がみられた.重回帰分析の結果,POMSとHR間にはとくに怒りの気分(A)との間に有意の負の相関が認められた.POMSのAとNAの間でも同様の結果がえられた	山口 剛(佐賀大学), 竹下 輝和	自律神経(0288-9250)22巻4号 Page277-286(1985.08)	原著論文	Catecholamines(尿,代謝・吸収・排泄); 心拍数(測定・定量); 歩行				自律神経(0288-9250)22巻4号 Page277-286(1985.08)
1986100650	0	0	0	0	Work related disease	1	Musle skeletal disorder	MusleSkeletal	高原野菜栽培地帯における農家婦人の労働と健康に関する調査研究		松島 松翠(厚生連佐久総合病院), 山田 貞一, 横山 孝子	日本農村医学会雑誌(0468-2513)34巻2号 Page154-165(1985.07)	原著論文	女性(衛生学); 農業; 地方の保健(調査・実態,衛生学)			10.2185/jjrm.34.154	日本農村医学会雑誌(0468-2513)34巻2号 Page154-165(1985.07)
1986100651	0	0	0	0	Work related disease	0	Musle skeletal disorder	others	静岡県中部地域における農村婦人の労働負担と健康調査に関する研究		岡 昭(静岡厚生病院), 石下 泰堂	日本農村医学会雑誌(0468-2513)34巻2号 Page166-175(1985.07)	原著論文	女性(衛生学); 農業; 地方の保健(調査・実態,衛生学)			10.2185/jjrm.34.166	日本農村医学会雑誌(0468-2513)34巻2号 Page166-175(1985.07)
1986100654	0	0	0	0	Work and balance	0	WFC	WFC	農家主婦の農業労働における役割と労働負担に関する研究		二塚 信(徳島大学), 大山 繁, 安武 直子	日本農村医学会雑誌(0468-2513)34巻2号 Page193-208(1985.07)	原著論文	女性(衛生学); 農業(調査・実態,衛生学)			10.2185/jjrm.34.193	日本農村医学会雑誌(0468-2513)34巻2号 Page193-208(1985.07)
1986100656	0	0	0	0	Work related disease	0	Musle skeletal disorder	MusleSkeletal	農村進出工場就労婦人の生活・労働と健康 愛媛県N製缶工場の場合	愛媛県松山市近郊の農村地域に位置する重信町でも,女子就業者にしめる雇用者の割合が1960年の24.8%から1980年の61.1%へと増加している.同町のN製缶工場に勤務していた農村婦人の生活と健康について調査した.同工場就労婦人の属する家庭の経済状態が不安定であること,同工場における労働条件にも種々の問題があり,業務に起因すると疑われた健康障害の発生が多い.農村地域における不安定な雇用条件を背景にした農村進出工場の労働条件と,そこに勤務する農村婦人の健康問題についてさらに検討する必要がある	原田 規章(愛媛大学)	日本農村医学会雑誌(0468-2513)34巻2号 Page100-103(1985.07)	原著論文	女性(衛生学); 地方の保健(調査・実態,衛生学)			10.2185/jjrm.34.100	日本農村医学会雑誌(0468-2513)34巻2号 Page100-103(1985.07)
1986124705	0	0	0	0	Infertility, pregnancy and childbirth	0	mental health (depression, sleep)	mental health (depression, sleep)	勤労妊婦の生活実態と疲労についての一考察		上羽 英子(国立公衆衛生院), 宮里 和子	助産婦(0389-9063)40巻1号 Page27-34(1986.01)	原著論文	疲労; 妊産婦(調査・実態)		ヒト; 妊娠; 女; 看護		助産婦(0389-9063)40巻1号 Page27-34(1986.01)
1986131279	0	0	0	0	Infertility, pregnancy and childbirth	0	mental health (depression, sleep)	mental health (depression, sleep)	勤労妊婦の生活実態と疲労についての一考察(その2)		上羽 英子(国立公衆衛生院), 宮里 和子	助産婦(0389-9063)40巻2号 Page24-28(1986.02)	原著論文	疲労; 妊産婦(調査・実態)		ヒト; 妊娠; 女; 看護		助産婦(0389-9063)40巻2号 Page24-28(1986.02)
1986187038	0	0	0	0	Infertility, pregnancy and childbirth	0	work, nutrition, lifestyle	work, nutrition, lifestyle	[妊産褥婦の自己管理とそのケア] 勤労婦人の妊産褥婦ケア		鈴木 三郎(国立習志野病院)	ペリネイタルケア(0910-8718)4巻6号 Page598-607(1985.06)	原著論文	産褥(組織・管理・体制); 妊産婦(看護)		看護		ペリネイタルケア(0910-8718)4巻6号 Page598-607(1985.06)
1986198603	0	0	0	0	Infertility, pregnancy and childbirth	0	work, nutrition, lifestyle	work, nutrition, lifestyle	妊婦栄養に及ぼす家族形態,就労,最終学歴の影響		石井 和(女子栄養大学), 高野 美智子, 香川 芳子	母性衛生(0388-1512)27巻1号 Page80-90(1986.03)	原著論文	栄養生理学的現象; 家族; 妊産婦(衛生学)		ヒト; 妊娠; 女; 看護		母性衛生(0388-1512)27巻1号 Page80-90(1986.03)
1986198682	0	0	0	0	Work related disease	2	Musle skeletal disorder	MusleSkeletal	病院看護婦の疲労と健康状態について(第1編) 看護婦の疲労と健康状態の特徴	公立病院の看護婦251名を対象とし,アンケート調査を実施した.また,その際,対照群として,女性事務作業者80名を用い,同様の調査を実施した.看護婦においては,事務作業者に比べて,生活の不規則性,休養と余暇の障害など,勤務生活上の問題点が高率に認められた.また,蓄積疲労徴候,身体局所症状および全身症状の訴えも,看護婦は事務作業者に比べて高く,その特徴から,勤務生活上の問題および作業負担の影響が推定された.そして,症例-対照研究により,両者の間に関連性が認められた	久繁 哲徳(高知医科大学), 大原 啓志	労働科学(0022-443X)61巻11号 Page517-528(1985.11)	原著論文	看護師(衛生学); 疲労		ヒト; 女; 看護		労働科学(0022-443X)61巻11号 Page517-528(1985.11)
1987027750	0	0	0	0	Infertility, pregnancy and childbirth	0	pregnancy outcome	pregnancy outcome	妊婦の労働と妊娠・分娩の予後		平岡 友良(弘前大学 産婦人科), 野村 雪光, 品川 信良, 他	母性衛生(0388-1512)27巻2号 Page246-251(1986.06)	原著論文	労働衛生; 妊産婦(組織・管理・体制)		ヒト; 妊娠; 女; 看護		母性衛生(0388-1512)27巻2号 Page246-251(1986.06)
1987032437	0	0	1	0					勤労妊婦の心理 家庭婦人妊婦との比較においての考察		井上 佳子(大阪府立助産婦学院), 大島 委子, 紀ノ本 小百合, 他	大阪母性衛生学会雑誌(0285-3655)21号 Page20-22(1986.02)	原著論文	労働衛生; 妊産婦(心理学)		ヒト; 妊娠; 女; 看護		大阪母性衛生学会雑誌(0285-3655)21号 Page20-22(1986.02)
1987058896	0	1	0	1					逃避型抑うつおよび退却神経症の精神病理と発達史 内因性単極性うつ病との比較をとおして	逃避型抑うつと退却神経症各4例を呈示し,メランコリー型性格にもとづくうつ病と比較した.病前性格の特徴は逃避型抑うつでは女性や自分がリードできる友人関係を求め続け,社会組織に対しては幻想的な万能感を抱きつつもそれへの従属には回避的であった.退却神経症では他者の視線を意識しない頑固さを持ち,他者の期待に添う能力を欠きながらも他者に受け入れられようとする.メランコリー型うつ病の発病状況が社会的権威からひき離される仕事の変化であるのに反し,逃避型抑うつでは社会組織へのひたむきな従属が求められるような仕事の変化である.逃避型抑うつの発達史は濃厚な母との関係および形骸化した父性像が特徴であり,退却神経症の発達史は濃厚な母からの関与と父の不在が特徴である.メランコリー型性格の発達史が母との稀薄な関係と父への従属であることからして,以上の3病態の発達史は主として両親との関係からスペクトラム的に配列可能で…	佐藤 哲哉(新潟大学 精神医)	臨床精神病理(0389-3723)7巻2号 Page147-160(1986.06)	原著論文	うつ病(病理学,情報・歴史); 神経症(病理学,情報・歴史)				臨床精神病理(0389-3723)7巻2号 Page147-160(1986.06)
1987102793	0	1	0	0					農村婦人の栄養摂取量と血液性状値の季節別変化(第2報) 季節別血液性状値について	岩手県胆沢郡金ヶ崎町下永沢地区の農村婦人35名について,春季(6月),夏季(8月),秋季(11月)および冬季(2月)の4回,Ht, Hb, Total-cho, HDL-choおよび動脈硬化指数を測定し,季節変動を検討した.さらに,夏季のHt, Hb値から対象者を貧血者群と正常者群に分け,体重kg当たりの栄養素等摂取量(エネルギー,たん白質,動物性たん白質,鉄,ビタミンC),赤血球系諸値(Ht, Hb)について,両群間および季節別変動を比較した.1)季節差のあった血液諸性状は,Ht, Hb, HDL-choおよび動脈硬化指数であった.Ht, Hbは夏季に低下し,HDL-choは秋季から冬季にかけて高値となり,動脈硬化指数は低値を示した.2)貧血者・正常者群間において,有意差を認めた栄養素はたん白質のみで,夏季に正常者群が少なかった.3)貧血者・正常者群別,季節別栄養素等摂取量は,たん白質…	斎藤 憲(岩手県立盛岡短期大学), 森 成子, 吉岡 美子	栄養学雑誌(0021-5147)44巻4号 Page191-201(1986.08)	原著論文	栄養調査; 女性		ヒト; 女	10.5264/eiyogakuzashi.44.191	栄養学雑誌(0021-5147)44巻4号 Page191-201(1986.08)
1987119077	0	0	1	0					女性として,看護婦として本当に働きやすくなっているのか 女性の社会進出に思う		亀山 美知子(京都市立看護短期大学)	看護学生(0385-5988)34巻13号 Page6-8(1987.03)	原著論文	看護師; 職場		看護		看護学生(0385-5988)34巻13号 Page6-8(1987.03)
1987119080	0	0	1	0					女性として,看護婦として看護は女が燃える仕事!		堀田 清子(府中恵仁会総合病院)	看護学生(0385-5988)34巻13号 Page15-17(1987.03)	原著論文	看護師; 職業		看護		看護学生(0385-5988)34巻13号 Page15-17(1987.03)
1987140163	0	1	0	1					整形外科的住民検診 身長の加齢短縮	長野県南佐久郡八千穂村において,過去20年以上にわたって身長の経年的推移が記録されている約2000名を中心対象として調査したところ,20年間における身長加齢短縮は,男では平均1.2 cm (SD 1.79),女では,平均1.7 cm (SD 2.19)であった.30代者の20年後の身長短縮は平均0.5 cmであったが,60代者の20年後の短縮は平均3.5 cmで,加齢とともに身長短縮が増加していた.20年間で5 cm以上身長短縮をきたしたものは,752名の脊椎検診受診者中,男17名(5.7%),女49名(10.7%)で,明らかな性差がみられた.さらに60代以前では5 cm以上の短縮は少ないのに対し,70代以後著しく増加していた.これらには椎体の変形もより高率にみられ,また腰痛出現率も有意に高かった.胸椎後彎度は加齢により増加し,男性より女性の胸椎後彎度が大きく,頸椎前彎度とともに身長短縮…	町田 拓也(厚生連佐久総合病院), 柳原 光国, 多田 秀穂, 他	関節外科(0286-5394)5巻5号 Page801-805(1986.09)	原著論文	加齢; 身長(計測・検査); 診断サービス		ヒト		関節外科(0286-5394)5巻5号 Page801-805(1986.09)
2007329562	0	0	0	0	Menstruation, menopause, and genital concerns	0	menstration	menopause	地域基盤型の更年期ヘルスケア構築に向けた住民ニーズの地域差の検討 45～55歳女性の都市部と農村部における比較	北海道在住の45～55歳の女性を対象に更年期症状の重症度とヘルスケアサービスのニーズについての自記式質問紙郵送調査を行った。更年期症状の把握のために簡略式更年期指数(SMI)を使用し、ヘルスケアサービスのニーズ把握には、インタビューを基に作成した40項目の質問紙を使用した。回収率は47%で、分析対象者は都市部71名、農村部200名であった。解析の結果、更年期症状の発現割合について、農村部と都市部では有意差を認めなかったが、SMIが51点以上の医学的介入を要する割合は、農村部で29%、都市部で23.9%を示した。ヘルスケアサービスのニーズについては、4項目で両地域間に有意差を認めた。農村部では農業従事者のライフスタイルや家族形態を考慮した情報提供体制の拡充や相談場所の工夫の必要性が示唆された。また都市部では、仕事の環境に応じた相談体制の必要性が示唆された。	島 明子(北海道大学 医学部保健学科), 高波 澄子	女性心身医学(1345-2894)12巻1-2号 Page299-308(2007.04)	原著論文/比較研究	質問紙法; 閉経; 重症度指標; 都市居住者; 地方居住者; *保健医療サービスの必要と要求; *保健行動; *更年期障害; 女性保健医療サービス	地域差	ヒト; 中年(45～64); 女	10.18977/jspog.12.1-2_299	女性心身医学(1345-2894)12巻1-2号 Page299-308(2007.04)
1988012553	0	0	1	0				MusleSkeletal	学校給食調理員の「指曲り症状」(第1報) 検診成績から	「指曲り症状」と学校給食労働との関連性を検討する目的で医学的検診を給食センター,単独校各々71名の女性給食調理員並びに71名の事務系職員について調査した.センター・単独校の給食調理員はいずれも事務と比べて「指曲り症状」の有所者の比率がDIP(遠位指節間関節)において高かった.調査の結果から,事務に対して多い給食調理員の「指曲り症状」は給食労働負荷との関連性が強いものと考えられた	上野 満雄(東京都老人総合研究所), 中桐 伸五	労働科学(0022-443X)63巻6号 Page299-304(1987.06)	原著論文	手指(異常); 職業病		ヒト		労働科学(0022-443X)63巻6号 Page299-304(1987.06)
1988049404	0	0	0	0	Infertility, pregnancy and childbirth	0	mental health (depression, sleep)	mental health (depression, sleep)	出産体験を通した妊婦の心 勤労妊婦の10ヵ月の体験から		新小田 春美(産業医科大学 医技短大)	ペリネイタルケア(0910-8718)6巻6号 Page584-590(1987.06)	原著論文	妊産婦(心理学)		ヒト; 妊娠; 女; 看護		ペリネイタルケア(0910-8718)6巻6号 Page584-590(1987.06)
1988071772	0	0	0	1					妊婦の加速度脈波に関する研究	加速度脈波は末梢血管の循環状態を評価するものとして,スポーツ医学や労働者の保健管理に利用されている.高血圧をともなう妊婦の管理にも,循環動態を評価する指標として有用なものと考えられ,小山内の加速度脈波の指数はその際の定量的評価法となり,今後の臨床応用が期待される	橋本 武次(順天堂大学 産婦人科)	日本臨床生理学会雑誌(0286-7052)16巻3号 Page317-321(1986.09)	原著論文	脈拍(計測・検査); 妊産婦(組織・管理・体制)		ヒト; 妊娠; 女		日本臨床生理学会雑誌(0286-7052)16巻3号 Page317-321(1986.09)
1988071773	0	0	0	0	Infertility, pregnancy and childbirth	0	work, nutrition, lifestyle	work, nutrition, lifestyle	古典的労働を妊婦管理に応用する意義と効果について		吉村 正(吉村病院)	ペリネイタルケア(0910-8718)6巻12号 Page1346-1353(1987.12)	原著論文	妊産婦(組織・管理・体制)		ヒト; 妊娠; 女; 看護		ペリネイタルケア(0910-8718)6巻12号 Page1346-1353(1987.12)
1988074275	0	0	0	0	Work related disease	0	Musle skeletal disorder	MusleSkeletal	給食産業における職業性疾病の調査について	手指変形が職業起因性ではないかと問題になっている.県内の46給食産業調理員417名,6病院厨房調理員139名について調査した.調理員は女性(約80%)が多く,年齢は40歳代が中心,勤続1～10年の者が多い.手指の変形のある者は給食産業で11.3%,病院厨房で25.3%であり,部位は遠位指節がほとんどで,近位指節や母指指節の変形は少なかった.示指,中指,環指,小指同等に分散している.結論すれば,ばね指様の症状が中年以後の女性調理員に多い.勤続年数,洗剤使用の有無,既往疾病などとの関連は明らかでないが,有訴者のほとんどは家庭の主婦であり,就労以外にも手指への負荷が大きいと考えられる.直接検診の結果,手指変形は典型的なHeberden結節であった	野崎 達夫(岡山県医師会), 田辺 剛造, 井上 一, 他	産業医学ジャーナル(0388-337X)10巻1号 Page39-53(1987.01)	原著論文	給食; 職業病(調査・実態)				産業医学ジャーナル(0388-337X)10巻1号 Page39-53(1987.01)
1988090251	0	0	0	0	Work and balance	0	workstyle	workstyle	農村における工場勤務兼業農民の健康管理活動の展開	島根県下370事業所の労働環境条件調査と同時に,全町的健康管理活動を展開している佐田町内の全事業所の調査により,次の結果を得た.1) 370事業所のうち,労働者数50人未満の零細事業所が53.0%を占め,労働者の高齢化もすすんでいた.農繁期に勤務を休む労働者は,男性23.3%,女性21.0%であった.労働条件は,長時間労働,休憩時間不足,各種休暇制度の不備,夜勤労働,有害業務など,多くの問題をかかえていた.2)佐田町では,26事業所中22事業所が労働者数50人未満の零細事業所であり,男性労働者の94.1%,女性労働者の88.0%が工場勤務農民であった.8事業所では,職場一般健診を実施していなかった.特殊健診の実施状況も不充分であり,定期健康診断以外に労働者の健康管理活動を積極的に実施している事業所は皆無であった.3)佐田町の実施する一般健診に,事業所健診として参加している事業所は3事業所…	中川 昭生(島根医科大学), 阿部 顕治, 福島 哲仁, 他	日本農村医学会雑誌(0468-2513)36巻2号 Page61-68(1987.07)	原著論文	農業; 地方の保健; 保健行動		ヒト	10.2185/jjrm.36.61	日本農村医学会雑誌(0468-2513)36巻2号 Page61-68(1987.07)
1988095835	0	0	0	1				1	女性と労働 生理機能の性差		片岡 洵子(日本体育大学)	人類働態学会会報(0913-7785)52号 Page14(1986.10)	原著論文	性徴; 労働(生理学)		ヒト; 女		人類働態学会会報(0913-7785)52号 Page14(1986.10)
1988095840	0	0	0	1				1	女性と労働 生理機能の性差		片岡 洵子(日本体育大学)	人類働態学会会報(0913-7785)53号 Page2-3(1987.04)	原著論文	性徴; 労働(生理学)		ヒト; 女		人類働態学会会報(0913-7785)53号 Page2-3(1987.04)
1988107912	0	1	0	0					某大学職員の血清総脂肪酸組成について	食事脂質中のω3系脂肪酸の適正な摂取水準を究明する一環として,都市勤労者の血清総脂肪酸組成を調べ,合わせて血清脂質との相関性についても検討を加えた.1)総脂肪酸組成でC18:0, C18:1, C18:2およびC20:4に男女差があった.各脂肪酸組成のヒストグラムをみると,男女ともほぼ正規分布を示した.2)血清のEPAおよびDHAの含有割合は,男性で1.8%および3.9%,女性で1.7%および4.0%で,男女差はなかった.3) EPA/AA比およびDHA/AA比は,男性で0.4および0.8,女性で0.3および0.7で,両比とも男性が高値を示した.4)男女とも血中のTGはC16:0とC18:1と正の相関を示し,C18:2とC20:4と負の相関を示した.TCと相関を示す脂肪酸は少なかった.5)今回調査対象の都市勤労者の血清EPA/AA比から食生活内容を推測すると,従来報告されているような農村…	滝田 聖親(東京農業大学), 西郷 光彦, 他	栄養学雑誌(0021-5147)45巻4号 Page173-180(1987.08)	原著論文	脂肪酸(組成・成分,血液)			10.5264/eiyogakuzashi.45.173	栄養学雑誌(0021-5147)45巻4号 Page173-180(1987.08)
1988127192	0	1	0	0					耐糖能低下例における血糖と血清脂質	血糖の変動が血清中性脂肪(TG)や他の脂質にどのように影響するか,その際体重変化がどの程度関連するかを調べた.1)糖尿型男性40例につき観察した結果,空腹時血糖値(FBS)が観察開始時174.6±41 mg/dlで,8ヵ月までの経過でFBSは減少した.血清Cholは減少傾向で,2ヵ月目と4ヵ月目で有意に減少していた.血糖値改善とともに血清TGやCholは減少傾向で,体重も軽度の減少傾向であった.2)糖尿病例の男性18例の4ヵ月までの観察では体重は不変あるいは増加傾向であった.FBSは減少し,血清Cholは3ヵ月目に有意に減少した.3)約1年間隔における50 g経口ブドウ糖負荷テストでインスリン初期分泌の低下を示した45症例を検討した結果,境界型例の体重減少例では,血清TGが有意に減少した.境界型の体重不変例と増加例では,血清TGは増加傾向を示した.4) 3ヵ月間経過で血糖値の急増を示した…	斎藤 昇(高知医科大学 老年), 大辻 房枝, 松下 紀美子, 他	動脈硬化(0386-2682)13巻6号 Page1389-1396(1986.02)	原著論文	血糖; 脂質; 糖尿病(生化学,診断)		ヒト	10.5551/jat1973.13.6_1389	動脈硬化(0386-2682)13巻6号 Page1389-1396(1986.02)
1988158374	0	0	0	1				1, review?	小児科医のための境界領域ガイドライン 妊婦の運動と就労		伊藤 博之(聖路加国際病院)	小児科診療(0386-9806)50巻10号 Page2251-2254(1987.10)	原著論文	身体運動; 労働; 妊産婦(リハビリテーション)		ヒト; 妊娠; 女		小児科診療(0386-9806)50巻10号 Page2251-2254(1987.10)
1988189562	0	0	0	0	Work and balance	0	workstyle	workstyle	女性歯科医師の就業状況について	4歯科大学の卒業生1,333名を対象として,昭和60年9月に質問調査表を用いて「女性歯科医師の就業状況についての調査」を郵送法により実施し,572名(50%)から回答を得た.1)回答者である女性歯科医師の属性は,有配偶者が87%で,夫の職業は,73%が歯科医師である.2)免許取得後の各年齢時における勤務状況は,25歳では病院診療所勤務者が32%と最多であるが以後減少する.開業の者は30歳で20%,45歳で50%と増齢に伴い増加している.また夫や親など身内の診療所への勤務者は,30歳から40歳すぎにおいて40%台である.結婚育児などによる離職の者は27～34歳で多く20%前後みられ,以後減少する.3)現在の就業率は85%である.1週間の平均勤務時間は,全体では33時間46分であり,夫が開業歯科医師の者および身内の診療所勤務者においては,短い傾向にある.4)これまでの就業状況から職業パターン…	小島 登喜子(日本歯科大学新潟歯学部 衛生), 末高 武彦	歯学(0029-8484)75巻1号 Page180-187(1987.06)	原著論文	歯科医師(調査・実態,衛生学)		歯学		歯学(0029-8484)75巻1号 Page180-187(1987.06)
1988198529	0	1	0	0					妊娠中毒症(特に妊娠時高血圧)とその後影響としての高血圧症	ある女性労働者集団での,母子健康手帳を試料とした疫学的研究により妊娠中の血圧値は将来の血圧値と密接な関係があることが判明した	山田 裕一(金沢医科大学 衛生), 石崎 昌夫, 能川 浩二	日本医事新報(0385-9215)3320号 Page45-47(1987.12)	原著論文	高血圧(合併症); 妊娠高血圧症候群(合併症)		ヒト; 妊娠; 女		日本医事新報(0385-9215)3320号 Page45-47(1987.12)
1988203724	0	0	0	0	Menstruation, menopause, and genital concerns	0	urination	尿失禁	就労女性における尿失禁の実態調査	就労女性968名(17～69歳)のアンケート調査で全体の8.5%が尿失禁を有した.尿失禁の頻度と年齢,出産回数,体重との間には相関がみられた.尿失禁の多くは腹圧性尿失禁であった.同様な例は女性には多数存在すると考えられる	加藤 久美子(名古屋大学 泌尿器科), 近藤 厚生, 岡村 菊夫, 他	日本泌尿器科学会雑誌(0021-5287)77巻9号 Page1501-1505(1986.09)	原著論文	尿失禁(調査・実態)		ヒト; 女	10.5980/jpnjurol1928.77.9_1501	日本泌尿器科学会雑誌(0021-5287)77巻9号 Page1501-1505(1986.09)
1989000884	0	0	0	0	Lifestyle related disease/health status	0	lifestyle	others	農村における若壮年者の健康状態に関する研究	広島,昭和,平鹿,土浦,佐久の若壮年者の健康状態を比較検討した.地域により生活,労働状態にかなり差がみられ,また医学的検査成績でも性,年代,地域により差がかなりあった.総括的にみた場合,主な問題点は労働時間が比較的長く,そのため過労になっている傾向がみられること,男性では喫煙者,アルコール摂取者が多いこと,食生活不良傾向のものがかなりみられることなどであり,これらが医学的検査成績に影響を与えており,そのため肥満,貧血,脂質異常,肝機能異常がかなりみられるのではないかと推察された.性別に比較すると女性より男性の方に異常が多く,年代別にみると20歳代より30歳代の状態がよくなかった.これは加齢による変化以外に先述したような要素と,女性より男性,20歳男より30歳代の方が社会的責任のweightが大きいことやアンケート調査でみられた精神身体医学的訴えが多かったこと等が影響していると考えた	高科 成良(厚生連廣島総合病院)	日本農村医学会雑誌(0468-2513)36巻6号 Page1174-1190(1988.03)	原著論文	健康調査; 地方の保健(衛生学)		ヒト	10.2185/jjrm.36.1174	日本農村医学会雑誌(0468-2513)36巻6号 Page1174-1190(1988.03)
1989024043	0	0	1	0					看護婦として生きる 働く女性の増加と男女雇用機会均等法		清原 みさ子(愛知県立女子短期大学)	看護学生(0385-5988)36巻3号 Page6-8(1988.06)	原著論文	看護師; 職業; 労働		看護		看護学生(0385-5988)36巻3号 Page6-8(1988.06)
1989067095	0	0	0	0	Infertility, pregnancy and childbirth	2	work, nutrition, lifestyle	work, nutrition, lifestyle	妊婦への受動喫煙の妊娠に及ぼす影響に関する研究	昭和59年7月～61年6月に大阪府K市で妊娠届出時に把握した妊婦3,478人を対象に地域ベースの前向き調査を実施し,夫の喫煙の妊婦に及ぼす影響について検討した.1)非喫煙妊婦を対象に夫の喫煙の影響を調べると,夫が喫煙する者(Passive 1群)では夫が喫煙しない者(None群)に比べて低出生体重の相対危険度は,全妊婦では1.5倍,妊娠後就労していない妊婦では1.6倍と,ともに有意に高かった.2)夫の喫煙の早産,SFD at termに及ぼす影響について調べた.Passive 1群ではNone群に比べて早産,SFD at termの相対危険度がともに1.2倍とやや高かったが有意差はなかった.妊娠後就労していない妊婦に限ってみると,両者の相対危険度は各々1.1倍,1.4倍で後者でやや高くなったがいずれも有意差はなかった.3)低出生体重に関連した喫煙以外の要因(confounding fac…	中村 正和(大阪がん予防検診センター), 大島 明, 日山 与彦, 他	厚生の指標(0452-6104)35巻6号 Page23-30(1988.06)	原著論文	タバコ喫煙; 妊産婦(衛生学)		ヒト; 妊娠; 女		厚生の指標(0452-6104)35巻6号 Page23-30(1988.06)
1989067409	0	0	0	1					院内喫茶におけるリハビリテーション	院内喫茶を開始して13ヵ月を経た段階においてその統計的事項と症例が報告された.全従業員一覧によれば1)男性は13名,18～58歳,女性は15名,16～42歳.2)精神分裂病が23名,境界例3名,その他2名であった.発病年齢は平均19.0歳.3)仕事のレベルは自発的でかつ能率的な者が15名,受け身であるが能率的な者が8名,自発的だが非能率な者が2名,受け身で非能率な者が3名であった.仕事上の役割は中心的な者9名,ほぼ中心的な者2名,残りは補助的役割を取った.中心的な者は全員が能率的で自発的であった.4)喫茶勤務中の治療の設定は20名が入院のみで,6名が退院後も外来通院を続けながら喫茶勤務を行った.2名は外来通院中に喫茶を行ったが,1症例は喫茶勤務への不安が強く入院して勤務を継続した.経過は現在入院中で喫茶を継続している者6名,外来通院をしながら継続している者4名,卒業つまり成功裏に喫茶を終…	斎藤 幹郎(順天堂精神医学研究所), 鈴木 定, 田代 紀子, 他	集団精神療法(0912-4268)4巻1号 Page7-12(1988.01)	原著論文	集団精神療法; リハビリテーション				集団精神療法(0912-4268)4巻1号 Page7-12(1988.01)
1989114603	0	0	1	0					婦人勤労者の健康に関する精神-自律神経-内分泌系の基礎的研究	Cornell Medical Index (CMI)およびManifest Anxiety Scale (MAS),自律神経症状調査表(Autonomic nervous symptom score;ANS-S),基礎体温(Basal Body Temperature;BBT)測定を用いて,デパート女子社員331名を対象として検討を行ったが,基礎体温測定1ヵ月を完了した勤労婦人は331名中140名であり,191名の勤労婦人は測定完了に至らなかった.この事象は勤労女性では,朝目覚めたときに,口腔内で5分間体温測定することが困難であることを示唆している.したがって,この測定時間の短縮が重要である.この目的のため,新しい体温計を用いて,その基礎的研究を行ったが改良すべき点があった	岡村 靖(産業医科大学 産婦人科)	産業医科大学雑誌(0387-821X)8巻特集 Page53-60(1986.03)	原著論文	健康調査; 予防医学				産業医科大学雑誌(0387-821X)8巻特集 Page53-60(1986.03)
2010073760	0	0	0	0	Mental health	1	occupational stress	SOC	ストレス対処能力SOCの社会階層間格差の検討 20歳～40歳の若年者を対象とした全国サンプル調査から	学歴、現在の雇用形態も加味した職業、および収入といった社会経済的地位と、ストレス対処能力および健康保持能力といわれるsense of coherence(SOC)との関連性を、20歳から40歳までの男女に関する大規模全国サンプルにおいて検討し、若年者の社会階層におけるSOCの格差を探索することを目的とする。国内に在住の20歳～34歳(若年調査)と、35～40歳(壮年調査)の男女を、性、年齢、地域、都市規模による層化二段無作為抽出によりサンプリングした。自記式調査票を郵送配布、調査員による訪問回収を行った。本研究では、若年調査3367名(回収率34.5%)、壮年調査1433名(回収率40.4%)を統合し、計4800名を分析対象とした。従属変数を3項目版SOCスケールSOC-UTHSの高低の2値変数とし、年齢、出身階層、過去のライフイベントで制御したロジスティック回帰分析を行った。その結果、…	戸ヶ里 泰典(山口大学 大学院医学系研究科環境保健医学分野), 山崎 喜比古	社会医学研究(0910-9919)26巻2号 Page45-52(2009.06)	原著論文/比較研究	質問紙法; 所得; 心理的適応; 心理的ストレス; ライフスタイルの変化; ロジスティックモデル; 教育程度; 保健行動; *社会階層; *首尾一貫感覚		ヒト; 成人(19～44); 男; 女		社会医学研究(0910-9919)26巻2号 Page45-52(2009.06)
1989133382	0	1	0	1					労災病院精神科と総合病院精神科医療	単科精神病院が主力をなす日本の精神医療のなかで総合病院精神科医療がどうあるべきか,労災病院精神科の特殊性をも含めて全国労災病院精神科の責任者にアンケート調査を行なった.調査の結果,労災病院精神科の特殊性については災害後遺症の認定とそれに伴う精神医学的問題,労働災害後の不定愁訴と神経症が多いこと,労災病院には精神科,小児科が少ないが,結婚後の女性労働者と小児の精神障害との関係と対策,職場のメンタルヘルスの問題への関わり,勤労者の軽症うつ病の治療で特殊性を出すべき等の意見を得た	黒木 宣夫(東京労災病院)	日本災害医学会会誌(0386-975X)36巻6号 Page451-456(1988.06)	原著論文	精神保健サービス(調査・実態); 病院精神科(調査・実態)				日本災害医学会会誌(0386-975X)36巻6号 Page451-456(1988.06)
1989150202	0	0	0	0	Infertility, pregnancy and childbirth	0	BF	BF	母乳栄養と勤労婦人		沢田 啓司(ひさいこどもクリニック)	ペリネイタルケア(0910-8718)8巻2号 Page140-144(1989.02)	原著論文	労働衛生; 女性(衛生学); 母乳栄養		ヒト; 女; 看護		ペリネイタルケア(0910-8718)8巻2号 Page140-144(1989.02)
2008151887	0	0	0	0	Work and balance	0	workstyle	workstyle	総合病院職員のストレスの実態調査 正規職員と非正規職員を比較して	総合病院では、一般企業同様、正規職員と非正規職員が協働している。今後は、より非正規職員の増加が予想され、正規職員のストレスの増加も考えられることから、正規職員および非正規職員のストレスの実態を、両者を比較して明らかにすることを目的とした。職業性ストレス簡易調査票と疲労およびストレスの回復に関する項目(3項目)を加えた質問紙により調査を実施した。分析は、性別、正規職員および非正規職員に分けて行った。結果は、ストレスが高い順に、女性正規職員>男性正規職員>男性非正規職員>女性非正規職員であった。疲労を自覚する時期では、正規職員の約半数が午前中には自覚し始めていた。これは、労働日数が連続している正規職員の方が、帰宅後の休養や少ない休日だけでは疲労が回復しきれず、疲労が慢性化しつつある傾向ではないかと考えた。この問題を解決するためには、仕事の疲労とストレスを回復できるよう、十分な昼休みを意識的に…	谷原 弘之(川崎医療福祉大学 大学院医療福祉学研究科), 田口 豊郁	医学と生物学(0019-1604)152巻3号 Page94-102(2008.03)	原著論文/比較研究	質問紙法; 労働衛生; 性因子; *総合病院; 疲労(診断); *病院職員; 労働量; *職業性ストレス(診断)	実態調査	ヒト; 成人(19～44); 中年(45～64); 男; 女		医学と生物学(0019-1604)152巻3号 Page94-102(2008.03)
1989186115	0	1	0	1					妊婦の社会的要因と尿中カテコールアミン	妊婦の日常生活に由来するさまざまなストレスを評価するために,尿中カテコールアミンを測定した.アドレナリン,ノリアドレナリンは高速液体クロマトグラフィー法にて,クレアチニンはJaffe法にて測定し,カテコールアミン/クレアチニン比を算出し,社会的因子も含めて比較検討した.勤務群(n=35)の24時間尿のアドレナリンは非勤務群(n=14)(p<0.001),入院群(n=20)(p<0.05)に比較して高値を示したが,ノリアドレナリンは3群間で差は認められなかった.89名の外来通院妊婦について,ノルアドレナリン,アドレナリンとも早朝がもっとも低値であり,勤務終了後(又は夕方)に上昇(p<2.0×10-8)した.アドレナリンは就寝時に下降(p=(nearly)1.0×10-5)したが,ノルアドレナリンでは下降が認められなかった.また,社会的要因との関係では,勤務群(n=53)のノルアドレナリンは…	平岡 友良(弘前大学 産婦人科)	日本産科婦人科学会雑誌(0300-9165)41巻1号 Page20-26(1989.01)	原著論文	Catecholamines; 妊産婦(生化学,衛生学)		ヒト; 妊娠; 女		日本産科婦人科学会雑誌(0300-9165)41巻1号 Page20-26(1989.01)
1989188993	0	0	1	0					騒音作業従事者の性差に関する産業衛生学的検討	某騒音職場における聴力特殊検診結果とアンケート結果を性差について比較検討した.1)対象集団のC5-dip出現率による騒音性難聴の頻度は男性に多いが,女性にも騒音性難聴は存在した.女性の作業状況は騒音間接作業が多く,騒音職場経験年数も短かった.2)女性の騒音保護具の着用率が低いなど,騒音性難聴に対する女性の意識および知識水準が低かった.女性の就業状況が変化しつつある現在,今後は騒音性難聴発生を予防すべく,女性に対し,更に十分な聴力管理とともに,労働衛生教育を行うべきである	山田 一仁(日本大学 大学院)	日大医学雑誌(0029-0424)47巻11号 Page1015-1029(1988.11)	原著論文	労働衛生; 性徴; 騒音; 難聴-騒音性		ヒト		日大医学雑誌(0029-0424)47巻11号 Page1015-1029(1988.11)
1989194084	0	0	0	0	Work related disease	1	VDT	VDT	自覚症状調査と動作分析から見た妊娠女子労働者のVDT作業	A:事務用電子機器設計に携わる職場で1つの職場に働く従業員数は約300名.B:ソフトウェアに関するサービス業で1つの職場に働く従業員数は約30名.C:通信に関するサービス業で1つの職場に働く従業員数は約100名.D:経理職場;1つの職場に働く従業員数は約30名.E:一般事務;1つの職場に働く従業員数は約30名につき調査した.1)妊娠女子労働者の自覚症状調査を行い,実際の職場で直面している問題にはその妊娠時期により特徴があり,i)労務管理上の対策,ii)障害発生の予防のための設備,環境上の対策を必要とする.2)椅子の立ち座りのビデオによる解析の結果,妊娠女性の方が非妊娠女性より椅子の立ち上がりおよび椅子に座るのに時間がかかっている.3)立ち上がるときおよび座るとき,いずれも肘掛けのある椅子の方が,肘掛けのない椅子に比べて身体を前に曲げなくてよい.4)筆記作業とVDT作業とを比較したとき,姿…	平尾 登美(関西労災病院), 平沢 尚毅, 相沢 好治, 他	日本災害医学会会誌(0386-975X)36巻12号 Page861-867(1988.12)	原著論文	徴候と症状(調査・実態); 妊産婦(衛生学)				日本災害医学会会誌(0386-975X)36巻12号 Page861-867(1988.12)
2008166856	0	0	0	0	Work and balance	1	WFC	WFC	成人期女性のワーク・ファミリー・コンフリクトと精神的健康との関連 パーソナリティの調節効果の観点から	本研究は、成人期の女性のワーク・ファミリー・コンフリクトと精神的健康との関連について、パーソナリティの調節効果の影響を検討することを目的として実施された。対象者は共働き家庭で、夫・子どもと同居している女性288名(平均年齢42.5歳)で、郵送法による質問紙調査を行った。パーソナリティは、日本語版Temperament and Character Inventory(TCI)によって測定された。階層重回帰分析の結果、精神的健康へは、労働時間、ワーク・ファミリー・コンフリクト、パーソナリティ特性である損害回避と自己志向の主効果、ならびにワーク・ファミリー・コンフリクトと自己志向の交互作用の影響が有意であった。さらに交互作用の検定の結果、自己志向が高い場合にはワーク・ファミリー・コンフリクトが高くても精神的健康が維持されることが示され、自己志向の調節効果が認められた。(著者抄録)	松浦 素子(お茶の水女子大学), 菅原 ますみ, 酒井 厚, 眞榮城 和美, 田中 麻未, 天羽 幸子, 詫摩 武俊	パーソナリティ研究(1348-8406)16巻2号 Page149-158(2008.01)	原著論文	*葛藤; 質問紙法; 回帰分析; 健康状態指標; 人格; *精神保健; 双生児; *家族関係; *女性の健康	Temperament and Character Inventory; 自己評価式抑うつ尺度; 労働時間	ヒト; 成人(19～44); 女	10.2132/personality.16.149	パーソナリティ研究(1348-8406)16巻2号 Page149-158(2008.01)
1990071321	0	0	1	0					抑うつを示す感情障害の発病状況に関する検討 DSM-3を用いて	1) DSM-3を用いて抑うつを示す感情障害の発病状況について検討した.感情障害者145例中126例86.9%にストレスとなるような発病状況を認めた.ストレスの強度は軽度35.2%,中等度以上51.7%でありストレスの強度それ自体は感情障害の発病要因としてはあまり重要ではない.2)ストレスのうち,心理・社会的ストレスについては,男性では仕事に関連したものが多く,女性では家族内の問題が多かった	瀬良 裕邦(広島大学 神経精神医), 高畑 紳一, 中原 俊夫, 他	広島医学(0367-5904)42巻6号 Page902-905(1989.06)	原著論文	うつ病(病因)				広島医学(0367-5904)42巻6号 Page902-905(1989.06)
1990088355	0	1	1	1					母親役割行動習得過程に関する一考察	産婦人科外来通院中の女性で,質問紙法を用いて調査し,同胞数の差が認められる年代区分として,20歳代(55名),40歳以上(43名)に分けて検討した.対象の同胞数は20代が1.2人,40歳以上が2.9人であった.このうち子守り対象の6歳以上年下の弟妹を持つ割合は各々15%,63%であった.結婚前に得た育児知識は,40歳以上が乳児のおんぶ・おむつ交換など荻津の分類による無意図的学習で優るのに対して,20代では即応性・直感力に欠けるといわれる意図的学習が優位だった.20代の大部分が実母を母親像の目標としているが,母親の勤労に対しては,尊敬視より,淋しい等否定的感情で見ていた	村松 あけみ(京都大学 医技短大), 野中 智子, 浜田 浩子, 他	母性衛生(0388-1512)30巻3号 Page380-384(1989.09)	原著論文	母性行動; 社会的役割		看護		母性衛生(0388-1512)30巻3号 Page380-384(1989.09)
1990135427	0	0	0	1					〔突然死〕剖検よりみた予期せざる急性死の死因分析	東京都内における15歳以上の突然死は,40歳未満において,男性は,心・血管系疾患42.8%,いわゆるポックリ病33.3%,脳血管系疾患12.5%,呼吸器疾患6.8%,消化器疾患4.3%,女性は,心・血管系疾患45.5%,いわゆるポックリ病27.3%,脳血管系疾患13.6%,呼吸器疾患9.1%,消化器疾患4.5%,40～64歳において,男性は,心・血管系疾患60.8%,脳血管系疾患19.4%,消化器疾患11.7%,いわゆるポックリ病5.0%,呼吸器疾患3.1%,女性は,心・血管系疾患50.6%,脳血管系疾患29.9%,呼吸器疾患,消化器疾患各々9.2%,65歳以上において,男性は,心・血管系疾患91%,脳血管系疾患6.6%,呼吸器疾患,消化器疾患各々1.2%,女性は,心・血管系疾患87.4%,脳血管系疾患11.5%,呼吸器疾患1.1%の順となっている.突然死の約50%を占める虚血性心疾患は…	徳留 省悟(東京都福祉保健局東京都監察医務院), 山口 吉嗣	臨床科学(0385-0323)25巻6号 Page671-678(1989.06)	原著論文	死因; 突然死; 死後検査				臨床科学(0385-0323)25巻6号 Page671-678(1989.06)
1990176044	0	1	0	1					薬物依存の疫学的調査研究 睡眠薬,鎮痛薬,抗不安薬を対象にして	睡眠薬・鎮痛薬・抗不安薬乱用の使用動機経過,予後について,社会的・心理的・臨床的な側面を,疫学的な視点から検討し,乱用各群の乱用の特徴と,予後の関連要因は何かを探索した.対象は昭和58年1月から62年末までに一施設を受診した睡眠薬・鎮痛薬・抗不安薬乱用者69名(男性32名,女性37名)である.調査項目は,社会経済的背景,睡眠薬・鎮痛薬・抗不安薬について:薬物の種類,頻度,量,使用動機,使用理由,使用感,使用効果,等,治療経過ならびに,社会適応状況などである.対象者は,単一薬群の睡眠薬群は10名,鎮痛薬は24名,複数薬群の睡眠薬・鎮痛薬・抗不安薬を併用あるいは交互に乱用する群16名,アルコールとの併用あるいは交互に乱用するものは5名,その他の薬剤との乱用群は7名,その他6名であった.薬物乱用を単一薬群と複数薬群に分けて比較すると,1)単一薬群は,年齢が高く,乱用期間の長い傾向のものが多く,…	栗栖 瑛子(東京大学 保健), 金子 善彦, 斎藤 惇, 他	厚生省精神・神経疾患研究委託費研究成果報告書 薬物依存の成因及び病態に関する研究昭和63年度 Page145-152(1989.03)	原著論文	抗不安剤; 催眠剤と鎮静剤; 鎮痛剤; 物質関連障害(疫学,調査・実態)		ヒト		厚生省精神・神経疾患研究委託費研究成果報告書 薬物依存の成因及び病態に関する研究昭和63年度 Page145-152(1989.03)
1990182464	0	0	0	0	Lifestyle related disease/health status	1	LRD	HTN	中年女性を対象としたγ-Glutamyl Transpeptidase (γ-GTP) Levelsと血圧との関連についての調査研究	一企業に勤務している健康な30～64歳の女性216名の定期健康診断結果を資料とした.1) γ-GTP値と血圧の断面調査では,30～39歳はSBP, DBPに弱い正の相関(p<0.05), 40～49歳はSBPに強い正の相関があったが,50～64歳では関連はなかった.40～49歳では肥満の因子を除いてもγ-GTP値とDBPの間に正の相関(p<0.01)があった.2) γ-GTP値を29 mu/ml以下,30～49 mu/ml, 50 mu/ml以上に分け,1年前と1年後のγ-GTP値および血圧値の変動差を求め,Δγ-GTP, ΔSBP, ΔDBP間の関連を検討した.γ-GTP 50 mu/ml以上では,Δγ-GTPとΔSBPとの間にY=0.25X+1.42 r=0.675と有意の回帰式を得た.3)心電図上のminor abnormalityは,γ-GTP 29 mu/ml以下に9.6%,3…	駒井 恵美子(杏林大学 公衆衛)	日本公衆衛生雑誌(0546-1766)36巻7号 Page406-412(1989.07)	原著論文	Gamma-Glutamyltransferase(測定・定量); 血圧		ヒト; 女		日本公衆衛生雑誌(0546-1766)36巻7号 Page406-412(1989.07)
1991018760	0	0	1	0					天草における健常就労女性の排尿実態調査		渡辺 一夫(天草慈恵病院)	天草医学会雑誌(0914-2088)3巻1号 Page47-51(1989.04)	原著論文	排尿(調査・実態)		ヒト; 女		天草医学会雑誌(0914-2088)3巻1号 Page47-51(1989.04)
1991023661	0	0	0	0	Infertility, pregnancy and childbirth	1	work, nutrition, lifestyle	work, nutrition, lifestyle	勤労妊婦の脂質代謝異常と栄養指導について	正常妊娠中の勤労妊婦を対象として,脂質測定および食事調査を行った.湯布院厚生年金病院勤務中の妊婦10名(看護婦7名,検査技師2名,栄養士1名)を対象とし,非妊娠の看護婦10名をコントロール群とし,空腹時血液生化学検査(総コレステロール,HDLコレステロール,中性脂肪,アポ蛋白A-1,アポ蛋白B,アポ蛋白E)を行い,妊娠群には,食事調査を行い1日の摂取栄養量を算出した.妊婦群の総コレステロール,HDLコレステロール,アポ蛋白A-1,アポ蛋白Bは,コントロール群に比べ有意に高かった.妊婦群の1日摂取栄養量では,エネルギー,タンパク質,脂肪,カルシウム,鉄が妊娠後半期の栄養所要量に比べ,低かった	野村 秀幸(湯布院厚年病院), 桑原 寛, 秋山 栄一	厚生年金病院年報(0388-2314)16巻 Page197-201(1990.03)	原著論文	栄養調査; 脂質代謝(異常); 妊産婦		ヒト; 妊娠; 女		厚生年金病院年報(0388-2314)16巻 Page197-201(1990.03)
1991102836	0	0	1	0					夜間照明がメラトニン分泌に及ぼす影響	45歳以下の教員122名,看護婦248名,ホステス44名の就労条件と月経周期の規則性についてアンケート調査を行ったところ,不規則な月経周期の発現率は教員で13.1%,看護婦で27.4%,ホステスで38.6%であった.規則正しい月経周期を有するボランティア女性の血中メラトニン濃度は9時30分の36.9±4.2 pg/ml (M±S.E.)から12時00分の18.8±2.6 pg/mlへと昼間は低下し,夜間は21時30分の34.2±6.3 pg/mlから24時00分の126.0±28.4 pg/mlへと増加した.この夜間の増加は3000ルクスの光刺激により光刺激開始40分後から有意に抑制された.また,夕方からの500ルクスの持続的光刺激により,22時および2時の血中メラトニン濃度は,21時から暗闇の中に滞在した対照女性の血中濃度に比較して極めて低値を示した.以上より,松果体からのメラトニン分…	宮内 文久(愛媛労災病院), 南条 和也, 大塚 恭一	愛媛県医師会報636号 Page32-37(1990.02)	原著論文	Melatonin(分泌); 照明		ヒト		愛媛県医師会報636号 Page32-37(1990.02)
1991107474	0	0	1	0					腰痛を主徴とする腰椎側彎例についての検討	1)二次的でない側彎のある慢性腰痛例について調査した.2)腰椎の椎体回旋は男性40%,女性95%に認めた.3)腰椎側方傾斜角と側彎度との間には,明らかな関係はなかったが,女性は十分ではないが角度の大きさに比較傾向をみた.4)男性と女性では側彎のなりたちに違いがあるように思われた.男性は下部腰椎椎間部の機能不全によると思われるものが比較的多く,女性は特発性側彎症の傾向が基礎にある.5)機械化されたライン作業という労働環境の変化が腰痛発症の原因の一つである	吉田 徹(吉田整形外科), 浅野 経生, 井戸田 仁	中部日本整形外科災害外科学会雑誌(0008-9443)33巻2号 Page735-737(1990.03)	原著論文	脊柱側彎症; 腰椎; 腰痛		ヒト		中部日本整形外科災害外科学会雑誌(0008-9443)33巻2号 Page735-737(1990.03)
1991113413	0	1	0	1					当院における糖尿病教育入院の現状	平成元年3月から平成2年4月までの14ヵ月間に計30例の教育入院を経験した.内訳は男性17例,女性13例,年齢は39歳から77歳,平均60歳であった.入院は症例に応じてナイトホスピタル・システムを導入し,検査・食事以外の時間帯の外出を許可し,日中は仕事や主婦は家庭に戻ることを可能にした.教育入院により,肥満度,空腹時血糖,HbA1cは有意に低下した.さらにHbA1cは退院後5ヵ月までの各時点でも有意に低下していた	川本 竜一(三崎町国民健康保険二名津診療所), 大野 建支	地域医学(0914-4277)4巻11号 Page615-619(1990.11)	原著論文	糖尿病(治療,教育・指導)		ヒト; 男; 女		地域医学(0914-4277)4巻11号 Page615-619(1990.11)
1991158668	0	1	0	1					ヒト血清中のナトリウム・カリウムについて	日常通勤,就業に支障のない健常者と思われる男女481名(男318名,女153名)から得た血清中のNa及びKを測定した.その結果,Naの平均含有量は全例で143.2 mEq/L,男性で143.7 mEq/L,女性で141.9 mEq/Lであり,Kの平均含有量は全例で4.3 mEq/L,男性で4.3 mEq/L,女性で4.2 mEq/Lであった	田中 章男(埼玉県労働保健センター), 鈴木 章, 林 英登樹, 他	埼玉県衛生研究所報(2433-9962)23号 Page25-29(1990.03)	原著論文	Potassium(血液); Sodium(血液); 労働衛生		ヒト		埼玉県衛生研究所報(2433-9962)23号 Page25-29(1990.03)
1991165517	0	1	0	1					移動人口の生活習慣・健康状態の特徴	愛知県I市およびN市C区の40歳以上の住民を対象としたコホート調査のベースラインデータとその後3年間の転出状況をもとに,男性15,493人,女性17,440人について解析した.県外転出群の特徴は,1)比較的大企業への勤務者および家族が多く,男性ではホワイトカラーの職種の長期従事者が,女性では職業をもっていない者の割合が高かった.2)比較的健康状態が良好で,がん検診への参加頻度が高かった.3)食生活はやや欧米型の傾向かあったが,バランスのとれた食生活をしていた.4)男性では1日30本以上のヘビースモーカーの割合,毎日飲酒者の割合が高かったのに対し,女性では喫煙率,飲酒率とも低かった.一方,転入群(短期在住群)の特徴は,男性では県外転出群と類似した傾向が認められたのに対し,女性ではむしろ県外転出群とは反対の傾向を示した	加藤 育子(愛知県がんセンター), 富永 祐民, 鈴木 継美	日本公衆衛生雑誌(0546-1766)37巻2号 Page67-72(1990.02)	原著論文	健康; 人口動態(調査・実態); ライフスタイル		ヒト		日本公衆衛生雑誌(0546-1766)37巻2号 Page67-72(1990.02)
1991165803	0	0	0	0	Work related disease	1	Musle skeletal disorder	MusleSkeletal	働く女性の体力と身体活動量および筋骨格系健康障害との関連	腰痛症や頸肩腕障害などの健康障害の生じやすい女性労働の職種として保育所労働に焦点を当て,女性労働者の健康状態と労働の場で発揮される身体活動量に対し,体力がどのように関与しているかについて解明することを目指した.1)頸肩腕障害や腰背痛症に関わる自覚症状および理学的所見は,重回帰分析の結果,最大酸素摂取量(体重比),伏臥上体そらし,背筋力などの基礎体力項目と有意な関連を示した.保母では,仕事時の良体調群は不良体調群に比して,年齢,経験年数が低く伏臥上体そらしが高かった.群間の有意差は20-29歳では最大酸素摂取量に,30歳以上では背筋力と伏臥上体そらしに関して認められ,年齢により異なった.2)労働中の仕事量およびエネルギー消費量は,最大酸素摂取量との間に有意な正の相関を示した.頸肩腕障害および腰痛症による制限勤務群では,背筋力,右肩関節外転力および同持久性筋力が通常勤務群より有意に低かった.…	小野 雄一郎(名古屋大学 衛生), 島岡 みどり, 蛭田 秀一	体力研究(0389-9071)75号 Page22-32(1990.03)	原著論文	筋骨格系疾患; 労働衛生; 体力		ヒト	10.20793/tairyokukenkyu.75.0_22	体力研究(0389-9071)75号 Page22-32(1990.03)
1991165817	0	0	0	1					職場における災害の分析 特に繰り返し災害について	1983年から1987年までの5年間に,鹿児島労働基準監督署管内事業所で発生した休業4日以上の労働災害について,同一人の被災回数を調べた.1)全業種で延6,324件の災害数に対する実被災者は6,098人であり,そのうち5,837人は1回,208人は2回,21人は3回,2人は4回の災害を起こしていた.業種ごとに1人あたりの災害回数の度数分布を調べて合計すると,1回は5,895人,2回は182人,3回は19人,4回は2人となり,全業種で得られた度数分布とは異なる分布になった.2)全業種での1年単位あるいは業種別の5年単位では,1人あたりの災害回数の度数分布はポアッソン分布よりも負の二項分布に近い分布であった.これは,災害の発生はランダムではなく,偏りを持つ発生様式であることを示唆する.3)全従業者に対する災害発生率には業種間で大差であったが,災害がランダムに発生すると仮定し,ポアッソン分布を…	脇阪 一郎(鹿児島大学 公衆衛), 柳橋 次雄, 泊 惇, 他	日本公衆衛生雑誌(0546-1766)37巻3号 Page209-217(1990.03)	原著論文	労働災害; 職場				日本公衆衛生雑誌(0546-1766)37巻3号 Page209-217(1990.03)
1992006126	0	0	0	0	Work related disease	1	shift	shift	看護者の健康に及ぼす交代制勤務の影響(第1報) 精神科病棟および老人科病棟勤務の看護者について	交代制勤務が心身の健康に及ぼす影響を,精神科病棟,老人科病棟に勤務する看護者を対象に,CMI, GHQを用いて検討した.1) CMIの結果から女性の場合,交代制勤務者は日勤者に比べ身体的自覚症や精神的自覚症の訴えが多かった.2) GHQの結果から女性の場合,交代制勤務者は日勤者に比べ精神的健康度が低かった.3) CMI, GHQの両方の結果から女性の場合,交代制勤務者は日勤者に比べ神経症傾向を示すものが多く存在した.4)以上の結果から,女性の方が男性より交代制勤務体制によるストレスを受けやすい	黒田 健治(大阪医科大学 精神科), 横井 昌人, 野村 吉宣, 他	心身医学(0385-0307)31巻4号 Page293-298(1991.04)	原著論文	精神看護; 高齢者看護; 健康		ヒト; 看護	10.15064/jjpm.31.4_293	心身医学(0385-0307)31巻4号 Page293-298(1991.04)
1992013938	0	0	0	1					最近の保健婦活動 一般健康診査受診対象者の実態	40歳以上の住民2万458人を対象とし,一般健康診査の受診対象者の実態を調査した.1)市の検診対象者は全住民の52.8%で,年代別には40代,50代では50%以下,60歳以上では50%以上である.また男性では70代の,女性では60代の割合が最も高いが,40代,50代では圧倒的に女性が上回り,60代でも女性が上回り,70代,80代では男性の方が上回っている.2)勤務先の検診対象者は40代男性では56.4%,50歳男性では46.2%である.3)医療機関の対象者は60代の5.5%であったが,70代になると急に18.6%に上昇する.4)市の検診対象者では,市部と農村部の対象者はそれぞれ53.3%と51.2%で,勤務先の対象者では,それぞれ26.2%と19.5%,医療機関の対象者ではそれぞれ7.3%と9.6%である	三宅 陽子(安中市役所), 小原 加代子, 細野 喜久枝, 他	保健婦雑誌(0047-1844)46巻12号 Page1036-1040(1990.11)	原著論文	医療周辺従事者; 保健医療サービス; 診断サービス(調査・実態)		ヒト	10.11477/mf.1662900155	保健婦雑誌(0047-1844)46巻12号 Page1036-1040(1990.11)
1992038714	0	1	1	1					慢性分裂病者の体力 テスト評価と訓練治療効果の検討	1)デイ・ケア通所生においては,全体的な体力低下が認められ,特に敏捷性,持久性の衰えは著明であった.2)病型別にみると,残遺分裂病・緊張型が体力的に良く,破瓜型の体力低下が著しい.3)通所訓練前後の体力の比較については,敏捷性・柔軟性の伸びがよかった.持久性の伸びは僅かであった.4)薬物量と体力との間には,初回と6ヵ月後の比較において,薬物量が増加しているにもかかわらず体力が低下する傾向は認められなかった.5)体力についての主観的評価と,客観的評価との間に大きなズレが認められた.男性は自己採点が高く,逆に女性は低く出た.このような評価のズレは,現実性の乏しさを表しており,仕事についても長続きせず,辞めていく結果が多いことをよく説明している	境 美津枝(北九州市立デイケアセンター), 島津 靖子, 三角 順美, 他	公衆衛生(0368-5187)55巻2号 Page139-142(1991.02)	原著論文	統合失調症(慢性)	体力テスト	ヒト	10.11477/mf.1401900289	公衆衛生(0368-5187)55巻2号 Page139-142(1991.02)
1992038749	0	0	1	0					中年期に精神症状を呈し精神病院に入院した精神遅滞者について	精神科医療機関で加療を受けている精神遅滞者(軽度ないし中程度)のうち,30歳以上で初回入院した19例と30歳未満で入院した21例の臨床的特徴を比較検討した.その結果,精神分裂病や接枝分裂病の合併した者は30歳未満に多かった.入院時の心因反応としては,30歳未満群には衝動行為,興奮,徘回,放浪が多く,30歳以上群では無為自閉的な生活態度,アルコール多飲が多かった.30歳以上群では就労経験者が多く,女性には結婚や出産を経験している者が多かった.30歳未満群には父母と同居しているものが多かった.両群間で入院期間や加療期間,入院回数に差は認められなかった.30歳以上群では,事例化後,長期入院,離職,離婚などのライフスタイルの変更を余儀なくされた者が少なからずあった.以上のことから,30歳以降に事例化する精神遅滞者は,30歳以前に事例化した者と比べて,一旦社会的に自立した人が多く,合併する精神科的…	白石 弘巳(埼玉県立精神保健総合センター), 岩脇 淳, 浜田 真理子, 他	神奈川県精神医学会誌(0288-9617)40号 Page49-57(1990.12)	原著論文	精神疾患; 知的障害		ヒト		神奈川県精神医学会誌(0288-9617)40号 Page49-57(1990.12)
1992073481	0	1	1	1					外因死ならびに災害死の社会病理学的検索(7) 自殺の変遷	自殺事例のうち1975～1978年の3年間(1群)と1985～1988年の3年間(2群)の相違を検討した.1,2群とも女より男の自殺が多いが,80歳以上の年代では女の方が多かった.男の自殺は2群でさらに増加傾向にあり,特に50歳代と80歳代の年代の男性が1群に比べて有意に増加していた.10～30歳代の若年層の自殺は男女とも2群で減少したが,特に10歳代の女性の自殺減少が著しかった.手段としては1群では縊死,一酸化炭素中毒死,墜落死,轢死の順に高率であったが,2群では一酸化炭素中毒死が減少した.これは都市ガスが一酸化炭素を含まない天然ガスへ転換されたことが大きな理由であると思われた.自殺決行時間は男は午後10時～午前4時の夜間に多く,女は午前10時～午後4時の昼間に決行することが多かった.決行場所は屋内,特に自宅であることが多く,他には公園,山林,勤務先,入院中病院,ホテルなどであった.中…	伊藤 敦子(東邦大学 法医), 島田 誠, 岡宮 育世, 他	東邦医学会雑誌(0040-8670)37巻4号 Page578-585(1990.11)	原著論文	自殺		ヒト		東邦医学会雑誌(0040-8670)37巻4号 Page578-585(1990.11)
1992094350	0	0	0	0	Lifestyle related disease/health status	0	physical activity	exercise	勤労者における運動指導計画(第1報)	平成2年4月から,人間ドック受診者に対して生活行動調査,運動負荷試験およびそれに基づく最大酸素摂取量の計測,運動指導を開始した.1) 18名(男性17名,女性1名)の被検者のなかで,負荷試験中の血圧,脈拍に軽度の異常を認めた症例が若干数みられたが,負荷試験を中止するものではなかった.2)勤労者において運動処方を行う場合には運動種目等のほかに,生活行動表に基づいて運動を実施する具体的な時間帯を指示する必要がある	大久保 雅通(中国労災病院), 西山 史恵, 升味 正光, 他	日本災害医学会会誌(0386-975X)39巻6号 Page313-317(1991.06)	原著論文	運動療法		ヒト		日本災害医学会会誌(0386-975X)39巻6号 Page313-317(1991.06)
1992150183	0	0	0	0	Lifestyle related disease/health status	1	LRD	CVD	職種ならびに労働強度の違いが循環器検診成績に及ぼす影響	対象はあるファスナー・アルミ製造工場の従業員のうち,1980年の年齢が35歳以上45歳未満で,1980年と1989年の両年に循環器検診を受診し,追跡可能であった男性538名,女性242名である.1980年と1989年の肥満度,血圧,血清総コレステロール,β-リポ蛋白,HDL-コレステロール,中性脂肪,尿酸,空腹時血糖を1980年の職種と労働強度間で比較した.1)男性について職種間で比較すると,1980年も1989年も尿酸値,中性脂肪が管理・事務職群が専門技術職,労務職に比べて高値を示した.労働強度間で比較すると,1980年には有意差の見られなかった尿酸値,空腹時血糖が1989年には軽労働群が他群に比べて有意に高くなっていた.また,総コレステロール,β-リポ蛋白も1989年には重労働群が他群に比べて高くなっていた.一方,肥満度は1980年には差が無かったが,1989年には重労働群が他群に比…	森河 裕子(金沢医科大学 公衆衛), 中川 秀昭, 田畑 正司, 他	日本循環器管理研究協議会雑誌(0914-7284)26巻2号 Page81-86(1991.10)	原著論文	労働衛生; 心臓血管系(診断)		ヒト	10.11381/jjcdp1974.26.81	日本循環器管理研究協議会雑誌(0914-7284)26巻2号 Page81-86(1991.10)
1992164135	0	0	1	0					きゅうり栽培者における農薬使用の状況と健康問題	農薬散布後に農薬の急性中毒をきたしたと思われる人や,手,顔のかぶれ等の発現,悪化した人が認められ,農薬が農業従事者の健康に及ぼす影響は大きいものがある.また農業従事者の健康を阻害する生活背景として,女性では過重労働,男性では不健康な生活習慣が浮き彫りにされた.したがって農業従事者を農薬危害から守り健康を保持するためには,農薬の種類,量,頻度を適正にすること,農作業の内容に適した防護方法を確立すること,また労働負担を軽減し,さらに日常生活面の改善を進めて,健康増進を計ることが重要である	鈴木 栄子(須賀川保健所), 鈴木 美保子, 長沢 修一, 他	福島県農村医学会雑誌(0911-9426)33巻1号 Page15-18(1991.03)	原著論文	健康; 農業用化学製品(過敏症・中毒)		ヒト		福島県農村医学会雑誌(0911-9426)33巻1号 Page15-18(1991.03)
1992177155	0	1	0	1					持続的な光刺激に伴うメラトニン(MLT)および下垂体ホルモン分泌の変化	17時30分より22時まで(N=27)あるいは2時まで(N=17)通常の作業環境下(500～800ルクス)で光刺激を受けた女性のMLT, PRL, LHおよびFSHの血中濃度を測定した.持続的な光刺激を受けた女性の22時および2時の血中MLT濃度は18.8±2.4 (Mean±S.E.),36.1±4.1 pg/mlであり,21時以降暗闇で安静を保っていた対照女性(N=9)のMLT濃度(22時54.1±9.4, 2時101.4±9.9 pg/ml)より有意に低値を示した.持続的な光刺激を受けた結果覚醒していた女性のPRL濃度は対照女性に比し2時には有意に低値を(8.7±0.7 vs.13.2±0.9 ng/ml)示した.一方,持続して光刺激を受けた女性のFSH濃度は対照と比較して2時には有意に高値を(7.1±0.4 vs. 5.8±0.4 mIU/ml)示した.持続的な光刺激と光刺激に伴…	宮内 文久(愛媛労災病院), 南条 和也, 大塚 恭一	日本産科婦人科学会雑誌(0300-9165)43巻5号 Page529-534(1991.05)	原著論文	下垂体ホルモン(分泌); 光刺激		ヒト; 女		日本産科婦人科学会雑誌(0300-9165)43巻5号 Page529-534(1991.05)
1992186204	0	1	0	0					皮下脂肪厚と血清脂質との関連に関する地域調査	全体として農山村地域群の皮下脂肪厚は商工業地域群に比べて薄い傾向がみられた.この地域間格差は上腕前部,上腕後部,肩甲骨下角部では有意に認められたが,腸骨稜上部,大腿前部では必ずしも有意ではなかった.地域間格差は高年齢で顕著,女性で小さかった.Body Mass Indexは地域間格差は認められなかった.男性は臍上部が厚い上腹部型,女性は臍下部が厚い下腹部型であった.各部位の皮下脂肪厚は血清脂質値の重症度が増すほど厚かった.男性では労働強度の増す順に各部位の皮下脂肪厚が薄くなっていたが,女性ではこの関係は明らかではなかった	高柳 満喜子(東邦大学 公衆衛), 熊倉 伸宏, 西川 浩昭, 他	民族衛生(0368-9395)56巻2号 Page72-86(1990.03)	原著論文	脂質(測定・定量); 皮下脂肪厚; 診断サービス			10.3861/jshhe.56.72	民族衛生(0368-9395)56巻2号 Page72-86(1990.03)
1992186316	0	0	0	0	Lifestyle related disease/health status	1	lifestyle	others	労働者の働きがい感と健康習慣・自覚症状との関連性	労働者の働きがい感と健康習慣および自覚症状との関連性を検討するために某職域集団を対象に包括的な労働生活満足度を測る指標として新たに"働きがい度"を作成し,調査を行った.1)健康習慣指数(HPI)の高いものは低いものに比べて自覚症状度が低い傾向がみられた.2)自覚症状度の低いものほど"働きがい度"が高い傾向がみられた.3)健康習慣指数(HPI)の高いものほど"働きがい度"が高い傾向がみられた.男女差を検討すると,1)健康習慣指数(HPI)と"働きがい度"との相関は男性の型が女性よりも強かった(男性でr=0.215, p<0.001,女性でr=0.160, p<0.05).2)健康習慣指数(HPI)群別にみた時,"働きがい度",生活満足度とも男性の方が女性よりも健康習慣指数(HPI)低位群と中位群との間で大きい有意差がみられた	丸山 総一郎(大阪大学 環境医), 佐藤 寛, 森本 兼曩	日本衛生学雑誌(0021-5082)45巻6号 Page1082-1094(1991.02)	原著論文	健康; 労働衛生; 徴候と症状		ヒト	10.1265/jjh.45.1082	日本衛生学雑誌(0021-5082)45巻6号 Page1082-1094(1991.02)
1992207285	0	0	0	0	Infertility, pregnancy and childbirth	0	work, nutrition, lifestyle	work, nutrition, lifestyle	産むためのバースコントロール 働く女性と出産		森山 郁子(奈良県立医科大学 産婦人科)	ペリネイタルケア(0910-8718)11巻1号 Page23-30(1992.01)	原著論文	家族計画; 妊娠; 分娩; 労働		ヒト; 妊娠; 女; 看護		ペリネイタルケア(0910-8718)11巻1号 Page23-30(1992.01)
1993005147	0	0	1	0					運動のすすめ 妊婦と運動 古典的労働を含む当院の妊婦健康管理方式の効果について		吉村 正(吉村病院)	ペリネイタルケア(0910-8718)11巻4号 Page303-311(1992.04)	原著論文	身体運動; 妊娠(組織・管理・体制); 労働; 保健行動; 妊産婦		ヒト; 妊娠; 女; 看護		ペリネイタルケア(0910-8718)11巻4号 Page303-311(1992.04)
1993011838	0	0	0	1					メニエール病の症例対照調査結果 メニエール病確実例と対照例:めまい症例,一般症例,健康者との比較を中心に	前庭機能異常調査研究班の第三次調査でメニエール病と対照疾患とを比較した.確実例148,疑い23,対照めまい139,一般症例113,健康者169例であった.メニエールは女性に多かった(57.5%).男性40歳代,女性30歳代にピークを持つ.第3次産業従業者に多い.従来より肥満者に多い.CMIでは他のめまいと同様3・4型が多い.朝のピーク以外に昼の労働時間にもう一つのピークがある.回転性めまいが59.2%と多いが,浮動性その他のめまいも40%あった.30分以上続くものが48%と多いが対照めまいでは22%と少ない.初発時の程度はメニエールの80%が仕事ができない程度で対照は46%で,その後の従業もメニエールのほうが46%と対照の倍困難である.水平型の40 dB以下の軽度難聴が多かった.乳突洞発育に差はなかった.血管拡張剤・代謝剤・精神安定剤・ビタミン剤などの他に利尿剤の使用が今回は多かった	渡辺 行雄(富山医科薬科大学 耳鼻咽喉科), 水越 鉄理, 中川 肇, 他	Equilibrium Research(0385-5716)Suppl.7 Page1-10(1991.12)	原著論文	Meniere病; めまい		ヒト		Equilibrium Research(0385-5716)Suppl.7 Page1-10(1991.12)
1993019637	0	0	1	0					頸・肩・腕部の異常(違和感)に対するアンケート調査	1)回答者219名のうち61.2%に頸肩腕部の違和感があり,女性に高率であった.2)職種間では,看護婦が66.9%で最も多く,医療技術,医師,事務職の順の発生率であった.3) 20代から40代までは増加し50代では20代と同程度まで低下する結果であった.4)頸肩腕部と腰部の違和感合併率が非常に高く,86.6%に達する.5)異常(違和感)が病気であると思っている者が約1/3おり医師の診察をうけ治療を受けている.6)異常(違和感)の発生原因や時期について把握している者は半数以下であり,対象者が原因として考えているのは仕事中の不良姿位や疲労の蓄積である.7)異常(違和感)の発生部位では,三角筋から後頭部の範囲に94例81.7%が含まれ,髄節から放散するものと思われた.8)異常(違和感)の表現では83.6%が重苦しい感じであると答えている.9)異常(違和感)に悪影響を及ぼす動作や姿勢については,…	高橋 穂(北村山公立病院), 駒沢 治夫, 広谷 珠美	東北理学療法学(0915-2180)3号 Page75-80(1991.03)	原著論文	肩; 頸部; 姿勢; 上肢		ヒト		東北理学療法学(0915-2180)3号 Page75-80(1991.03)
1993049623	0	0	1	0				1	兼業農家における女子労働の現状と問題点 神奈川県下におけるアンケート調査から		栗田 明良(労働科学研究所), 鈴木 春子	労働科学(0022-443X)68巻5号 Page200-215(1992.05)	原著論文	労働衛生; 女性; 農業		ヒト; 女		労働科学(0022-443X)68巻5号 Page200-215(1992.05)
1993060316	0	0	1	1				1	妊産婦保健指導の見直し 有職妊婦の保健指導		前原 澄子(千葉大学 看)	周産期医学(0386-9881)22巻1号 Page105-108(1992.01)	原著論文	職業; 母子保健; 妊産婦(教育・指導)		ヒト; 妊娠; 女; 看護		周産期医学(0386-9881)22巻1号 Page105-108(1992.01)
1993060582	0	0	0	0	Menstruation, menopause, and genital concerns	0	urination	尿失禁	千葉県の就労女性における尿失禁の実態調査	千葉県内6施設の938人の就労女性の尿失禁について調査した.全体として21.2%に尿失禁の経験があった.加齢,分娩,肥満により尿失禁の発現頻度が増加し,健康な女性においても尿失禁に悩む割合が多いことが示された.施設別の尿失禁の経験者の割合は,2.0%から32.5%と大きな差がみられた	西脇 哲二(千葉大学医学部附属病院 産婦人科), 稲葉 憲之, 新井 一夫, 他	母性衛生(0388-1512)33巻2号 Page247-252(1992.06)	原著論文	尿失禁(調査・実態)		看護		母性衛生(0388-1512)33巻2号 Page247-252(1992.06)
1993069462	0	0	1	0					勤労女性における原発性月経困難症の疫学調査と乳清ミネラルによる治療	対象は18歳～50歳の月経がある勤労女性1666人,このうち原発性月経困難症の重症例有志者76例に対し,エストラディオール23.2±3.49 pg/g,プロゲステロン0.79±0.05 ng/g,ビタミンD 6.44±0.14 IU/gを含有するMM 300(乳清カルシウム300 mg)を毎日1年間投与し,治療前1年間と比較した.投与後12ヵ月間に86.7%に月経困難症の改善,84.2%に腰痛の改善が認められた.治療後は年間の健康管理室利用,休暇,勤務中の一時休養が減少し,職場生活の質の向上がみられた	浜田 雄行(愛媛大学 産婦人科), 村上 五月, 高須 賀陽子, 他	松仁会医学誌(0388-9734)30巻2号 Page115-125(1992.04)	原著論文	月経困難症(疫学,薬物療法); 無機栄養素(治療的利用); 乳清(治療的利用)		ヒト; 成人(19～44); 中年(45～64); 女		松仁会医学誌(0388-9734)30巻2号 Page115-125(1992.04)
2008181088	0	0	0	0	Work and balance	0	workstyle	workstyle	保険薬剤師の職業性ストレスの現状について	調剤薬局に勤務する保険薬剤師116名を対象に、郵送によるアンケート調査を行った。職業性ストレスを感じている割合は全体の83.6%で、性別では女性が多かった。雇用形態別では管理者が最も多く、次いで一般正社員、非常勤・パートであった。ストレスを感じる項目は、「仕事の質」が最も多く、次いで「医師との関係」であった。	中嶋 正憲(ハリマ調剤薬局), 西口 工司, 三木 純平, 藤堂 博美	日本薬剤師会雑誌(0369-674X)60巻4号 Page483-488(2008.04)	原著論文/比較研究	質問紙法; 労働衛生; 性因子; 医療従事者-患者関係; 専門職間人間関係; *薬剤師; 薬局; 専門能力; 社会階層; *職業性ストレス		ヒト; 成人(19～44); 中年(45～64); 男; 女		日本薬剤師会雑誌(0369-674X)60巻4号 Page483-488(2008.04)
1993082887	0	0	1	0					石綿非取扱い労働者集団の胸部X線写真上にみられる胸膜肥厚陰影の頻度	現に石綿曝露のない金属工場労働者集団での石綿曝露によることを疑わせる胸膜肥厚陰影の保有頻度は男性4500人中3人,女性3000人中1人と0.1%以下程度である.男性の3人中2人では職業的石綿曝露の前歴が確認された	山田 裕一(金沢医科大学 衛生), 石崎 昌夫, 城戸 照彦	産業医学(0047-1879)32巻1号 Page44-45(1990.01)	原著論文	石綿肺(画像診断); 労働衛生; 職業病		ヒト	10.1539/joh1959.32.44	産業医学(0047-1879)32巻1号 Page44-45(1990.01)
1993153558	0	0	1	0					保健所等の医療従事者に対するB型肝炎ワクチンの接種について	保健所等に勤務する医療従事者203人についてHBs抗原,HBs抗体,HBc抗体を調査した.HBs抗原,HBs抗体共に陰性者に対して血漿由来のHBワクチンを接種し,抗体反応およびHBs抗体の持続状況を調査した.1) HBs抗体の保有状況は,12.9%(男性10.2%,女性13.6%)で,平均抗体価は26倍であった.職業別のHBs抗体の保有率は医師12.5%,検査技師17.6%,保健婦12.3%であった.2) HBワクチン接種によるHBs抗体獲得は,84.1%(3回接種群74.0%,4回接種群57.1%)である.男性の抗体獲得率は,57.1%で,獲得平均抗体価は,26.5倍であった.女性の抗体獲得率は85.6%で28.9倍であった.3)ワクチン接種終了後7～9ヵ月経過のHBs抗体の保有率は,86.0%(男性60.0%,女性93.2%)で,持続平均抗体価は26(男性25,女性26.2)であった	根本 治育(茨城県衛生研究所), 久保田 かほる, 深谷 節子, 他	茨城県衛生研究所年報(1343-2370)28号 Page23-27(1990.10)	原著論文	保健医療従事者; 肝炎-B型(予防); 肝炎ウイルスワクチン; 予防接種; 保健所		ヒト		茨城県衛生研究所年報(1343-2370)28号 Page23-27(1990.10)
1993166591	0	1	0	1					静岡県における胃癌標準化死亡比(SMR)の地域差と食品・栄養摂取状況との関連	SMR低地域及び高地域の35～69歳の住民(男性407人,女性391人)を対象に,1982年秋に質問紙による食生活調査を行った.調査は,4つの食品群(1群:乳・乳製品,卵;2群:魚介類,肉類,豆類;3群:野菜類,いも類,果物類;4群:穀物,砂糖・甘味類,油脂,嗜好品類)及び栄養素等摂取状況,総摂取エネルギーに対するたん白質・脂質・糖質のエネルギー比率,米飯・みそ汁・果物・牛乳・緑茶等の食品摂取頻度,及びその他の身体的要因(年齢,身長,体重,労働強度,職業等)について実施した.1)胃癌SMR低地域の人々は高地域の人々より,2・3群の食品摂取が多く,特に果物,野菜類をよく摂取していた.2)胃癌SMR低地域の人々は高地域の人々より,みそ汁の摂取頻度が多く,みそ汁中に多種類の具を使用していた.3)胃癌SMR低地域では,茶の摂取状況と胃癌低危険因子と考えられている果物,野菜,みそ汁等の食品摂取との…	那須 恵子(静岡県立大学 短大), 小国 伊太郎, 金谷 節子, 他	栄養学雑誌(0021-5147)50巻3号 Page133-144(1992.06)	原著論文	胃腫瘍(死亡・死亡率,悪性); 栄養生理学的現象; 食物		ヒト	10.5264/eiyogakuzashi.50.133	栄養学雑誌(0021-5147)50巻3号 Page133-144(1992.06)
1993169582	0	1	1	1					ペースメーカーの現状と将来 予後からみたペーシングモードの適応と選択	ペースメーカー植込み症例1,013例を追跡調査し,その生活予後と生命予後について検討した.自覚的体動能力,塞栓症の発生率において,生理的ペーシングで有意に良好な結果をえた.また心拍応答機能の負荷は仕事量の増加に寄与した.全症例の相対生存率は,10年94%,20年86%と良好であった.洞不全症候群は房室ブロックおよび心房細動徐脈症例と比較すると,良好な生存率を示した.性別の検討では,女性の方が良好な生存率を示した.AAI, DDDの相対生存率は,11年以降において有意にVVIより良好であり,生理的ペーシングにより長期生命予後の改善が期待できるが,VVIRの生存率は不良であった	柵木 隆志(名古屋大学 胸部外科), 高木 靖, 保浦 賢三, 他	心臓ペーシング(0911-0836)8巻4号 Page492-502(1992.10)	原著論文	人工心臓ペーシング(予後)				心臓ペーシング(0911-0836)8巻4号 Page492-502(1992.10)
1993173732	0	0	1	0					一衛星都市職員の健康に関する質問紙調査(第2報) 職場風土の実態と抑うつ得点	男女とも30歳代および40歳代は,仕事,給与・待遇,昇任・昇格の不満が29歳以下,50歳代に比べ多くみられた.男性の現業職と消防職,女性の事務職と調理員が多くの不満を訴えていた.抑うつ得点は,男性では「仕事が難しすぎる」,「能力を活用する組織・運営ではない」,「今の仕事は知識・技術・技能を深めない」と答えた群が有意に高かった.また,男女ともに,「職場の雰囲気が悪い」,「人間関係が悪い」,「人間関係に気を使うことが多い」と答えた群が高い抑うつ得点を示した.男女とも人間関係に関わる要因が抑うつ得点と関連が深く,さらに男性では仕事に関わる意識とも関連することが示唆された	小坂 博(大阪府立公衆衛生研究所), 田井中 秀嗣, 田淵 武夫, 他	大阪府立公衆衛生研究所研究報告(労働衛生編)(0475-0675)30号 Page29-37(1992.09)	原著論文	質問紙法; うつ病; 健康; 職場		ヒト		大阪府立公衆衛生研究所研究報告(労働衛生編)(0475-0675)30号 Page29-37(1992.09)
2010103714	0	0	0	0	Work related disease	0	shift	shift	看護・介護職員の疲労感に関連する要因 深夜勤務前の仮眠のとり方に焦点を当てて	山口リハビリーテション病院において深夜勤務に従事する看護職員38名と介護職員39名を対象として、仮眠の取り方をアンケート調査した。また蓄積的疲労徴候インデックス(CSFI)で疲労感に関する要因を調べた。その結果、75名から回答が得られ、全質問に回答のあった72名(男性10名、女性62名、平均34.5±11.8歳)を解析した。疲労感あり群は52名で、疲労感なし群20名に比べて仕事に対するストレスの程度に差が認められた。深夜勤務前に疲労感があると回答した人はCSFIにおいても慢性疲労が顕著であり、身体不調などの傾向が強かった。仮眠しない人はする人よりも労働意欲の低下、抑鬱などが上回っていた。	岡村 久美子(和同会山口リハビリテーション病院 看護部), 久保 伝申, 口羽 理恵, 堤 雅恵	看護管理(0917-1355)20巻1号 Page68-69(2010.01)	原著論文/比較研究	質問紙法; *介護者; *看護師; 労働衛生; *睡眠; ストレス; *疲労; 病院看護業務; 職業性ストレス; *交代制勤務		ヒト; 成人(19～44); 中年(45～64); 男; 女; 看護	10.11477/mf.1686101660	看護管理(0917-1355)20巻1号 Page68-69(2010.01)
1999107973	0	0	0	0	Work and balance	0	rework	rework	母親の疲労に関する調査成績(第2報) 働く母親のアンケート調査より	職場に復帰した母親が疲労を訴える割合は高く,母性保護の面からも,子育ての社会的支援システムが必要と考えられる	外間 登美子(琉球大学 医 母子保健)	母性衛生(0388-1512)39巻4号 Page333-336(1998.12)	原著論文	質問紙法; 母; 疲労(調査・実態); 母性福祉; 就労女性		ヒト; 女; 看護		母性衛生(0388-1512)39巻4号 Page333-336(1998.12)
1993202507	0	1	0	1					精神科領域におけるツムラ六君子湯の治療経験 抗うつ効果について	対象は,男性3例,女性12例,年齢は26～71歳,疾患の内訳は単極型うつ病7例,抑うつ神経症7例,反応性うつ病1例であった.ハミルトンうつ病評価尺度によって症状別の改善度では,抑うつ気分,仕事と活動,不安(精神的),身体症状(消化器系),熟眠障害,早期覚醒および体重減少で有意な改善が認められた.ハミルトンうつ病評価尺度による総得点の推移では,投与4週後に有意な減少が認められた.概括安全度でも全例が安全であると判定された.諸検査でも特記すべきことはみられなかった.以上より,本方剤は抑うつ症状に対しても有用性が期待される薬物である	浅見 隆康(伊勢崎市民病院), 宮永 和夫, 井田 逸朗, 他	新薬と臨牀(0559-8672)42巻1号 Page75-80(1993.01)	原著論文	うつ病(薬物療法); 漢方薬; 精神医学; 六君子湯(治療的利用)		ヒト		新薬と臨牀(0559-8672)42巻1号 Page75-80(1993.01)
2000082370	0	0	0	0	Mental health	0	stress management	social capital for depression	中年期女性の就労や社会的活動参加が健康状態に及ぼす影響と役割特性の比較	1)フルタイム就労をしている人は,パートタイム就労や非就労の者と比べ,人生目的感が高いが身体疲労度も高かった. 2)週1～4時間の社会的活動に参加している人は,社会的活動に参加していない者や週5時間以上の社会的活動に参加していない者と比べ抑うつが低く,人生目的感が高かった. 3)非就労でかつ社会的活動に参加していない者で最も抑うつが高く,人生目的感が低い傾向にあった. 4)家事に比べて,就労や社会的活動の方が「やりがい」や「社会とのつながり」感が高いと評価されていた.又,「肉体的なきつさ」,「精神的なきつさ」は,家事に比べてフルタイム就労の方で強いと評価されていたが,家事と社会的活動では差がなかった. 5)このような家事と就労及び社会参加活動の役割特性の違いによって,就労及び社会的活動参加状態と健康指標との関連性が説明された	吉井 清子(東京大学 大学院 健康社会), 山崎 喜比古	日本公衆衛生雑誌(0546-1766)46巻10号 Page869-882(1999.10)	原著論文	質問紙法; うつ病; 女性; 中年; 疲労; 社会的役割; 健康状態; 就労女性; 女性の健康		ヒト; 中年(45～64); 女		日本公衆衛生雑誌(0546-1766)46巻10号 Page869-882(1999.10)
2001142500	0	0	0	0	Mental health	0	occupational stress	biomarker for occupational stress	就労者の唾液中・尿中コルチゾール標準値作成の試みとその有用性の検討 高速液体クロマトグラフィーを用いて	20代から50代の就労している男性85名,女性81名について,勤務日と休日の2日間にわたり1日5回,定時(起床時,10時,11時40分,14時,16時)に尿と唾液を採取し,コルチゾールの定量を行い,性・時刻・測定日別の平均値と標準偏差を示した標準値表を作成した.一過性ストレス時の唾液中コルチゾール値が標準値から大きく逸脱することが確認されたことから,ストレス測定において標準値表が有用である	織田 弥生(資生堂ビューティーサイエンス研究所), 中村 実, 龍田 周, 小泉 祐貴子, 阿部 恒之	人間工学(0549-4974)36巻6号 Page287-297(2000.12)	原著論文	HPLC; Hydrocortisone(尿); ラジオイムノアッセイ; ストレス; 唾液; 尿; 基準値; 職業性ストレス	労働者	ヒト; 成人(19～44); 中年(45～64); 男; 女	10.5100/jje.36.287	人間工学(0549-4974)36巻6号 Page287-297(2000.12)
1994048319	0	0	0	1					日常の身体活動と血清コレステロール値,体格指数との関係 小学5年生学童とその両親における断面調査成績より	学童(240人)とその両親(父母各々,174,212人)を対象に,アンケートによる身体活動習慣,加速度センサーで実測した身体活動量と血清脂質値,AI,BMIの関係について検討した。学童の身体活動は血清総コレステロール(TC),HDLコレステロール(HDL-C),AIへの影響は認められなかったが,BMIへ影響している可能性が示唆された。成人男性では,事務,軽作業,屋外の肉体労働の順に,HDL-Cが高くなっていた。加速度センサーで実測された身体活動強度は,成人男性ではHDL-Cと有意な正相関(r=0.20,p<0.05),AIと有意な負相関(r=-0.18,p<0.05)を示した。成人女性の身体活動とTC,HDL-C,AI,BMIの間に有意な関係は認められなかった	宮西 邦夫(新潟大学 公衆衛), 豊島 英明, 林 千治, 他	日本公衆衛生雑誌(0546-1766)40巻6号 Page451-458(1993.06)	原著論文	Cholesterol(血液); 体格		ヒト		日本公衆衛生雑誌(0546-1766)40巻6号 Page451-458(1993.06)
1994048459	0	1	0	1					上肢の変形性関節症に関する疫学的研究	肩鎖関節,肩関節及び肘関節といった中枢部の関節症は男性の利手側に多く,関係する労働やスポーツの種類よりみて,粗大な筋力を必要とする労作の影響が大きい。手内関節の関節症は女性に多く,利手差が少なく,関係する労働やスポーツも両手指に負担の掛る種類のものが多いことより,女性が携わることの多い労作の影響が大きいが,遺伝的影響も窺われた。手関節の関節症は中枢部の関節症と手内の関節症との中間的性格を示し,性差はみられず,遺伝的影響も窺われず,利手側にやや多く発生していたが,労働やスポーツ負荷の影響が大きい	林 泰夫(熊本労災病院), 鳥越 雄喜, 稗田 寛, 他	日本災害医学会会誌(0386-975X)40巻12号 Page840-843(1992.12)	原著論文	変形性関節症(疫学); 上肢(奇形・位置形態異常)		ヒト		日本災害医学会会誌(0386-975X)40巻12号 Page840-843(1992.12)
2001154850	0	0	0	0	Mental health	1	occupational stress		有職者の精神的健康に関与する生活行動の検討	有職者の日常生活行動と精神的健康との関連を追求し,精神的健康の維持・増進を図る生活行動スタイルを見出す為の調査研究をした.精神的健康度の指標として,気分プロフィール検査を用い,生活行動については,家族,日常生活,仕事,自由時間,運動の5領域と,最近の悩みに関する領域を加え,調査項目を作成した.対象は,20歳以上の有職者男115名,女71名である.その結果,男の精神的健康への影響が最も大きいのは仕事であり,女は日常生活であった.しかし,男女共に行動領域の殆どが,精神的健康と関連していた.関連性が高かった項目は,1)食欲と精神的健康,2)寝つきがよいことと精神的疲労感が少ないこと,3)目覚めがよいことと活気(男),4)目覚めがよいことといらいらがない・思考の混乱がないこと(女),5)仕事における精神的刺激と精神的健康(男),6)職場の人間関係と精神的健康,等であった	北村 眞弓(藤田保健衛生大学 衛生)	日本看護医療学会雑誌(1345-2606)2巻2号 Page7-15(2000.12)	原著論文	質問紙法; ライフスタイル; 精神保健; 男性; 分散分析; 就労女性; 職業性ストレス	感情プロフィール検査; データ相関; 労働者	ヒト; 看護	10.11477/mf.7009200147	日本看護医療学会雑誌(1345-2606)2巻2号 Page7-15(2000.12)
1994087356	0	1	0	0					生活活動調査結果と臨床および運動機能検査成績の関連について	新たに作成した生活活動調査表を用いて,男性143名,女性149名について,日常の生活活動状況と臨床および運動機能検査成績の関係について検討した。調査の内容として,1)通勤方法,2)仕事内容,3)休日の運動習慣の有無,4)運動の各項目について問診を行ない,結果を得点に表して評価を加えた。1)活動状況と臨床検査成績の関係をみると,活動状況が良好な群で高尿酸血症の頻度が有意に少なかった。2)運動機能検査成績との関連では,活動状況が良好な群で持久力の評価が有意に優れていた	大久保 雅通(NTT広島中央健康管理所), 森谷 知恵, 上田 浩徳, 他	逓信医学(0387-1320)45巻6号 Page401-406(1993.06)	原著論文	ライフスタイル(調査・実態)	身体能力	ヒト		逓信医学(0387-1320)45巻6号 Page401-406(1993.06)
1994146916	0	0	0	1					富山県における出生率低下の背景因子に関する一考察	富山県は共働き世帯の割合が高く,一般的に生活水準は豊かである。今回のアンケートでは,女性の就業者が多いことが出生率低下の一因である	横川 真弓(富山県立中央病院), 越間 由紀美, 吉崎 千恵子, 他	富山県立中央病院医学雑誌(0386-8338)16巻1～2号 Page21-26(1993.02)	原著論文	出生率		ヒト; 看護		富山県立中央病院医学雑誌(0386-8338)16巻1～2号 Page21-26(1993.02)
1994161857	0	0	1	0					勤労者に発生した突然死症例の実態調査	全国の専属産業医に質問票を送付し,過去5年間の従業員の突然死について調査し,241人(回答率61.5%)より回答を得た。このうち,さらに詳細な調査に同意した53名の産業医から報告された143例(男性141例,女性2例)の突然死症例について,その特徴を記述疫学的に検討した。発症場所・発症状況では,自宅または独身寮,夜間睡眠中がそれぞれ最多であり,職場,通勤行程内などの報告例は少なかったが,それが,重篤な疾病の発症数そのものの差によるのか,あるいはその発症直後に死亡にいたった数の差によるものなのかは,不明であった。発症時刻・発症時期では,月曜の早朝および木・金・土曜,4・11・12月への集中傾向がみられた。特に,発症月が職場の繁忙期にほぼ一致しており,環境要因が発症に関与している可能性が示唆された。死因は心血管系疾患が多かった	宝珠山 務(産業医科大学産業生態科学研究所), 佐伯 覚, 高橋 謙, 他	産業医科大学雑誌(0387-821X)14巻3号 Page219-225(1992.09)	原著論文	突然死(疫学,調査・実態)	労働者	ヒト	10.7888/juoeh.14.219	産業医科大学雑誌(0387-821X)14巻3号 Page219-225(1992.09)
1994184510	0	0	0	0	Infertility, pregnancy and childbirth	0	work, nutrition, lifestyle	work, nutrition, lifestyle	就労妊婦の妊娠と出産 その継続的・統計的観察		佐道 正彦(阪南中央病院), 加藤 治子, 北田 衣代, 他	産婦人科の実際(0558-4728)43巻3号 Page367-373(1994.03)	原著論文	妊娠(統計); 分娩(統計); 労働; 妊産婦		ヒト; 妊娠; 女		産婦人科の実際(0558-4728)43巻3号 Page367-373(1994.03)
1994193618	0	0	1	0					高年出産に関する調査	1)高年妊婦209例のうち初産婦は43例,経産婦は166例で広島県の高年妊婦の初産率は全国平均と差を認めなかった。2)有職率の上昇が初回出産の高年齢化に多く関与している。3)体重増加(13kg以上)と妊娠中毒症の発生率に関しては高年群が対照群の約2倍と有意に高かった。一方,早産,過期産および前期破水に関しては高年群と対照群に有意差を認めなかった。4)分娩所要時間は高年群と対照群で差を認めなかった。5)帝切率は高年群では28.7%と対照群に比して有意に高く,中でも経産婦の緊急帝切率は高年群において対照群の9.6倍と高率であった。なお40歳以上の初産は3例とも予定帝切であった	広島県地域保健対策協議会母性保健委員会	広島医学(0367-5904)46巻12号 Page1688-1693(1993.12)	原著論文	母性年齢35歳以上(調査・実態); 年齢因子; 分娩法; 妊産婦		ヒト; 妊娠; 女		広島医学(0367-5904)46巻12号 Page1688-1693(1993.12)
1994229876	0	0	1	0					潜在的な能力を発揮できないある女性への現実志向的心理療法の過程について	初診時23歳の女性で,高校卒業後就労するも長続きせず引き込もり,感情の抑制を著しく欠いたため2回入院した。1回目入院後,睡眠は確保されたものの,情緒は一層不安定になり,著者は担当医より面接を依頼された。症例は緊張感や不安感が強く,率直すぎる感情表出が円滑な対人関係を欠いていた。まず自己評価が低く消極的で脆弱な症例を支持し,症例の抱いている視覚,思考界をありのままに受容することにした。症例のペースに合わせて,平易な言葉で具体的に話題を提供するように心掛けた。症例は次第に理解力を増していった。しかし,環境が変化する時,症例は自らの猜疑心や不安感を勝手に膨らませ,情緒不安定になった。しかも著者に対して激しい陰性転移を向けて2回目入院になった。そのような状態に至った経緯には,症例の母親の影響力が大きく関与していた。そのため,"母子の切り離し"を行うことにした。約5年間の面接によって,一時の退行状…	長谷川 裕美子(埼玉医科大学 神経精神科)	精神療法(0916-8710)20巻4号 Page339-346(1994.08)	原著論文	情動症状; 精神療法; 医療従事者-患者関係		ヒト; 成人(19～44); 女		精神療法(0916-8710)20巻4号 Page339-346(1994.08)
1994230171	0	0	0	1					過換気症候群と職場の問題	検討した56例のうち,就業者は女より男の方が多く,このことは男女の就業率による可能性が考えられた。就業男性は30歳代に就業女性は20歳代にピークがみられ,職種は男女とも一般企業が最多である反面,男に比べ女の職種は多彩であった。誘因では人事異動,職場の対人関係などが職場の問題として指摘できた。就業者でも誘因が職場環境によるとは考え難い例があり,とくに女に顕著であった。非職業性の誘因では感冒による発熱あるいは解熱剤の服薬時がもっとも多かった	大石 光雄(近畿大学 第4内科), 中島 重徳	呼吸器心身医学(0919-3324)11巻1号 Page58-61(1994.06)	原著論文	過換気(病因); 職場		ヒト		呼吸器心身医学(0919-3324)11巻1号 Page58-61(1994.06)
1995002220	0	0	1	0					健康診断時に自覚症状から把握した疲労の研究	愛知県ならびに岐阜県の某職域の従業員男女2,571人を対象にして,健康診断時に自覚症状の有無,頻度ならびに程度から肉体的疲労と精神的疲労(肉体的疲労関連性精神的疲労,精神的圧迫感関連性精神的疲労,混合性精神的疲労)を把握して,男女別,年代別,労働形態別に検討した。1)肉体的疲労が中心の者,精神的疲労が中心の者,両方の疲労が混在している者など,労働形態によって個々の疲労のかかり方は様々であった。2)歩行や上半身の動的な動きならびに自由に立位姿勢をとることは精神的圧迫感を少なくし,後日坐位姿勢でいるよりも適度に立位姿勢をとったり歩行することが肉体的疲労を少なくした。同一職種であっても労働形態の相違があれば,それに応じた健康指導が必要である。3)男性は女性に比較して精神的疲労の感受性が強い可能性が示唆された	丹村 敏則(名古屋市立大学 内科)	名古屋市立大学医学会雑誌(0027-7606)44巻2号 Page239-260(1993.05)	原著論文	徴候と症状; 疲労; 診断サービス		ヒト; 男; 女		名古屋市立大学医学会雑誌(0027-7606)44巻2号 Page239-260(1993.05)
2002273491	0	0	0	0	Mental health	0	occupational stress		日勤女性労働者の職業性ストレスと睡眠習慣の関連 電機製造業従業員を対象とした疫学研究		中田 光紀(産業医学総合研究所), 原谷 隆史, 川上 憲人, 高橋 正也, 清水 弘之, 三木 明子, 小林 章雄, 荒記 俊一	行動医学研究(1341-6790)7巻1号 Page39-46(2001.05)	原著論文	質問紙法; 労働衛生; 睡眠; ストレス; ライフスタイル; 就労女性; 職場; 職業性ストレス(疫学)		ヒト; 女	10.11331/jjbm.7.39	行動医学研究(1341-6790)7巻1号 Page39-46(2001.05)
1995047966	0	0	1	0					睡眠薬および抗不安薬の乱用の特徴	薬物乱用・依存938例中90例の睡眠薬および抗不安薬依存・乱用例について検討した。男性は55例で女性35例より多く,平均年齢は男女差なく約42歳であった。乱用パターンは多剤乱用型が単剤乱用型の2倍以上であった。乱用の動機では多くは不眠や不安の改善という治療効果を求めて使用され始めていたが,遊びなどの非治療的効果を求めて乱用されることも少なくなかった。乱用により仕事・学業などの社会生活の障害および家庭生活の障害のいずれも約4分の3強以上にみられた	浦田 重治郎(国立精神・神経センター国府台病院), 清水 順三郎, 福井 進	医療(0021-1699)48巻8号 Page617-621(1994.08)	原著論文	抗不安剤(治療的利用); 催眠剤と鎮静剤(治療的利用); 物質関連障害		ヒト	10.11261/iryo1946.48.617	医療(0021-1699)48巻8号 Page617-621(1994.08)
1995064404	0	1	0	1					愁訴のない手関節における月状骨尺骨面の変化	手関節に外傷の既往およびまったく愁訴のない101例202関節に月状骨の経年的X線変化を検討した。1)月状骨尺骨面の異常陰影は,70関節で全関節数の35%に認められた。この異常陰影は年齢の進行に伴い増加していた。2)異常像を圧迫型(P)透亮型(L)硬化型(S)嚢胞型(C)増殖型(Pro)と分離し,これらが組合わさったものを混合型(M)とした。3) P型は男性に多く,Ulnar Plus Varianceと手を使う仕事例に多い傾向が認められた。L型とS型は女性に多く,Ulnar Varianceは小さい傾向が認められた。4)尺骨の変化は,月状骨面よりTFC付着部の変化が多い。5)その他の変化が,遠位橈尺関節,舟状骨月状骨間,月状骨三角骨間に認められた。6)以上,有症状の場合でも単なる加齢的変化や偶然としてみられるものもあるのでX線像のみからのUlnar Impaction Syndromeの…	進藤 隆康(福岡整形外科病院), 小林 晶	日本手の外科学会雑誌(0910-5700)11巻1号 Page131-135(1994.08)	原著論文	月状骨(異常); 尺骨(異常); 手関節(異常)		ヒト		日本手の外科学会雑誌(0910-5700)11巻1号 Page131-135(1994.08)
1995081451	0	1	0	1					等速性筋持久力評価の検討	健常者17名の膝伸筋を対象に等尺ピークトルク,等尺持久力,等張持久力を基準に角速度180°/secでの50回膝屈伸運動による等速持久力の各指標(全仕事量,減少率,50%減衰回数)との関係および性差による影響を比較し等速持久力評価の意義を検討した。1)等尺ピークトルクと全仕事量においてのみ有意な性差がみられた。2)男性では減少率と等尺持久力に女性では全仕事量と等尺ピークトルク,減少率と等張持久力に,また,男女とも減少率と減衰回数に有意な相関を示した	植松 光俊(秋津鴻池病院), 江口 英範, 桜井 宏明, 他	理学療法学(0289-3770)21巻5号 Page303-307(1994.09)	原著論文	膝; 筋力			10.15063/rigaku.KJ00003128689	理学療法学(0289-3770)21巻5号 Page303-307(1994.09)
1995110571	0	0	0	0	Work related disease	1	shift	shift	不規則交代性勤務に従事する女性の健康管理システムの研究 睡眠・覚醒リズム障害からの検討		石束 嘉和(山梨医科大学 精神神経医), 碓氷 章, 亀井 雄一, 他	体力研究(0389-9071)85号 Page73-80(1994.03)	原著論文	覚醒; 労働衛生; 睡眠-覚醒障害; 交代制勤務		ヒト; 女	10.20793/tairyokukenkyu.85.0_73	体力研究(0389-9071)85号 Page73-80(1994.03)
1995110574	0	0	0	0	Mental health	1	occupational stress	fatigue	工場における女性労働者の慢性疲労調査	P工場の女性労働者51名の慢性疲労の実態を明らかにする目的で,プロフィール調査,自覚症状調査と蓄積的疲労徴候調査を行った。1)プロフィール調査では未婚と残業回数において有意差が認められた。2)自覚症状しらべでは1,3,2群の順に訴え率が高く,1,2,3群の平均訴え率と疲労感の間には正の相関が認められた。項目別では「目がつかれる」と「肩がこる」の二症状が半数以上に認められた	名取 徳彦(名取医院)	日本医事新報(0385-9215)3680号 Page47-49(1994.11)	原著論文	労働衛生; 疲労(調査・実態,慢性)		ヒト; 女		日本医事新報(0385-9215)3680号 Page47-49(1994.11)
1995122747	0	0	0	1				1	中高年女性の発達課題に関する研究(その2)子育て・仕事との関連		遠藤 俊子(北里大学 大学院), 清水 嘉子, 大森 智美, 他	日本看護科学会誌(0287-5330)14巻3号 Page288-289(1994.12)	原著論文	女性; 中年; 保健行動		看護	10.5630/jans1981.14.3_288	日本看護科学会誌(0287-5330)14巻3号 Page288-289(1994.12)
1995185081	0	0	0	0	Work related disease	0	vibration	others	林業労働経験者の現状と振動工具の使用状況 奈良県のある一村における実態調査	林業労働経験者241名に自記式アンケート調査を実施した。男性165名,女性22名から回収され,平均年齢60.8歳で,65歳以上が42%を占めた。林業労働に従事する男性124名のうち,チェンソーまたは刈払い機を過去一年間に使用していた者は78%おり,それらの一年間の使用日数は中央値で80日であった。振動障害で治療中の者が20名,症状固定の者が23名いたが,ともに約50%が年間50日程度振動工具を使用していた。また,振動工具使用者のうち約19%が振動障害検診を受けたことがなく,それらの振動工具使用年数は約20年であった	車谷 典男(奈良県立医科大学 公衆衛), 大門 位守, 吉岡 伸夫, 他	労働科学(0022-443X)70巻8号 Page376-387(1994.08)	原著論文	職業病; 林業		ヒト		労働科学(0022-443X)70巻8号 Page376-387(1994.08)
2004037034	0	0	0	0	Mental health	1	occupational stress	lifestyle and mental health	女性看護職の職業性ストレス,抑うつ状態及び飲酒・喫煙習慣の関連 ファジィ・クラスター解析法を用いた検討	看護職における職業性ストレス,抑うつ状態,及び飲酒・喫煙習慣の関連を検討するため,総合病院の常日勤及び交替勤務の女性看護職946名を対象に質問紙調査を実施した.その結果,有効回答854名で,職業性ストレスでは,交替勤務者で「仕事量の多さ」「仕事の疲れがとれない」が,常勤者で「自己の能力発揮ができない」が有意に高かった.抑うつ状態者は交替勤務者に有意に多く認められ,特に20歳代で多く,50歳代で少なかった.多量飲酒・喫煙者は交替勤務者において常勤者より多かった.新座標づけ法によるデータの分析を用いて質問紙項目と回答者の座標づけを行ったところ,第I軸として「職業による疲労感」,第II軸として「労働条件」が見出された.ファジィ・クラスタリングにより回答者を類型化した結果,五つの群に分類でき,この分類から職業性ストレスは抑うつ度の高さと関連し,飲酒・喫煙習慣にも影響している可能性が示唆された	中尾 久子(山口大学 医学部 公衆衛生学 教室), 品川 汐夫, 小林 敏生, 杉 洋子, 奥田 昌之, 芳原 達也	臨床環境医学(0916-9407)12巻1号 Page8-14(2003.06)	原著論文	質問紙法; 飲酒; 看護師; タバコ喫煙; *労働衛生; ストレス; 心理的ストレス; 就労女性; 人員配置と勤務計画; 抑うつ; *職業性ストレス		ヒト; 成人(19～44); 中年(45～64); 女; 看護		臨床環境医学(0916-9407)12巻1号 Page8-14(2003.06)
1995198809	0	0	1	0					勤労妊婦の母性保護について 労働環境について考える		岩田 美緒(名古屋市立大学 看護短大), 大倉 アツ子, 駒田 里香, 他	愛知母性衛生学会誌(0917-0162)12号 Page38-44(1994.10)	原著論文	環境; 労働衛生; 妊娠; 母性行動; 母性福祉; 予防医学(組織・管理・体制); 労働; 妊産婦	労働者	ヒト; 女; 看護		愛知母性衛生学会誌(0917-0162)12号 Page38-44(1994.10)
1995198854	0	0	0	0	Career /education/ satisfaction/self-efficacy	0	satisfaction		女性就労者におけるQWL(Quality of Working Life)の健康管理上の意義	対象は某百貨店に勤務する18-39歳の女性1,370名である。QWL,身体症状,生理関連症状,ストレス,生活様式,食生活習慣に関する質問表調査を行った。1ヵ月前に質問票を郵送し,健康診断の際に持参してもらった。データの欠落を除いた1,301名を解析の対象とした。QWLの低得点群は182名,高得点群は1,119名であった。Mantel-Haenszel法によるOdds比を用いてQWL高得点群と低得点群で身体症状や望ましくない生活様式の保有率を比較した。得点の低い者は高い者に比べて身体症状やストレス,生活様式の問題を多く抱えている傾向が認められた	宮川 路子(慶応義塾大学 公衆衛), 伊津野 孝, 吉田 勝美, 他	ストレス科学(1349-4813)9巻4号 Page61-69(1995.03)	原著論文	労働衛生; 女性; 労働	労働者	ヒト; 女		ストレス科学(1349-4813)9巻4号 Page61-69(1995.03)
1995211124	0	0	1	0					勤労高齢妊婦の母性保護		赤尾 さく美(名古屋市立大学 看護短大), 中島 裕子, 中村 友紀, 他	愛知母性衛生学会誌(0917-0162)11号 Page30-37(1993.10)	原著論文	妊娠; 母性年齢35歳以上; 母性福祉; 予防医学; 妊産婦	労働者	ヒト; 妊娠; 女; 看護		愛知母性衛生学会誌(0917-0162)11号 Page30-37(1993.10)
1996018274	0	0	1	0					未婚女性の母性と職業に関する意識調査 一国立大学病院に勤務する未婚看護婦の調査から		広瀬 泰子(岐阜大学医学部附属病院), 神谷 るり子, 石田 チハル, 他	岐阜県母性衛生学会雑誌(0915-7557)16巻 Page85-91(1995.07)	原著論文	看護師; 職業; 女性; 独身者; 母; 大学病院; 意識調査		ヒト; 女; 看護		岐阜県母性衛生学会雑誌(0915-7557)16巻 Page85-91(1995.07)
1996041851	0	1	0	0					肥満者におけるタイプA行動パターン	22名の女性についてJASの質問紙法を用いてタイプAの判定を行い検討した.タイプAスコアは平均で1.5と陽性を示し,準尺度のS(時間切迫感や忍耐度)とH(衝動性や競争心)も陽性であった.タイプAスコアとBMI,脂質代謝,心胸比等とは有意な相関はなかったが,心エコー図のMV-DDRとは有意な相関がみられた.準尺度と各諸指標の相関をみるとH(仕事に対する熱中度)と心臓の拡張能とも相関が認められた.タイプAは肥満についても関連性の存在が示唆された	伊東 祐信(湯布院厚年病院), 衛藤 宏, 後藤 浩, 他	厚生年金病院年報(0388-2314)21巻 Page179-183(1995.03)	原著論文	A型人格; 肥満		ヒト		厚生年金病院年報(0388-2314)21巻 Page179-183(1995.03)
1996050295	0	0	0	0	Work and balance	0	WFC	child-rearing	子供を持つ女性の労働負担に関する生理心理学的調査	子供をもって働く女性(有子女性)の職場と家庭における労働負担の程度を,子供をもつ男性や独身女性の場合と比較検討した.3群とも,勤務日の午前(10-12時)及び午後(12-17時)の尿中アドレナリン排泄量は休日のそれよりも有意に多かった.有子女性では,夜間(19-22時)のアドレナリン排泄量の勤務日/休日の差が有子男性よりも大きい傾向にあった.また,有子女性では午後,夕刻(17-19時)及び夜間の尿中ノルアドレナリン排泄量と唾液中コルチゾール濃度は共に勤務日の方が休日よりも高く,勤務日の夕刻と夜間の心拍数は休日のそれよりも高い傾向があったが,他の2群ではそのような傾向は認められなかった.有子女性では自覚症状訴え率は勤務日には時間の経過と共に増加したが,休日には同様な時間変化は見られなかった	須藤 綾子(産業医総研), 三木 圭一, 矢冨 直美, 他	産業衛生学雑誌(1341-0725)37巻4号 Page245-252(1995.07)	原著論文	労働衛生; 産業心理学; 女性; 労働	労働者	ヒト; 女	10.1539/sangyoeisei.37.4_245	産業衛生学雑誌(1341-0725)37巻4号 Page245-252(1995.07)
1996089696	0	1	0	0					農村部での中高年女性の骨密度と生活労働要因との関連	身体的活動は骨密度の向上に有効であることが,今回の研究でも示された.対象者のなかでよく行われて運動は,ゲートボール,散歩,ラジオ体操,日本舞踊,水泳などであった.これらの多くは,激しい身体活動を伴うものではなかった	近藤 高明(名古屋大学 医 公衆衛), 榊原 久孝, 宮尾 克, 他	体力研究(0389-9071)88号 Page98-103(1995.03)	原著論文	骨粗鬆症; 骨密度(調査・実態); 女性; ライフスタイル(調査・実態); 中年; 労働; 地方の保健		ヒト; 女	10.20793/tairyokukenkyu.88.0_98	体力研究(0389-9071)88号 Page98-103(1995.03)
1996110109	0	0	0	0	Lifestyle related disease/health status	0	diet and nutrition	bone	中高年女性の腰椎骨密度とそれに影響する要因 有経者と閉経者別にみた体力指標及びLifestyle要因と骨密度との関係	中高年女性の骨量に影響する生活環境要因を探るために,DXAを用いて腰椎骨密度と身体特性,体力指標及びlife style要因を分析した. 1)体重とBMIが年齢の影響とは独立して有経群,閉経群とも骨密度と有意な正の相関を示し,低体重が骨粗鬆症の危険因子である. 2)体力指標と骨密度では,年齢と体重の影響を考慮しても,閉経群では握力が骨密度と正の相関が認められた. 3)交略要因を考慮しない場合,life style要因別の骨密度は,いずれも有意差は認められなかった. 4)骨密度を目的変数,年齢,体重,体力指標(握力,努力性肺活量,1秒率),身体活動度(労働強度,運動習慣),life style要因(骨折既往歴,喫煙習慣,カルシウム摂取量)を説明変数とした重回帰分析では,年齢,閉経が骨密度を減少させる方向に働き,握力,体重,運動習慣が骨密度を上昇させる方向に働いていた	梶田 悦子(富山医科薬科大学 医 地域老人看護), 伊木 雅之, 飛田 芳江, 他	日本衛生学雑誌(0021-5082)50巻4号 Page893-900(1995.10)	原著論文	光子吸収分析; 骨密度; 女性; ライフスタイル; 体力; 中年; 閉経; 腰椎		ヒト; 中年(45～64); 高齢者(65～); 女	10.1265/jjh.50.893	日本衛生学雑誌(0021-5082)50巻4号 Page893-900(1995.10)
1996110343	0	0	0	0	Lifestyle related disease/health status	1	physical activity	physical activity	身体活動の労働者の体力に及ぼす影響	自動車部品製造業に従事している男1,048名,女522名を対象に,多重ロジスティック回帰分析を行い以下の結果を得た. 1)立位作業は男性の握力,閉眼片足立,全身反応時間,女性の立位体前屈,閉眼片足立,全身反応時間,踏台昇降運動に対する危険因子であった. 2)職場での身体活動の体力への影響は認められなかった. 3)余暇非活動は男性の立位体前屈,閉眼片足立,全身反応時間,踏台昇降運動,女性の握力,閉眼片足立に対する危険因子であった. 4)若年層(16～29歳)は,男女とも全ての体力測定項目に対する,又,中年層(30～49歳)は男性の閉眼片足立,全身反応時間,女性の立位体前屈,閉眼片足立,全身反応時間,踏台昇降運動に対する危険因子であった	佐々木 千恵(広島東友健康保険組合), 馬場園 明, 津田 敏秀, 他	日本衛生学雑誌(0021-5082)50巻4号 Page876-885(1995.10)	原著論文	労働衛生; 身体; 体力	労働者	ヒト	10.1265/jjh.50.876	日本衛生学雑誌(0021-5082)50巻4号 Page876-885(1995.10)
1996142392	0	0	0	0	Work related disease	1	Musle skeletal disorder	MusleSkeletal	腰痛経験に及ぼす体力と加齢の影響 特別養護老人ホームの女性介護職員の場合	特別養護老人ホームに勤務する女性介護職員206名(20-62歳)を対象とし,体力変数から「筋力」,「歩行」,「体幹柔軟性」,「バランス」の4因子を抽出した.過去及び現在の腰痛経験のある者は,20-39歳で64.9%,40-49歳で71.2%,50-59歳で75.9%と加齢とともに増加した.腰痛経験に対する体力(4因子得点),年齢,運動習慣,腰痛予防体操の因果関係のモデルを仮定し,パス解析を行った. 1)「筋力」と「体幹柔軟性」の低下は腰痛を促進する. 2)腰痛予防体操の実施は直接に,また「筋力」の向上を通じて間接的に腰痛を抑制する. 3)運動習慣は「筋力」と「体幹柔軟性」を増加させ,それを介して腰痛に間接的に影響する. 4)加齢は「筋力」,「体幹柔軟性」,「バランス」の低下を生じ,このうち「筋力」と「体幹柔軟性」の低下を介して間接的に腰痛を増加させる.今回のモデルの説明力は7%と少なく,…	衣笠 隆(筑波大学 医技短大), 長崎 浩, 伊東 元, 他	体育学研究(0484-6710)40巻3号 Page151-160(1995.09)	原著論文	介護者; 加齢; 女性; 体力; 腰痛(病態生理学); 老人ホーム		ヒト; 女	10.5432/jjpehss.KJ00003391387	体育学研究(0484-6710)40巻3号 Page151-160(1995.09)
1996159470	0	0	0	0	Lifestyle related disease/health status	1	other	lifestyle	職場の人間ドック(第1報) 喫煙,飲酒習慣,ストレス度及び肥満度とドック健診結果の関連性について	平成5年度当健康診断センターにおける職域人間ドック受診者のうち7企業703名を対象とした.喫煙,ストレス,肥満は脂質代謝を悪化させていたが,適量の飲酒はそれを改善していた.飲酒者のlog(γ-GTP)は上昇しPIIIPは低下していた一方で,C型肝炎ウイルス抗体陽性者ではLog(GTP)とPIIIPが共に上昇していた.男性飲酒者の血圧は上昇していたが,女性飲酒者の血圧は低下していた.肥満は血圧を上昇させ,喫煙は多相性に作用していた.喫煙,過度の飲酒,肥満は血清アミラーゼ値を低下させていた.飲酒と肥満は尿酸代謝を悪化させていた.肥満度と耐糖能(HbAlc)との相関は認めなかった	中田 嘉夫(中国労災病院), 升味 正光	日本災害医学会会誌(0386-975X)43巻11号 Page769-779(1995.11)	原著論文	飲酒; タバコ喫煙; 習慣; ストレス; 人間ドック; 肥満; 診断サービス; 職場		ヒト		日本災害医学会会誌(0386-975X)43巻11号 Page769-779(1995.11)
1996173953	0	1	0	1					苧績み作業によると思われる飛鳥・室町時代女性切歯の摩耗	神奈川・山梨・長野3県下の7遺跡から出土した飛鳥・室町時代女性7個体の切歯に,苧績み作業によると思われる,後上方から前下方に向かって傾斜する特殊摩耗面が認められた.摩耗は相互に噛み合う上・下顎切歯の各対ごとに個別に起こり,しばしば複数対の切歯に生ずる.摩耗は側切歯より中切歯に多く,又,左側より右側が高度である.切歯の摩耗は少数の女性に限られ,苧績み専従の女性がいたと推測される.摩耗形式に時代差がないので,苧績みの技法は飛鳥時代から室町時代まで基本的に変わっていない.苧績みは飛鳥時代に相模国で盛行し,室町時代になると甲斐・信濃両国にも波及したと思われる	森本 岩太郎(日本赤十字看護大学)	Anthropological Science(0918-7960)103巻5号 Page447-465(1995.12)	原著論文	歯学史; 歯牙磨耗症; 女性; 切歯; 労働		ヒト; 女; 歯学	10.1537/ase.103.447	Anthropological Science(0918-7960)103巻5号 Page447-465(1995.12)
1996190055	1	0	0	0				1	男子看護学生による看護職選択 女子看護学生との比較	男子学生は幼い頃からのあこがれといったものだけでなく,ある程度の年齢を経て後,医療従事者の意見或いは人の勧めを考慮に入れつつ,自ら希望して看護職を一つの職業として選択しているといえる.又,その動機は,社会に貢献でき,更に自分に向いているからという自律性がみられる.将来においては多種看護領域で従事する意思があり,臨床看護の経験を活かしつつ,看護教育,看護管理の分野でも仕事をしようという積極的かつ堅実な考えを有している	波多野 梗子(愛知県立看護大学), 小野寺 杜紀	看護展望(0385-549X)21巻5号 Page606-613(1996.04)	原著論文	看護学生; 看護; 看護師; 女性		看護		看護展望(0385-549X)21巻5号 Page606-613(1996.04)
1996215743	0	1	0	0					軽症高血圧者に対する健康処方の適用と効果に関する研究(第4報) 運動教室10年間の医学的検査結果について	10年間に医学的検査を受けた受講者の初回と最終回の結果を比べると,運動継続後の体重・皮下脂肪厚は僅かずつながら,男女とも減少した.entry時の血圧は女性が男性より高く,女性に高血圧者が多く含まれたこともあり,継続後の血圧が男性では低下したのに比し,女性では微増した.しかし女性の脈拍は減少し,心臓仕事量は運動継続後が少なかった	上園 慶子(九大健康科学セ), 徳永 幹雄, 川崎 晃一	健康科学(0387-7175)18巻 Page77-79(1996.03)	原著論文	医学; 労作; 学校; 研究; 健康; 高血圧(運動療法); 身体運動; 臨床検査		ヒト		健康科学(0387-7175)18巻 Page77-79(1996.03)
1997013365	0	0	1	0					職域における大腸集検としての便潜血1日法と2日法の比較検討	職域において便潜血検査1日法と2日法による集検を行い比較検討した. 1)回収率,陽性率で2日法の方が1日法より高かったが,大腸癌発見率(全癌)には差がなく(0.07%),腺腫発見率は2日法の方が高率であった.早期癌のみで比較すると,発見率(1日法0.03%, 2日法0.07%),陽性反応的中度(1日法0.63%, 2日法1.20%)共に2日法が高率であった. 2)発見された大腸癌症例は全例男性で,部位は約70%がS状結腸直腸に局在し,進行癌早期癌に分けてみると,約40%が進行癌であった. 3)性別年代別にみると,女性にはみられず,特に55～59歳の男性で高率(0.35%)に発見された	田丸 隆二(NTT広島中央健康管理所), 平岡 政隆, 吉川 信夫, 他	広島医学(0367-5904)48巻11号 Page1209-1212(1995.11)	原著論文	集団検診; 潜血反応; 大腸; 大腸腫瘍(悪性,予防); 職場		ヒト		広島医学(0367-5904)48巻11号 Page1209-1212(1995.11)
1997046986	0	0	0	0	Work related disease	1	Musle skeletal disorder	MusleSkeletal	冷凍食品加工業における中高年女性労働者の筋骨格系症状及び疲労と関連する要因	最近1ヵ月間に頸肩部,腰背部,下肢に痛みや筋のこりをしばしば経験したものの割合はそれぞれ32.9%, 26.8%, 15.9%であり,疲労は30.5%であった.症状との関連を認めた要因は,疲労では短い就業期間[オッズ比(OR)1.8, 95%信頼区間(CI)1.1～2.9],低体重[OR 0.6, CI 0.3～1.1],長い家事時間[OR 1.7, CI 0.9～3.3],短い睡眠時間[OR 1.6, CI 1.0～2.5],通勤時歩行[OR 0.5, CI 0.2～1.0],腰背部症状では高身長[OR 2.4, CI 0.8～7.4],低体重[OR 0.4, CI 0.2～0.9],下肢症状では低位置作業[OR 2.3, CI 1.2～4.4],高位置作業[OR 3.0, CI 1.5～5.7],高身長[OR 3.4, CI 1.2～10.1],低身長[OR 2.4, CI 0.8～…	溝上 哲也(産業医科大学 臨疫), 西阪 眞一, 西隈 景子, 他	産業衛生学雑誌(1341-0725)38巻5号 Page223-229(1996.09)	原著論文	筋骨格系; 筋骨格系疾患; 労働衛生; 食品保存; 女性; 中年; 徴候と症状; 低温; 凍結; 疲労	労働者	ヒト; 女		産業衛生学雑誌(1341-0725)38巻5号 Page223-229(1996.09)
1997075391	0	0	1	0					日常生活習慣と健康診断結果との関連 勤労女性における検討	某大学の女性職員213名を対象に,勤労女性の健康状態とそれに関連する要因を探ることを目的に,健診結果と生活習慣などとの関連を検討した. 1)40歳以上で総コレステロール値が異常又は軽度異常の者が60%を超えた. 2)野菜や海草の摂取量の多い者で総コレステロール値や血圧が低値を示した.また,油ものを好まない者の方が高い血圧値を示した. 3)HDLコレステロール値は自覚的健康状態がよい,愁訴の保有数(有訴数)が少ない,身体をよく動かす,飲酒頻度が多い,通勤時間が長いことと正の関連がみられた. 4)職場の人間関係の悩みや職場での神経の使用が多い者は,自覚的健康状態が悪く,有訴数が多かったが,運動習慣のある者は有訴数が少なかった	柳堀 朗子(東京大学 医 保健管理), 飯原 ゆかり, 川久保 清, 他	日本循環器管理研究協議会雑誌(0914-7284)30巻1号 Page41-51(1995.04)	原著論文	女性; ライフスタイル; 診断サービス		ヒト; 女	10.11381/jjcdp1974.30.41	日本循環器管理研究協議会雑誌(0914-7284)30巻1号 Page41-51(1995.04)
1997121972	0	0	0	0	Infertility, pregnancy and childbirth	0	BF	BF	勤労婦人における母乳栄養継続の実際と問題点	１２７名アンケート調査	鳥越 郁代(鹿児島大学 医技短大), 大迫 雅代, 窪田 瑞代, 他	母性衛生(0388-1512)37巻4号 Page423-429(1996.12)	原著論文	女性; 母乳栄養		ヒト; 女; 看護		母性衛生(0388-1512)37巻4号 Page423-429(1996.12)
1997122608	0	0	0	0	Work related disease	1	Musle skeletal disorder	MusleSkeletal	障害児学校教員の健康・腰痛の実態 質問紙調査法による検討	障害児学校153校の教職員13,136人を対象に質問紙法による調査を行った.教員は事務職員に比べて不健康自覚者率が高く,蓄積的疲労症状の有訴率も高かった.肢体不自由,精神薄弱,精肢併置,病弱養護学校の教員と盲学校の女性教員の腰痛有訴率は事務職員に比べて高かった.腰痛有訴率の高い校種では,就労後早期に腰痛を初発し,校内の移動や学習や排泄等の為に教員の介護を必要とする生徒の担任数が多かった.多重ロジスティック解析では,移動や学習や食事や排泄等に介護が必要な担任生徒数と腰痛発症との間に関連が認められた	垰田 和史(滋賀医科大学 予防医), 渡部 眞也, 山下 尋美, 他	労働科学(0022-443X)73巻1号 Page1-22(1997.01)	原著論文	質問紙法; 教員; 健康; 健康調査; 労働衛生; 障害者; 腰痛		ヒト		労働科学(0022-443X)73巻1号 Page1-22(1997.01)
1997131851	0	0	0	0	Lifestyle related disease/health status	1	physical activity	exercise	運動習慣が中高年女性の骨密度及び骨代謝マーカーに与える影響	習慣的身体運動の骨密度に及ぼす影響を48例の中高年女性でDEXAで検討した.一般にテニス愛好家の腰椎の骨密度は約20%高かった.また勤労中の中高年女性の骨密度も高値を示し,習慣的な身体運動の多さが骨密度に影響する可能性があることを示唆した	田畑 泉(国立健康・栄養研究所), 太田 壽城, 宮下 充正	Osteoporosis Japan(0919-6307)4巻3号 Page548-555(1996.07)	原著論文	骨密度; 習慣; 女性; 身体運動; 中年; 骨		ヒト; 中年(45～64); 高齢者(65～); 女		Osteoporosis Japan(0919-6307)4巻3号 Page548-555(1996.07)
1997152732	0	0	1	0					放送局,自治体職員における女性労働者の骨密度及び健康診断結果の比較	放送局と地方自治体に従事する女性労働者の臨床検査値と骨密度の比較検討を行った.放送局勤務者は平均年齢が33歳で若年層の多い集団であるが,総コレステロールの異常値率が高値であった.市職員の平均年齢は41歳で放送局員より8歳高く,臨床検査値をみると総コレステロール,HDLコレステロール,GOT, GPT, γ-GTPの肝機能,ヘモグロビン,ナトリウムの異常値率は放送局に比して高値であった.質問紙では2職場において食事の規則性,骨折経験,ダイエット経験,現在及び学生時代の運動の経験と骨密度との関係について検討した.その結果,不規則な食事は主に40, 50歳代の骨密度に差がでることがわかった.更に運動経験と骨密度の関係では,学生時代の運動の影響は比較的若年層の骨密度に影響し,現在の運動(週1回以上)は全年代の骨密度に影響すると考えられる	宮野 直子(大阪府立公衆衛生研究所), 宮島 啓子, 田淵 武夫, 他	大阪府立公衆衛生研究所研究報告(労働衛生編)(0475-0675)34号 Page7-14(1996.09)	原著論文	骨密度; 女性; 診断サービス	労働者	ヒト; 女		大阪府立公衆衛生研究所研究報告(労働衛生編)(0475-0675)34号 Page7-14(1996.09)
2008225407	0	0	0	0	Mental health	4	occupational stress	sleep	ストレッチを用いた低強度運動プログラムの実施が中高年女性勤労者の睡眠に及ぼす影響	就床前の低強度・短時間でのストレッチ運動プログラムの継続的実施が睡眠に及ぼす影響について検討した。オフィスに勤務する40歳以上の女性事務職員および営業職員を対象とし、10歳刻みの年代で層化後、年代毎に無作為に2群(介入群20例、対照群20例)に割り付けた。運動プログラムは、ヨガの技法やポーズを採用したストレッチによる全身の伸展動作を基本とし、更に肩、腰、および体幹部の伸展・捻転の内容を取り入れた。介入群の教室参加率は93.0%、および3週間の運動プログラム実施率は75.8%であった。運動実施時の主観的作業強度は12.2±1.4、運動実施時間は7.5±6.4分であった。プログラム実施前後で睡眠についての調査を行い比較したところ、平日の入眠潜時の変化量に有意な介入効果を認め、介入群における入眠潜時の短縮は対照群よりも大きかった。	永松 俊哉(明治安田厚生事業団体力医学研究所), 甲斐 裕子, 北畠 義典, 泉水 宏臣, 三好 裕司	体力研究(0389-9071)106号 Page1-8(2008.04)	原著論文/ランダム化比較試験	質問紙法; 時間; *睡眠; 就労女性; ランダム化比較試験; *ストレッチング		ヒト; 成人(19～44); 中年(45～64); 高齢者(65～79); 女	10.20793/tairyokukenkyu.106.0_1	体力研究(0389-9071)106号 Page1-8(2008.04)
1997189223	0	1	1	1					病院職員14名にみられたパルボウイルスB19感染症 風疹の鑑別疾患としての重要性について	平成7年4月から6月にかけて病院職員14名のパルボウイルスB19感染症を経験したが,風疹との鑑別が問題となったので報告する.急性発疹症を認めた当院女性職員14名(小児病棟10名,外来勤務2名,ICU2名)と,これらの部所の職員で採血が可能であった者35名について血清のウイルス学的検索を行った.臨床症状は,14例のうち2例で比較的典型的な伝染性紅斑の皮疹がみられたが,多くは四肢の風疹様点状紅斑が特徴的で,関節腫脹や関節痛など関節症状の出現頻度が高かった.血清のウイルス学的検索結果より,発症者14名は全てパルボウイルス感染症であることが証明された.また,症状のでなかった者のうち2名は不顕性感染であることがわかった.ウイルス学的検索を行った49名のうち今回感染し発症したものが14名,不顕性感染と考えられたものが2名,既往感染者が18名,未感染者が15名であった	田嶋 徹(東京慈恵会医科大学 皮膚科), 本田 まりこ, 新村 眞人	日本皮膚科学会雑誌(0021-499X)107巻5号 Page623-629(1997.04)	原著論文	パルボウイルス科感染症(診断); 鑑別診断; 風疹; ヒトパルボウイルスB19; 病院職員		ヒト	10.14924/dermatol.107.623	日本皮膚科学会雑誌(0021-499X)107巻5号 Page623-629(1997.04)
1997211530	0	0	0	0	Work and balance	0	workstyle	workstyle	日本における女性医師の現況に関する調査研究 全女性医師(対象27,779名)に対するアンケート結果から	現在の業務は医療施設従事者が94%以上で,大学の基礎医学・研究機関勤務や衛生行政関係は数%に過ぎなかった.女性が医業を継続させる為には,育児を中心とする家庭環境の整備と働く職場のシステムの整備,及び職場の意識改革が重要な問題である	田中 朱美(東京女子医科大学 精神医), 清水 悟, 澤口 彰子, 他	医学教育(0386-9644)28巻3号 Page181-186(1997.06)	原著論文	質問紙法; 医師(調査・実態); 女性		ヒト; 女	10.11307/mededjapan1970.28.181	医学教育(0386-9644)28巻3号 Page181-186(1997.06)
1997232996	0	0	0	0	Work and balance	3	WFC	child-rearing	母親の疲労に関する調査成績 産後1ヵ月から3ヵ月までのアンケート調査より	32人の母親の疲労状況に関するアンケート調査を出生後1ヵ月から3ヵ月まで継続して実施した. 1)疲労を訴えた母親の割合は,出産後1ヵ月10人,(31.3%),2ヵ月6人(18.8%),3ヵ月3人(9.4%)となっており,出産後,徐々に少なくなっていた. 2)有職女性は13人(40.6%)で,そのうち7人は3ヵ月までに職場に復帰していた. 3)出産後3ヵ月になっても疲労を訴えた母親のうち2人は2ヵ月より職場に復帰していた	外間 登美子(琉球大学 医 保健), 谷口 希代子, 竹中 静廣	母性衛生(0388-1512)38巻2号 Page179-181(1997.06)	原著論文	質問紙法; 育児(調査・実態); 産褥; 母; 疲労		ヒト; 女; 看護		母性衛生(0388-1512)38巻2号 Page179-181(1997.06)
1997236179	0	0	1	0					一医療機関女子職員における喫煙率とその関連因子について	対象者の平均年齢は32歳で,職種は看護・介護職97名,検査・医事等47名であった.全女子職員の喫煙率は21%で,介護・看護職の喫煙率は24%,その他の職種は15%で,職種間では有意差はなかったが,看護・介護職が高い傾向にあった.喫煙者30名のうち約90%が20歳代迄に喫煙を始め,喫煙本数は20本以下が85%でいわゆるヘビースモーカーの頻度は少なかった.開始の契機は「何となく」,「友人の勧め」,「かっこいい」が多かった.喫煙との関連因子では,喫煙者で非喫煙者に比べ「親が喫煙者である」,「友人に喫煙者がいる」,「仕事上のストレスが多い」等の項目でその割合が有意に高くなっていた	輪田 順一(陽光苑)	大分県医学会雑誌(0288-5069)15巻1号 Page40-43(1996.12)	原著論文	質問紙法; 社会的組織; タバコ喫煙(調査・実態); 女性		ヒト; 女		大分県医学会雑誌(0288-5069)15巻1号 Page40-43(1996.12)
1997238685	0	1	0	1					住民健診対象者数把握に関する一検討 無作為抽出調査による対象者推定	香川県丸亀市において,無作為抽出調査によって,自治体の対住民健康診査事業(老人保健法,結核予防法)の対象者推定を行った.男性と女性では,年齢による健診対象者率の分布に違いがみられ,対象者率は男性では50代後半から60代にかけて急激に増加するのに対し,女性では30代に一つの分布の山があり,ついで50代後半から60代にかけて増加する二峰性を示し,就労・社会環境における男女差などを反映していると思われた.今回のような疫学的手法による基礎資料作成は,保健活動のターゲットを明らかにし,ターゲット集団へのアプローチを考える意味で意義深い	福永 一郎(香川県丸亀保健所), 丸山 保夫, 吉原 健司, 他	四国公衆衛生学会雑誌(0286-2964)42巻1号 Page206-209(1997.02)	原著論文	診断サービス(調査・実態)				四国公衆衛生学会雑誌(0286-2964)42巻1号 Page206-209(1997.02)
1998007295	0	0	0	1					手話通訳者の労働負担と頸肩腕障害	わが国の全職業的手話通訳者を対象に労働と健康状態に関する実態調査を質問紙法で行い,手話通訳者の手話使用業務の負荷と頸肩腕障害との関連を検討した.有効回答者(率)は542人(92.3%)で,女性の比率が85.8%あり,雇用機関は行政機関と福祉・障害者団体に大別された.業務としては,手話通訳以外に聴覚障害者の相談業務や聴覚障害者関係の業務や一般業務などを行っているものが多かった.頸肩腕部や手指部の自覚症状の有訴率は,過去に頸肩腕障害が多発し,その対策が労働衛生学の課題とされていた頃のレジ作業者や電話交換手や保母の報告と比べて同等ないしは高かった.手話通訳者の手話使用業務の負荷の増加にともなって,頸肩腕部や手指部の症状の有訴率は増加した.手話通訳者に対して頸肩腕障害予防のための安全衛生管理が早急に行われるべきである	垰田 和史(滋賀医科大学 予防医), 西山 勝夫, 山下 尋美	産業衛生学雑誌(1341-0725)39巻4号 Page116-125(1997.07)	原著論文	交感神経性ジストロフィー-反射性; 労働衛生; 手話; 労働; 労働災害		ヒト		産業衛生学雑誌(1341-0725)39巻4号 Page116-125(1997.07)
1998008701	0	0	1	1					沖縄県における銀行及び航空会社勤務健康成人の骨密度に関する研究	米国ダブメディカル社製SXA2000システムのオステオアナライザーを用いて,沖縄の某銀行行員153人と某航空会社社員51人の腫骨の骨密度を測定した.骨密度は,男女共に20代より年齢と共に低下したが,女性では50歳代で,40歳代より著明に低下が見られた.全年齢層にわたって,女性のほうが男性より低かった	鈴木 信(琉球大学医学部附属地域医療研究センター), 安次富 郁哉, 秋坂 真史, 他	民族衛生(0368-9395)63巻3号 Page166-172(1997.05)	原著論文	健康; 航空; 骨密度; 成人	オフィス	ヒト	10.3861/jshhe.63.166	民族衛生(0368-9395)63巻3号 Page166-172(1997.05)
1998009048	0	0	0	0	Lifestyle related disease/health status	0	lifestyle	others	某大学歯学部同窓会歯科医師のライフスタイル及び健康習慣についての調査研究	大学臨床系勤務の歯科医師を除いて,歯科医師のライフスタイルは70%(男)から80%(女)が中庸から良好であり,その分布は,男女共に高得点の者が多かった.健康習慣の各項目は,男では,栄養バランス,飲酒,自覚ストレス量の良い習慣をもつ者が少なく,運動量及び労働時間の良い習慣をもつ者も多くはなかった.女では,運動量,睡眠時間の良い習慣をもつ者が少なく,栄養バランス及び自覚ストレス量がこれに続いた.喫煙率は,男性28%,女性2%と少なかった.歯科医師集団は,大学臨床系勤務を除いて健康志向の集団であることが示唆される一方,栄養バランスや運動量などの改善すべき健康習慣があった	岸本 美香子(大阪大学 歯 予防歯科), 埴岡 隆, 田中 宗雄, 他	口腔衛生学会雑誌(0023-2831)47巻3号 Page240-249(1997.07)	原著論文	健康; 歯科医師; 歯科大学; ライフスタイル; 大学		ヒト; 歯学	10.5834/jdh.47.3_240	口腔衛生学会雑誌(0023-2831)47巻3号 Page240-249(1997.07)
1998010764	0	1	0	1					成人病一次予防に関する研究 生活及び食事習慣が健康状態に与える影響	1)異常者の出現頻度を男女別にみると肥満男性3.0%・女性8.7%,高コレステロール血症男性5.3%,女性15.6%,高血圧男性3.0%・女性0.6%. 2)非必須項目からの検討では30代,40代の男性でγ-GTPの増加が目立った. 3)喫煙者は喫煙が直接関与する項目以外にもγ-GTP異常,血圧異常,BMI異常も高率にみられた. 4)生活・食事習慣の差から異常者頻度に差のでた項目は,i)肥満者の労働時間は97.0%が9時間以内にあった.ii)貧血者は野菜,牛乳の摂取が不充分であった.iii)γ-GTP異常者は間食をとる者が少なく,野菜摂取の少ない者が多かった	桐原 優子(平鹿総合病院), 高橋 恵子, 照井 一幸, 他	秋田県農村医学会雑誌(0002-368X)41巻1～2号 Page1-9(1997.03)	原著論文	一次予防; 健康; 食行動; 食事; 生活習慣病(予防)		ヒト		秋田県農村医学会雑誌(0002-368X)41巻1～2号 Page1-9(1997.03)
1998024854	0	0	0	1					夜間覚醒・運動と生理反応の変化	若い女性6名を対象として,睡眠・覚醒パターンを変化させた生活を3日間にわたり行い,自転車エルゴメーターによる50%VO2max強度の運動前,負荷中の尿中カテコールアミン排泄量,直腸温,心拍数,エネルギー消費量を測定した.夜間覚醒中のノルエピネフリン排泄量は日中より低く,通常の日内リズムに則して変動した.エピネフリン排泄量は夜間覚醒時間の継続に伴って増加し最高値を示した.深夜の運動時心拍数は他の時間帯よりも有意に低くなり,これはカテコールアミンの排泄低下と相関した.午前4時の運動時心拍数は安静時心拍数が低いにも拘わらず,尿中エピネフリンの増加に伴って著しく増加した.夜間仮眠時のエピネフリン排泄量は全被験者で低下したが,ノルエピネフリン排泄量は夜間覚醒時と同程度であった.夜間睡眠,夜間仮眠直後の運動時の自覚的疲労感は強く,この時間帯は運動によるエピネフリン排泄増加も著しかった.したがって,夜…	武安 典代(共立女子大学 食物), 加藤 達雄, 金井 幸子, 他	疲労と休養の科学(0913-0241)12巻1号 Page73-82(1997.08)	原著論文	Catecholamines; サーカディアンリズム; 覚醒; 身体運動		ヒト; 女		疲労と休養の科学(0913-0241)12巻1号 Page73-82(1997.08)
1998056954	0	1	0	0					臓器移植ネットワークシステムのあり方と臓器移植に関する研究 地域住民の臓器移植に関する知識・意見・態度	対象は愛媛県S市在住の20歳以上の青年男女1093名で,質問票の有効回収数は712人であった. 1)臓器移植に対する意見と態度の間に大きなズレがみられた.市民の54.4%は臓器移植を支持しているが,死後自分の臓器を提供する意思のある者の割合は8.3%と減少した. 2)臓器提供の意思のある者の割合は男性の独身/既婚/死別者で最も高く,集団全体の34.4%であった.この集団の特徴は平均年齢が比較的低く(約40歳),有職者が70.5%であった.女性の高齢者(51歳以上)は臓器提供に最も消極的であった	萩原 明人(九州大学 大学院), 村上 雅義, 信友 浩一	日本医事新報(0385-9215)3830号 Page42-47(1997.09)	原著論文	質問紙法; 臓器移植(調査・実態)				日本医事新報(0385-9215)3830号 Page42-47(1997.09)
1998091897	0	1	0	1					定期健康診断受診労働者における健康診断成績の記憶の正確さに関する心理社会的検討(第1編) 定期健康診断成績に関する記憶の正答率	某事業所職員424名に対して,健診結果通知後約1ヵ月の時点で,異常があったと記憶している健診項目分類や異常結果に対する対応,健康に関する認識及び行動,ライフスタイル(Breslowの健康習慣),GHQなどからなる自記式質問紙調査を施行した.回答者は391名(男性290名,女性101名)で,回収率は92.2%であった.記憶上の健診結果に関わる心理社会的因子は,性別,年齢,自覚的健康感,職務内容などであり,実際の結果に関わるものとしては,年齢や健診結果の見方などがみられた.健診結果を正確に記憶していた職員は約49%に過ぎず,結果の正確な記憶に関わる要因としては,年齢や自覚的健康感が認められた実際の健診結果が全て正常であっても何らかの異常があると記憶していた職員のGHQ得点が最も高く,逆に実際の健診結果に何らかの異常があっても全て正常と記憶していた職員の得点は最も低かった	入江 正洋(産業医科大学産業生態科学研究所), 宮田 正和, 永田 頌史, 他	産業衛生学雑誌(1341-0725)39巻6号 Page193-202(1997.11)	原著論文	記憶(計測・検査,心理学); 心理学; 診断サービス(調査・実態)	労働者	ヒト		産業衛生学雑誌(1341-0725)39巻6号 Page193-202(1997.11)
1998093079	0	0	0	0	Menstruation, menopause, and genital concerns	0	menstration	月経	勤労女性の月経困難症と月経前緊張症に関する生活習慣・健康調査	勤労女性(看護職と病院外・事務職)の生活習慣,健康調査をアンケート形式によって行い,月経困難症と月経前緊張症を中心にまとめた.職種に関係なく,20%くらいの女性が月経痛がかなりひどいと感じていた.また,月経痛と月経前症候群とは密接な関係があり,健康感に深く関与していることが示唆された	古橋 信晃(仙台鉄道病院), 山本 蒔子	産婦人科の実際(0558-4728)46巻12号 Page1883-1888(1997.11)	原著論文	質問紙法; 月経困難症; 月経前症候群; 健康調査; 女性; ライフスタイル		ヒト; 女		産婦人科の実際(0558-4728)46巻12号 Page1883-1888(1997.11)
1998117144	0	0	0	0	Lifestyle related disease/health status	1	LRD	lipid	就業女性における血清脂質値の年齢と体格指数による変化	成人病健診受検者の中から35-64歳の女性1,045名を無作為に抽出して,年齢・体格指数別に血清脂質値を解析した. 1)総コレステロール値は30歳後半から50歳前半にかけては加齢により増加した.50歳代と60歳代では有意の変化はみられなかった.中性脂肪は40歳代・50歳代と段階的に増加した. 2)総コレステロールでは,BMIの増加に伴う増加が多少みられたが有意差はなかった.ただし,LDL-コレステロール値では,やせている人に比べてBMI23.0以上の人では有意に増加する年代が多かった.中性脂肪値はBMI23.0以上で増加した.HDL-コレステロール値はBMIの増加と共に低下し,特にBMI23.0以上では有意に低下した	高成 秀樹(四日市社会保険病院), 坂本 修二, 加藤 正彦, 他	社会保険医学雑誌(0911-1158)37巻1号 Page8-13(1997.12)	原著論文	労働衛生; 脂質(血液,測定・定量); 体格; 年齢因子		ヒト; 成人(19～44); 中年(45～64); 女		社会保険医学雑誌(0911-1158)37巻1号 Page8-13(1997.12)
1998118975	0	0	0	0	Work related disease	0	Musle skeletal disorder	MusleSkeletal	母子保健 勤労女性の「不定愁訴・腰痛」に関する生活習慣・健康調査	腰痛発症には多くの要因が関与しているが,働く女性においては,素因,環境因子,作業態様などが関与している.根本的腰痛対策は24時間の生活管理となることは明白である	古橋 信晃(仙台鉄道病院), 山本 蒔子	産婦人科治療(0558-471X)76巻2号 Page236-239(1998.02)	原著論文	質問紙法; 健康調査; 女性; 自律神経系疾患(調査・実態); ライフスタイル; 腰痛(調査・実態); 母子保健		ヒト; 女; 看護		産婦人科治療(0558-471X)76巻2号 Page236-239(1998.02)
1998162462	0	0	0	0	Work related disease	0	Musle skeletal disorder	MusleSkeletal	勤労女性の"不定愁訴・肩こり"に関する生活習慣・健康調査	アンケートにより検討した.30%ぐらいの女性が"肩こり"がかなりひどいと感じていた."肩こり"に関連している生活習慣と健康習慣は,職種によってやや異なり,看護職では"体重増加"と"腰痛"で,事務職では"疲れやすい"と"目の疲労感"が関係深い因子であった.したがって,"肩こり"の予防法も職種により,多少異なってくるものと思われた	古橋 信晃(仙台鉄道病院), 山本 蒔子	産婦人科の実際(0558-4728)47巻3号 Page417-422(1998.03)	原著論文	健康調査; 女性; 自律神経系疾患(調査・実態); ライフスタイル; 肩こり(調査・実態)		ヒト; 女		産婦人科の実際(0558-4728)47巻3号 Page417-422(1998.03)
1998166010	0	0	0	1					職域大腸がんスクリーニング後の精密検査受診行動 胃がんスクリーニングとの比較	企業外労働衛生機関が,1993年4月～1994年3月迄に実施した大腸癌又は胃癌のスクリーニング検査を受診し精検に該当した例について検討した. 1)精検者の割合は,大腸癌スクリーニングでは胃癌スクリーニングの約半分であった. 2)第12週迄の受診割合は,大腸:79.7%,胃:87%であり,大腸は有意に長い方(スクリーニングから精検迄の期間)に分布していた. 3)大腸癌の受診報告の割合は男性に比べ女性が,50歳以上に比べ49歳未満が低かった	溝上 哲也(産業医科大学産業生態科学研究所), 上田 亮治, 日野 義之, 他	産業衛生学雑誌(1341-0725)40巻2号 Page31-36(1998.03)	原著論文	胃腫瘍(悪性,予後,診断); 行動; 大腸腫瘍(診断,悪性,予後); 職場	精密検査	ヒト	10.1539/sangyoeisei.KJ00001989817	産業衛生学雑誌(1341-0725)40巻2号 Page31-36(1998.03)
1998171494	0	0	0	0	Lifestyle related disease/health status	1	physical activity	exercise	労働者の平日1日,勤務時,及び休日1日歩行数と心身の健康との関係	製造業関係の単一職場の職員334名(男性267名,女性67名)を対象として万歩計を用いた歩行調査を実施し,平日1日,平日勤務時,休日1日の各状況での歩行数を明らかにすると共に,それぞれの歩行数と健診の各項目別結果やGHQ,STAI-X II,SDS,LOC,Type A等の心理行動調査結果,ライフスタイル(Breslowの健康習慣),及び健康や歩行,職業に関する様々な心理社会的因子との関連性について分析した.健康に良いと思う歩行数よりも予想及び実際の歩行数は少なく,平日,休日共に予想歩行数よりも実際の歩行数の方が多かった.歩行数と身体的健康とは,HDLコレステロールの上昇や中性脂肪の低下等においてある程度の関連性が認められたが,心理的因子との関係は定かではなく,平・休日歩行の別或いは就業の有無等により異なっていた	入江 正洋(産業医科大学産業生態科学研究所), 永田 頌史, 池田 正人, 他	産業衛生学雑誌(1341-0725)40巻1号 Page7-14(1998.01)	原著論文	健康; 歩行; 休日	労働者	ヒト	10.1539/sangyoeisei.KJ00001990715	産業衛生学雑誌(1341-0725)40巻1号 Page7-14(1998.01)
1998175880	0	1	0	0					産後1ヵ月時の母親の育児態度に関する考察 初産婦と経産婦の因子分析による比較	1)初産婦は育児態度に関する因子として4因子を抽出し,第1因子に「負担感因子」,第2因子に「責任感因子」,第3因子に「把握性因子」,第4因子に「身体性因子」と名付けた. 2)経産婦も4因子を抽出し,第1因子に「責任感因子」,第2因子に「把握性因子」,第3因子に「負担感因子」,第4因子に「身体性因子」と名付けた. 3)各因子得点と母親の年齢との間には,初産婦・経産婦共に有意な相関性はなかった. 4)初産婦で就業状況と退院後の状況等第3因子得点との間に有意差が認められた. 5)経産婦は分娩状態,退院後の状況,栄養方法等と第1因子得点,又退院後の状況,栄養方法等と第4因子との間に有意差が認められた	加藤 春子, 安東 京子, 八矢 幸美, 他	母性衛生(0388-1512)39巻1号 Page61-70(1998.03)	原著論文	育児(調査・実態); 因子分析; 産褥; 態度; 母; 妊産婦		ヒト; 女; 看護		母性衛生(0388-1512)39巻1号 Page61-70(1998.03)
1998198070	0	0	0	0	Lifestyle related disease/health status	1	lifestyle	alcohol	女性有職者の飲酒行動 生物学的・心理的要因と飲酒量との関係	女性有職者を対象に,生物学的要因である2型アルデヒド脱水素酵素(ALDH2),心理的要因である抑うつ傾向,刺激希求性の各因子が飲酒行動,主として飲酒量に及ぼす影響について検討した.ロジスティック回帰分析結果によれば,女性の飲酒量の約1/3はALDH2の遺伝的多型により説明されうることが示され,抑うつ傾向,刺激希求傾向の影響は殆どみられなかった.女性の飲酒行動においても,心理的要因よりもむしろALDH2のような生物学的要因が強い影響を持つことが示唆された	中村 敏昭(国立療養所久里浜病院), 柿木 昇治, 樋口 進	精神医学(0488-1281)40巻5号 Page525-530(1998.05)	原著論文	Aldehyde Dehydrogenase; 飲酒(心理学,発生学・遺伝学); 行動; 女性; 心理学; 生物学	労働者	ヒト; 女	10.11477/mf.1405904548	精神医学(0488-1281)40巻5号 Page525-530(1998.05)
2009209945	0	0	0	0	Mental health	0	occupational stress	fatigue	総合病院に勤務する女性看護職の蓄積的疲労に関する研究(その1) 労働と疲労に関する実態調査	総合病院に勤務する女性看護職678名を対象に調査表を配布した。678名中639名(回収率94.2%)を回収し、そのうち612名(有効率95.8%)が有効であった。年齢区分は25歳以上～30歳未満が35.9%と最も多く20歳以上～25歳未満が24.4%で、看護基礎教育は「3年課程」が58.8%、一般職が91.8%と最も多く、経験年数は6～10年未満18.2%、4～5年未満13.3%の順であった。生活習慣では睡眠は6時間が53.5%で、朝食は「ほぼ毎日」が55.0%、「食べない」が17.8%で、飲酒は「時々」が63.5%、喫煙は「吸わない」「やめた」が83.8%で「吸う」は16.2%であった。自覚症状は「肩こり」「疲れやすい」「身体がだるい」「腰痛」が多く、蓄積的疲労徴候インデックス(CFSI)と一致しており、先行研究の医療女性労働者および一般女性労働者に比べて高い値を示した。疲労の本質は「…	市江 和子(聖隷クリストファー大学 看護学部), 水谷 聖子, 西川 浩昭, 斉藤 公彦, 小西 美智子, 伊藤 安恵	日赤医学(0387-1215)59巻2号 Page459-467(2009.03)	原著論文	質問紙法; 飲酒; *看護師; タバコ喫煙; *労働衛生; 志気; 職務満足度; 身体運動; 睡眠; 総合病院; 疲労; 不安; 病院看護業務; 就労女性; 自己効力感	実態調査; 労働時間	ヒト; 成人(19～44); 中年(45～64); 女; 看護		日赤医学(0387-1215)59巻2号 Page459-467(2009.03)
1998198446	0	0	0	0	Work and balance	1	WFC	caregiver	介護休業制度を利用して働く女性のQuality of Life(QOL)	就業しながら家族介護をすることは,心理・精神的にどのような影響を受けるか,WHOQOL調査票短縮版を用いてQOL測定を行った.対象は現在,又は過去1年以内に介護休業制度を利用したことのある有職の介護を行っている女性19名である.対照群としては同じ年齢層の在宅介護者46名,及び健常者93名(有職者55名,無職者36名)を用いた.QOL平均値は介護休業制度利用者が2.94,在宅介護者が3.0,健常者3.27(有職者3.23,無職者3.33)であり,介護休業制度利用者は対照群と比べると有意差がみられた.このことから働く女性が就業を継続し家族介護をすることは,精神・心理的に多大な負担があることが判明した	田崎 美弥子(東京理科大学 理), 中根 允文, 稼農 恵子, 他	日本社会精神医学会雑誌(0919-1372)6巻2号 Page171-184(1998.02)	原著論文	介護者; 看護; 在宅介護; 女性; 生活の質		ヒト; 女; 看護		日本社会精神医学会雑誌(0919-1372)6巻2号 Page171-184(1998.02)
1998241828	0	0	1	0					北海道に在住する女性の飲酒状況と生活要因に関する検討 飲酒頻度と飲酒理由,生活及び自己に対する満足感の関連から	約7割の北海道女性に飲酒習慣があった.しかも飲酒の相手や理由は,飲酒頻度に関わらずプライベートな相手との団らんや交流であり,飲酒を手段としてコミュニケーションを図っている社会的飲酒者が多かった.全体的には,生活全般に対する満足感は高い傾向にあったが,高頻度に飲酒するものは非飲酒者や低頻度の飲酒者に比べて自尊心が低く,仕事や社会的活動,家族や友人との関係等に対する満足感が低かった.女性の飲酒行動には,個人的要因の他に家族や社会活動を含む生活全般に対する満足感が影響していることが示唆された	関戸 美子(札幌医科大学 保健医療), 稲葉 佳江, 谷口 英治, 他	北海道公衆衛生学雑誌(0914-2630)11巻2号 Page162-170(1998.03)	原著論文	飲酒(調査・実態); 女性		ヒト; 女		北海道公衆衛生学雑誌(0914-2630)11巻2号 Page162-170(1998.03)
1998246516	0	0	0	0	Menstruation, menopause, and genital concerns	0	menopause	教育	就業更年期女性の健康教育に関する調査	1)更年期症状が重い女性には,職場で過度のストレスが加わっている可能性があるのでその点にも配慮して健康相談を行う.2)時間のない中で,うまく気分転換できるよう,日常の中で簡単にできるリラクゼーション法を就業更年期女性へ指導していく	渡利 恵理子(大分県地域成人病検診センター), 佐藤 里美, 小笠原 明美, 他	アルメイダ医報(0913-7343)23巻2号 Page152-154(1998.06)	原著論文	健康教育(調査・実態); 更年期; 女性		ヒト; 女		アルメイダ医報(0913-7343)23巻2号 Page152-154(1998.06)
1998246531	0	0	1	0					中年有職女性の健康状況に関する研究 東京・静岡・山梨3地域調査	中年有職女性の健康状況を慶応式中高年健康外来調査表を用いて,東京・静岡・山梨の3地域の1,071名を調査した.その結果,調査表のクロンバックのα係数0.90であり信頼性は検証され,構成概念妥当性は,因子分析により検証された.3地域の比較では,東京・静岡に比し山梨の中年女性の健康状況が有意に良かった.更に,東京の常勤者が最も健康状況が悪く,山梨においてはパートより常勤者の健康状況が良かった	遠藤 俊子(山梨県立看護短期大学), 渡邉 竹美	大和証券ヘルス財団研究業績集21号 Page115-120(1998.02)	原著論文	健康調査; 女性; 中年		ヒト; 中年(45～64); 女		大和証券ヘルス財団研究業績集21号 Page115-120(1998.02)
1998248180	0	0	1	0					女子事務職員と幼稚園教諭及び保母との骨密度の比較	事務の平均骨密度指数は,82.4±14.0であり,幼・保は,82.4±11.9であった.両職種間に有意差は認められなかった.しかし,50歳代の事務と幼・保の骨密度の分布の比較では,幼・保の骨密度は,事務に比較し高骨密度者の割合が高く,低骨密度者の割合が低い傾向が見られた.事務の1日平均歩数及び勤務中平均歩数は,9,426歩及び5,201歩であり,幼・保は,10,960歩及び7,060歩であった.1日平均歩数及び勤務中平均歩数については幼・保が事務に比較し有意に高かった.1日の内1時間以上屋外にいる人の割合についても幼・保が事務に比較し有意に高かった	宮島 啓子(大阪府立公衆衛生研究所), 宮野 直子, 田淵 武夫, 他	大阪府立公衆衛生研究所研究報告(1343-2923)35号 Page101-107(1997.09)	原著論文	教員; 骨密度(分析・検出); 女性; 保育士	幼稚園	ヒト; 女		大阪府立公衆衛生研究所研究報告(1343-2923)35号 Page101-107(1997.09)
1998252077	0	0	1	0					精神科医療保護入院後の退院者の再入院及び受療中断に関する追跡研究	宮城県大崎保健所管内に居住する者で昭和63年4月から平成6年3月迄に医療保護入院後に退院した226人(男性121人,女性105人)を調査対象者として,平成8年11月まで経過を追跡した.(追跡期間は最短2年8ヵ月,最長8年7ヵ月)累積再入院率は,1年後25%,2年後35%,3年後44%であった.再入院リスクが高いものの特徴として「過去の入院回数」が多いことの寄与が最も大きく,その他に「合併症」をもち,「入院前の就業」があり,「保護者の年齢」が比較的若いなどの特徴が挙げられた.また,累積受療中断率は,1年後18%,2年後26%,3年後33%であった.受療中断リスクが高いものの特徴として,「診断」がアルコール依存症,「今回の在院期間」が短い,「過去の入院回数」が少ない,などが示された	簗場 玲子(宮城県総合衛生学院), 藤田 利治	厚生の指標(0452-6104)45巻6号 Page10-16(1998.06)	原著論文	精神保健サービス; 精神疾患(調査・実態); 精神科病院; 退院; 追跡研究; 入院; 再入院		ヒト		厚生の指標(0452-6104)45巻6号 Page10-16(1998.06)
1998259260	0	0	0	0	Infertility, pregnancy and childbirth	0	BF	BF	4ヵ月健診の母親を対象にした働く女性の母乳哺育実態調査	1)仕事と状況については職場での格差はあるが時間がとれないこと,設備がないことが母乳哺育を困難にしている. 2)職場内の働く女性を助ける具体的な対応は少なく制度があっても活用できずにおり,母親としての権利の主張が大切である. 3)働く女性にかかわる一員として妊娠中から育児時間・育児休業制度の活用方法や家族も含めた母乳哺育の重要性等保健指導が必要である	福士 真都美(健生病院), 竹澤 厚子, 伊藤 かよ子, 他	健生病院医報(0289-3304)24巻 Page71-74(1998.03)	原著論文	質問紙法; 育児; 母; 母乳栄養(調査・実態); 診断サービス		ヒト; 女		健生病院医報(0289-3304)24巻 Page71-74(1998.03)
1999002267	0	0	1	0					子育て等に関する母親の就労状況別の検討 3歳児健診受診児の母親を対象として		合田 恵子(香川医科大学 人間環境医), 武田 則昭, 星川 洋一, 三宅 康弘, 吉原 健司, 川田 久美, 西原 修造, 實成 文彦	四国公衆衛生学会雑誌(0286-2964)43巻1号 Page175-181(1998.02)	原著論文	育児; 母; 予防医学; 診断サービス; 幼児; 就労女性; 母子保健		看護		四国公衆衛生学会雑誌(0286-2964)43巻1号 Page175-181(1998.02)
1999015584	0	0	0	1					思春期後期女性における理想的父親像についての検討	女子大学生317名を対象に調査を行った.質問紙は小野寺の父親イメージ尺度を使った.また,父親の年齢,仕事,学歴,父親の異性としての魅力度等の10要因(総カテゴリー数30)を調査した.父親イメージの理想度を規定する要因として以下のことが重要であることが判明した. 1)娘が両親のような夫婦になりたいと思っているかどうか. 2)家庭における大事なことを決定するのに,娘本人又は話し合いによって決めるかどうか. 3)親として行動してきた父親とのかかわりの多少.父親があまり学校の行事に参加しなかったり,家族旅行へ連れて行ってくれなかったことなどは,父親の理想化の度合いを低くした. 4)異性としての魅力があるかどうか	西村 良二(広島大学 医 保健科)	広島医学(0367-5904)51巻6号 Page699-703(1998.06)	原著論文	思春期; 女性; 父		ヒト; 女		広島医学(0367-5904)51巻6号 Page699-703(1998.06)
1999034748	0	0	1	1					福岡市のCommercial sex workerにおけるHGV感染	対象は福岡市の354例の女性Commercial sex worker(CSW)(17歳～56歳・平均年齢27歳)であった.G型肝炎ウイルス(HGV)RNAはreverse transcription-polymerase chain reaction法で測定した.HGV RNAは45例HCV抗体は33例,HBc抗体は100例,TP抗体は90例であった.HGV感染を年齢別にみると,10-20代で12.5%,30代で14.8%,40代で7.7%認められた.HGV RNA陽性率はTP抗体の陽性,陰性で差は認めなかった.HGV感染とHCV感染との重複感染例は5例(11.1%)で,HCV感染との相関はなかった.またHBV感染及び梅毒感染とも相関関係はなかった.HGV RNAは就業期間2年未満で5.5%,2年以上5年未満で12.1%,5年以上で22.2%と就業期間の長さと関連を示した.HGV感染は…	澤山 泰典(九州大学 医 総合診療), 林 純, 古庄 憲治, 有山 巌, 江藤 義隆, 占部 治邦, 皆見 紀久男, 柏木 征三郎	日本性感染症学会誌(0917-0324)9巻1号 Page73-77(1998.09)	原著論文	ヘルペスウイルス科感染症; 性感染症; GBウイルスC; 福岡市		ヒト; 女		日本性感染症学会誌(0917-0324)9巻1号 Page73-77(1998.09)
1999087068	0	0	0	1					10万人を対象とした「営業とくらし,健康調査」にみる零細事業者・自営業者の労働・生活・健康状態の特徴	「中小企業の営業・くらし・健康実態調査」(22項目66細項目)の内「健康」部分(8細項目)を中心に解析した.代表者1名が記入(無記名),期間内回収数は97527人.女性は18%,2人以内が55%の極めて零細事業所の調査.官庁統計に比して建設・土木が3倍,卸,小売りが1/4他は同程度.1日労働時間が長い程睡眠時間が少なく,休日休み取らずも多く,健康上の不安,翌日持ち越し疲労,健診受けずも多い.昨年比売上げ落ち込み多い程,健康不安,通院者多い.「医師に休めと言われても仕事で休めず」は,労働時間長い程,売上げ落ち込み大きい程多かった.1年間の入院は,約8千人で,そのうち,73%は,「医師に休め」とされた人であり,4人に1人は,「仕事が理由で休めず」としていた人等健康を度外視して働いた結果,健康を損なった人が目立つ	広瀬 俊雄(仙台錦町診療所), 多田 由美子, 町田 光子, 大竹 康彦, 尼ヶ崎 ひろゑ	産業衛生学雑誌(1341-0725)40巻5号 Page222-226(1998.09)	原著論文	健康調査; 労働衛生(調査・実態); 労働; 健康状態			10.1539/sangyoeisei.KJ00001990622	産業衛生学雑誌(1341-0725)40巻5号 Page222-226(1998.09)
1999093758	0	1	0	1					パニック障害の経過と予後 315例の外来症例の検討から	初診後3ヵ月以上外来で経過追跡を行った315例を対象に調査,検討した.性別では女性が予後不良であった.フルタイム勤務者は予後良好であったが,発症年齢,罹病期間,生育歴上の分離喪失体験,教育歴,婚姻歴,家族構成は予後と有意な関連がなかった.広場恐怖を伴うパニック障害は伴わないものと比べ,広場恐怖症状自体のため予後不良であった.症状改善は治療初期の半年間が最も顕著であり,パニック発作症状では継続治療で更に着実な改善を示したが,広場恐怖症状では治療開始1年後以降は改善が鈍る傾向を示した.パニック発作症状では半年後の重症度が予後の指標となり,広場恐怖症状では初診時の重症度も指標となるが半年後の重症度がより強い指標となることを示した.長期通院者の予後は必ずしも不良ではなく,むしろ長期通院者でより高い改善傾向を認めた.人格障害の合併は予後不良の傾向を示した	鑑江 真二郎(東京医科大学 精神医), 鑑江 佳代, 八島 章太郎	東京医科大学雑誌(0040-8905)56巻4号 Page485-496(1998.09)	原著論文	予後; パニック症(予後)		ヒト; 青年期(13～18); 成人(19～44); 中年(45～64); 高齢者(65～); 男; 女		東京医科大学雑誌(0040-8905)56巻4号 Page485-496(1998.09)
1999105748	0	0	0	0	Menstruation, menopause, and genital concerns	0	urination	尿失禁	小・中学校女性教諭の尿失禁の実態	尿失禁の発生予防或いは軽減のために,肥満のコントロール及び分娩後の骨盤底筋群訓練の重要性が示唆された	小林 益江(久留米大学 医 看護), 中嶋 カツヱ, 田中 佳代	母性衛生(0388-1512)39巻4号 Page370-374(1998.12)	原著論文	教員; 女性; 尿失禁(調査・実態); 就労女性		ヒト; 女; 看護		母性衛生(0388-1512)39巻4号 Page370-374(1998.12)
2009209946	0	0	0	0	Mental health	0	occupational stress	fatigue	総合病院に勤務する女性看護職の蓄積的疲労に関する研究(その2) 要因別の分析	看護職678名を対象に調査表を配布し、639名(回収率94.2%)を回収し、そのうち612名(有効率95.8%)が有効であった。CFSIの平均訴え率と勤務条件別の比較では常勤者がパート勤務に比べて全体的に高く、特に「一般的疲労」「慢性疲労徴候」「抑うつ感」が有意に高く、勤務形態別での一般女性労働者、医療女性労働者との比較においても勤務条件別と同様の有意差を認めた。2交代と3交代勤務では有意差は認めなかったが、日勤者の「イライラの状態」の訴えが高かった。職場別では小児病棟の平均訴え率が高く、ICUやCCUでは「慢性疲労徴候」が小児病棟に次いで高く、外科系病棟は「身体的疲労感」「身体不調」「抑うつ感」が高かった。年齢区分別では20歳以上～25歳未満が全体的に高く、40歳以上～40歳未満で「一般的疲労感」「イライラの状態」が高く、経験年齢別では1年未満が全体的に高く、10年以上～05年未満は「…	市江 和子(聖隷クリストファー大学 看護学部), 水谷 聖子, 西川 浩昭, 斉藤 公彦, 小西 美智子, 伊藤 安恵	日赤医学(0387-1215)59巻2号 Page469-473(2009.03)	原著論文/比較研究	質問紙法; *看護師; *労働衛生; 志気; 総合病院; 疲労; 不安; 病院看護業務; 就労女性; 年齢因子; 抑うつ; 交代制勤務	労働時間	ヒト; 成人(19～44); 中年(45～64); 女; 看護		日赤医学(0387-1215)59巻2号 Page469-473(2009.03)
1999155577	0	0	0	1					切迫流産妊婦とかかわる看護者の不確かさとその対応	対象は臨床経験3年以上の産科棟に勤務する看護者20名であった.半構成的インタビューガイドを用いたインタビューによってデータ収集を行い,分析の結果,看護者は切迫流産妊婦とのかかわりにおいて妊婦の全体像や妊婦との関係性についての不確かさ,切迫流産という状態に関する不確かさという(看護者の不確かさ)を体験していた.その状況でも,看護者は自分のもつ技や妊婦の置かれている状況の判断,今迄の体験,或いは何かの決まりごとという(看護者のよりどころとなるもの)に基づき(妊婦への対応)がされていた.この(妊婦への対応)には,<妊婦に確かさを与える対応><妊婦に添おうとする対応><方向性の定まらない対応><妊婦に深く入り込まない対応>があった	尾崎 暢希(高知女子大学)	日本助産学会誌(0917-6357)12巻2号 Page12-22(1999.01)	原著論文	看護; 流産-切迫(看護); 妊産婦		ヒト; 女; 看護	10.3418/jjam.12.2_12	日本助産学会誌(0917-6357)12巻2号 Page12-22(1999.01)
1999159586	0	0	1	0					子育て等に関する母親の就労状況別の検討 1歳6ヵ月児健診受診児の母親を対象として		合田 恵子(香川医科大学 人間環境医), 武田 則昭, 星川 洋一, 三宅 康弘, 西原 修造, 木村 浩之, 北窓 隆子, 實成 文彦	四国公衆衛生学会雑誌(0286-2964)44巻1号 Page212-220(1999.02)	原著論文	育児; 乳児; 母; 診断サービス; 就労女性		ヒト; 乳児(1～23ヶ月); 女		四国公衆衛生学会雑誌(0286-2964)44巻1号 Page212-220(1999.02)
1999164443	0	0	1	0					未婚女性の結婚・出産に対する阻害要因 結婚・出産・育児・介護及び就業に関する意識調査から	1)結婚後,夫の親を介護しなければならない状況・条件は,とりわけ比較的高年齢の勤労者において,結婚を妨げている重大な要因の一つと考えられた. 2)年齢の高い未婚者ほど,家事の負担,仕事の中断,夫の親との同居,夫の親の介護を結婚に対する障害と意識する者の割合が高かった. 3)母のライフコースは,学生の場合,結婚・出産のための仕事中断を結婚への障害と感じる意識に,また勤労者の場合,夫の親の介護を結婚への障害と感じる意識に影響を与えている可能性が示唆された	彭 潤希(順天堂大学 医 公衆衛), 佐藤 龍三郎, 武藤 孝司	順天堂医学(0022-6769)44巻4号 Page423-433(1999.03)	原著論文	質問紙法; 育児; 結婚(調査・実態); 女性; 独身者; 分娩(調査・実態); 介護; 雇用; 就労女性; 意識調査		ヒト; 女	10.14789/pjmj.44.423	順天堂医学(0022-6769)44巻4号 Page423-433(1999.03)
1999171662	0	1	0	1					軸足・利き足の検討	健常女性20名を対象として下肢における軸足・利き足について検討した. 1)両足立ち及び片足立ちにおいて,左足は右足より支持能力が高い傾向があり,左足は軸足として,右足は利き足として機能していると考えられた. 2)利き足としての右足の筋力は左足と比較して大きい値を示し,体重比仕事率のみ差がみられたが,他は有意差が認められなかった	三上 一貴(鳴海病院)	理学療法研究(0289-4211)16号 Page15-18(1999.03)	原著論文	機能的左右差(計測・検査); 足		ヒト; 女		理学療法研究(0289-4211)16号 Page15-18(1999.03)
1999262450	0	0	1	0					心理学的ストレス下における高不安者と低不安者の作業遂行について	18～23歳の健康な女性を対象に連続色名呼称作業を用いて,心理学的ストレス下において不安の高低による作業遂行の相違とストレスに対する対処方略の相違について検討した.不安の高低による作業遂行の相違は有意には見られなかった.ストレスに対する対処方略については,刺激を取り入れる段階で両群に共通な方略が見られた.高不安群の方が低不安群より作業遂行過程における心理面での調整や出力の段階の方略に若干の多様性が見られ,自身の苦手な部分により対処しようとしていると考えられた	村井 真由美(山形県立保健医療短期大学), 境 信哉, 青山 宏, 出口 毅	山形保健医療研究(1343-876X)2巻 Page109-114(1999.03)	原著論文	作業療法; 心理的ストレス; 任務の遂行と分析; 不安; 労働		ヒト; 青年期(13～18); 成人(19～44); 女		山形保健医療研究(1343-876X)2巻 Page109-114(1999.03)
2000010215	0	0	0	0	Work and balance	1	workstyle	workstyle	女性の職業選択及び現在の就労形態と自尊心 背景要因との関係	対象は大学卒の30歳代から40歳代の女性であり,管理職・専門職群25人,非管理職・非専門職群31人,専業主婦39人であった.対象に質問紙(顕在性不安尺度:MAS,精神健康調査票:GHQ,Rosenbergの自尊心尺度:RSS,属性質問紙)調査と面接調査を行った.管理職・専門職群は非管理職・非専門職群に比べ有意にRSSが高値を示した.全対象においてMASとGHQは正の相関を示し,MASとRSSは負の相関を示した.特に管理職・専門職群においてGHQとRSSは負の相関を示した.管理職・専門職群は他の女性群に比べて幼少時及び10代後半に管理職・専門職を役割モデルとして望む傾向が有意に高かった	黄 びん淑(日本医科大学 精神医), 西松 能子, 遠藤 俊吉	日本社会精神医学会雑誌(0919-1372)7巻1号 Page29-39(1998.09)	原著論文	自己概念; 職業; 女性; 社会的役割; 就労女性(心理学); 職業選択		ヒト; 成人(19～44); 中年(45～64); 女		日本社会精神医学会雑誌(0919-1372)7巻1号 Page29-39(1998.09)
2000010216	0	0	0	0	Work and balance	1	workstyle	workstyle	女性の就労状況と自尊心など諸要因との関係の検討(第2報) 男性管理職専門職との比較を中心として	対象を管理職専門職の女群,管理職専門職の男群,非管理職非専門職の女群及び専業主婦群の4群とし,各対象群に質問紙法心理検査及び対象の属性等の調査票を送付し,回答後面接調査した. 1)管理職専門職の女群のみ勤続年数が長くなるにつれて他の就労群と比較してより自尊心が低下する傾向を認めた. 2)管理職専門職の男女群は他の群に比較して有意に自尊心が高かった. 3)管理職専門職の女群は就労以前から有意差を持って管理職専門職を目指していた. 4)管理職専門職の女群は,他のいずれの就労形態の群より自覚的不安(MAS)や心身の不調感(GHQ)と自尊心(RSS)の負の相関を認めた	西松 能子(日本医科大学 精神医), 黄 びん淑, 竹原 恵, 遠藤 俊吉	日本社会精神医学会雑誌(0919-1372)7巻3号 Page239-249(1999.02)	原著論文	自己概念; 男性; 就労女性(心理学)		ヒト; 女		日本社会精神医学会雑誌(0919-1372)7巻3号 Page239-249(1999.02)
2000023469	0	0	1	0					職場における定期健康診断項目の性・年齢別有所見者率の検討	一健診機関で1年間に実施された職場における定期健康診断結果をもとに,各健診項目の性・年齢別の有所見者率を検討し以下の結論を得た. 1)健診項目別の有所見者率は心電図検査が最も高く,他に血中脂質検査,血圧及び肝機能検査が高値であったのに対して,胸部X線,赤血球数は低く,項目間で大きな差が認められた. 2)有所見者率を男女別に比較すると,血色素量と他覚所見で女性が男性よりも高値を示したが,他の項目では男性が高い結果であった. 3)有所見者率を年齢別に比較すると,血圧,心電図検査は加齢と共に有所見者の増加がみられ,肝機能検査,血中脂質検査では中高年層に有所見者が多くみられ,年代間で大きな差がみられた. 4)健診項目ごとに性・年齢別の有所見者を求めることは,健診結果の総合判定や事後指導,また事業所間での健診結果の評価に非常に有用と考えられた	野原 勝(岩手医科大学 医 衛-公衆衛), 中屋 重直, 角田 文男	岩手公衆衛生学会誌(0915-9436)9巻1号 Page73-78(1998.12)	原著論文	労働衛生; 性因子; 診断サービス; 職場; 性別分布; 年齢因子; 労働衛生サービス		ヒト		岩手公衆衛生学会誌(0915-9436)9巻1号 Page73-78(1998.12)
2000026158	0	0	0	0	Work and balance	1	WFC	child-rearing	働く女性の子育て支援に関する研究 育児休業取得の実態と問題点		山内 葉月(山口大学 医技短大), 松崎 久恵, 涌井 忠昭, 原田 規章	公衆衛生(0368-5187)63巻8号 Page590-593(1999.08)	原著論文	育児; 育児休業(調査・実態); 就労女性		ヒト; 女	10.11477/mf.1401902136	公衆衛生(0368-5187)63巻8号 Page590-593(1999.08)
2000031158	0	0	0	1					質問紙調査による基本健康診査の受診に関連する要因の検討 社会的ネットワーク得点を含めた分析	1)就業場所が町内,保険の種類が国保・被扶養者,健康に関心ありは,基本健康診査受診の促進要因であり,この結果はいずれの性,年齢階級においてもみられた. 2)40～59歳では,男女共に職場健診の受診は基本健康診査受診の抑制要因であった. 3)60歳以上では,男女共に日常生活自立度の低下は基本健康診査受診の抑制要因であった. 4)女性では,いずれの年齢階級においても医療機関の受療は基本健康診査受診の抑制要因であった. 5)社会的ネットワーク得点の増加は基本健康診査受診の促進要因と考えられた	岡村 智教(大阪府立成人病センター), 鈴木 玲子, 中川 裕子, 寺尾 敦史, 佐藤 眞一, 北村 明彦, 内藤 義彦, 今野 弘規, 田村 嘉孝, 飯田 稔, 小町 喜男	日本公衆衛生雑誌(0546-1766)46巻8号 Page616-623(1999.08)	原著論文	質問紙法; 診断サービス(調査・実態); 地域社会ネットワーク; 予防的保健医療サービス		ヒト		日本公衆衛生雑誌(0546-1766)46巻8号 Page616-623(1999.08)
2000040208	0	0	0	0	Lifestyle related disease/health status	1	physical activity	physical activity	女性勤労者の体力自己評価とライフスタイル		須山 靖男(明治生命厚生事業団体力医学研究所)	体力研究(0389-9071)97号 Page17-21(1999.06)	原著論文	女性; ライフスタイル(調査・実態); 体力(調査・実態); 就労女性	労働者	ヒト; 女	10.20793/tairyokukenkyu.97.0_17	体力研究(0389-9071)97号 Page17-21(1999.06)
2000045935	0	0	0	1					10代妊婦の主観的経験 妊婦としての生活の受け入れ	妊婦であることをどのように受け止めているのかという観点から面接調査を行った.その結果妊婦としての生活は,同世代の女性と比較すると心理面で様々な支障をもたらしていることが明らかになった.妊娠中,学校や仕事をやめた妊婦は暇な時間をもてあましていた.友人たちとの付き合いも少なくなり,彼女たちの日常生活は退屈で寂しいものとなっていた.10代妊婦はこの状況を,妊娠したのだから"しかたがない"と受け止めており,妊婦としての生活を受け入れていた.そこで看護介入の方向性として妊婦同士のサポートネットワークの提供やピア・カウンセリングの導入,保健指導の充実が示唆された	町浦 美智子(鹿児島純心女子大学 看護)	思春期学(0287-637X)17巻2号 Page240-245(1999.06)	原著論文	青少年の妊娠; 妊産婦		ヒト; 妊娠; 女		思春期学(0287-637X)17巻2号 Page240-245(1999.06)
2011002310	0	0	1	1				6	在宅療養者の医療ケアを行う家族の介護ストレスに及ぼす介護環境の影響	在宅療養者の医療ケアを行う家族の介護ストレスに及ぼす介護環境の影響を明らかにすることを目的に、家族介護者28名(女性。平均年齢62.0歳)を対象にストレス測定(唾液コルチゾール測定)、精神的健康度(GHQ12を使用)、介護負担度(Zarit介護負担度尺度日本語版(J-ZBI)を使用)の測定を退院1週間後から2ヵ月後までの3時点で行うとともに、インタビューを行った。その結果、退院1週間後から1ヵ月後まで、唾液コルチゾール値、GHQ12得点およびJ-ZBI得点ともに高く介護ストレスが強く、退院1ヵ月後から2ヵ月後では唾液コルチゾール値は低下するがGHQ12得点およびJ-ZBI得点に変化はみられなかった。対象のうち、副介護者が同居家族である者は4割で、副介護者がいない者では同居家族がいても協力が得られず、こうした物理的に困難な介護環境が介護負担感に影響していることが示唆された。	泉宗 美恵(順天堂大学 医学部衛生学講座), 松下 裕子, 黒沢 美智子, 稲葉 裕, 横山 和仁	民族衛生(0368-9395)76巻4号 Page155-163(2010.07)	原著論文/比較研究	Hydrocortisone; *ストレス; 唾液; 追跡研究; インタビュー; *在宅患者; *労働量; *家族介護者	GHQ (精神健康調査); *介護負担	ヒト; 成人(19～44); 中年(45～64); 高齢者(65～79); 高齢者(80～); 女	10.3861/jshhe.76.155	民族衛生(0368-9395)76巻4号 Page155-163(2010.07)
2000096827	0	0	0	0	Work and balance	0	WFC	child-rearing	就業している母親の育児について		羽生田 護(埼玉県立大学 短大)	ペリネイタルケア(0910-8718)19巻1号 Page49-53(2000.01)	原著論文	育児(調査・実態); 個人的満足; 母; 保育所; 就労女性		ヒト; 女; 看護		ペリネイタルケア(0910-8718)19巻1号 Page49-53(2000.01)
2011223320	0	1	0	0				公的統計調査	【人々の暮らしと共助・自助・公助の実態 「社会保障実態調査」を使った分析】社会的・経済的要因と健康との因果性に対する諸考察 「社会保障実態調査」および「国民生活基礎調査」を用いた実証分析	社会保障・人口問題基本調査「社会保障実態調査」の調査対象世帯員、「国民生活基礎調査」の健康票によるデータを突き合わせて活用し、社会的・経済的要因(SES)と健康との関連について検討した。男女別での現在仕事なしとありの総合健康指標の平均は男性:20.74、21.69、女性:20.99、21.29と仕事ありで有意に健康状態が良好であり、K6(心理的健康指標)の平均は男性:3.32、3.51、女性:3.42、3.40と男性で仕事ありが有意に高かった。男女とも所得や貯蓄が多いほど総合健康指標、K6が有意に高い傾向であり、ストレス時にソーシャル・ネットワークのある方が有意に健康状態が良好であった。男女とも学歴が高いほど総合健康指標が有意に高値であり、K6は高値の傾向であった。単純回帰では現在の就労状況、所得、貯蓄、ソーシャル・ネットワークが有意にSESを改善したが、SESと健康の因果性を調整すると…	野口 晴子(国立社会保障人口問題研究所)	社会保障研究(0387-3064)46巻4号 Page382-402(2011.03)	原著論文/特集	*健康への態度; 高血圧(疫学); 脂質異常症(疫学); *社会経済的因子; 社会保障; 腫瘍(疫学); 心筋梗塞(疫学); 精神疾患(疫学); 徴候と症状; 糖尿病(疫学); *日常生活活動; *健康状態; ROC曲線; 年齢因子; 脳卒中(疫学); 自己報告式質問調査	実態調査; *手段的ADL	ヒト; 成人(19～44); 中年(45～64); 高齢者(65～79); 男; 女		社会保障研究(0387-3064)46巻4号 Page382-402(2011.03)
2000114673	0	0	0	1					働く母親の適応に関連する要因の分析	1)疲労得点,役割葛藤得点,育児不安得点は,各々相互に正の相関が認められ,又,役割満足と負の相関が認められた. 2)働く母親の適応状況に関連する要因を検討した結果, i)環境属性要因:労働時間と役割葛藤得点の間には正の相関が認められた. ii)認識:就業意欲の高い群は,そうでない群に比べて,有意に役割葛藤得点,育児不安得点が低く,役割満足得点が高かった.又,ソーシャルサポート得点は,精神的疲労得点,育児不安得点との間に有意な負の相関が認められた. iii)対処:消極的問題中心対処得点は,疲労得点,役割葛藤得点,育児不安得点と正の相関,役割満足と負の相関が認められた	三橋 邦江(東京大学 大学院 医), 森 恵美, 前原 澄子	日本看護科学会誌(0287-5330)19巻3号 Page1-10(1999.11)	原著論文	労働衛生; 心理的適応; 母(調査・実態); 就労女性(調査・実態)		ヒト; 女; 看護	10.5630/jans1981.19.3_1	日本看護科学会誌(0287-5330)19巻3号 Page1-10(1999.11)
2000115346	0	0	1	0					蓄積的疲労徴候インデックスにみる寮母の疲労	山口県内の特別養護老人ホーム7施設に勤務する寮母を対象に,蓄積的疲労徴候インデックス(CFSI)とアンケート調査を行い,有効回答151名について分析した.寮母に次の特徴が認められた. 1)「肩がこる」「腰が痛い」「朝起きた時でも疲れがとれない」等の自覚症状の訴えが多く,CFSIの特性別訴え率からも一般的疲労感,身体不調,慢性疲労が高い. 2)一般的な疲労感は極めて高いにも拘わらず,仕事への意欲の低下はみられない. 3)50代寮母と比較して,20代の若い寮母は身体的にも精神的にも疲労感が高く,仕事への意欲が低下している. 4)健康意識とCFSIとの関連では,健康と思っている者の疲労感が全般的に低い. 5)健康習慣とCFSIとの関連では,朝食を摂取しない者,睡眠時間の短い者,運動習慣のない者の疲労感が高い.運動は精神疲労の軽減に役立っている. 6)日常生活に満足度とCFSIとの関連では,満足…	光岡 摂子(山口大学 医 公衆衛), 鈴木 雅裕, 奥田 真之, 池口 恵観, 芳原 達也	体力・栄養・免疫学雑誌(1341-0865)9巻2号 Page126-133(1999.09)	原著論文	質問紙法; 健康への態度; 個人的満足; 労働衛生; ライフスタイル; 徴候と症状; 疲労(調査・実態); 老人ホーム; 就労女性		ヒト; 女		体力・栄養・免疫学雑誌(1341-0865)9巻2号 Page126-133(1999.09)
2000135902	0	0	0	1					岐阜県下脳卒中高死亡率地域および対照地域における生活習慣等の地域差に関する検討	岐阜県女性の脳卒中高死亡率地域(5町)及び対照地域(1市)の住民を対象に生活習慣,既往症等のアンケート調査を行った.高血圧の保有状況は男女とも地域間の差が認められなかった.しかしながら女性の場合血圧測定,降圧剤の適正な服用等の血圧管理状況が脳卒中高死亡率地域で劣っており,血圧管理の重要性が示唆された.脳卒中高死亡率地域の女性は対照地域に比べ,"ふとりぎみ"の人が多いこと,農業に従事する人が多いこと,なんらかの仕事をしている人が少ないこと,大豆食品及び油を用いる料理が少ないことなどが明らかになった	森 洋隆(岐阜県保健環境研究所), 田中 耕, 児玉 文夫, 高橋 稔明, 井口 恒男	厚生の指標(0452-6104)47巻1号 Page30-36(2000.01)	原著論文	質問紙法; 死亡率; ライフスタイル; 脳血管障害(疫学); 岐阜県	地域差	ヒト		厚生の指標(0452-6104)47巻1号 Page30-36(2000.01)
2000143257	0	0	1	0					働く母親のサポートシステム 働く母親の妊娠・出産・育児を考える		高野 慎知子(茨城県立中央看護専門学院), 久保谷 優子, 鈴木 淳子, 吉田 美恵, 小川 啓子	茨城県母性衛生学会誌19号 Page22-25(1999.10)	原著論文	質問紙法; 育児(調査・実態); 妊娠; 母性福祉; 育児休業; 社会的支援; 就労女性		ヒト; 女; 看護		茨城県母性衛生学会誌19号 Page22-25(1999.10)
2000148593	0	0	0	1					職域における成人の現在歯数及び健全歯数のパーセンタイル曲線による評価	1)現在歯数の男性の50パーセンタイル値は,40歳で27歯,60歳で25歯であった.女性は40歳で27歯であった.2)健全歯数の男性の50パーセンタイル値は,40歳で15歯,60歳で13歯であった.女性は40歳で13歯であった.3)東京都の調査と比較すると,男女共に本職域の現在歯数の75パーセンタイル曲線が,東京都の調査の50パーセンタイル曲線に相当していた	吉野 浩一(東京歯科大学 衛生), 松久保 隆, 高江洲 義矩	口腔衛生学会雑誌(0023-2831)50巻1号 Page40-51(2000.01)	原著論文	口腔保健(教育・指導); 成人; 歯; 職場		ヒト; 歯学	10.5834/jdh.50.1_40	口腔衛生学会雑誌(0023-2831)50巻1号 Page40-51(2000.01)
2011283252	0	0	0	1				1	スクリーニング機器SD-101を用いた睡眠時無呼吸低呼吸症候群に関する健康管理体制の構築	睡眠時無呼吸低呼吸症候群(SAHS)に関心を持ち、調査協力依頼に応じた運輸業の本社及び7営業所の健康診断対象者147名(男性129名、女性18名)を対象に、スクリーニング機器SD-101を用い、SAHSに関する健康管理体制の構築について検証した。呼吸障害指数(RDI)(回/時間)値がRDI<5を正常範囲、5≦RDI<15を軽症、15≦RDI<30を中等症、30≦RDIを重症と判定した。147名全体で正常範囲61名、軽症68名、中等症14名、重症4名で、中等症以上に相当する「要医療」判定者は18名であった。考案した健康診断は、導入から結果通知まで円滑に進行し、「要医療」判定者は家族の指摘や自覚症状の有無を精密検査受診の判断材料としている傾向がみられた。精密検査受診後に通院が継続されない者もみられた。要精査判定時と精査後に産業保健スタッフは面接を設定し労使双方が抱えるリスクを軽減できる関わり…	塚原 照臣(信州大学 医学部衛生学公衆衛生学講座), 岡野 和弘, 堀 綾, 江口 尚, 塚原 嘉子, 津田 洋子, 和田 敬仁, 漆畑 一寿, 藤本 圭作, 野見山 哲生	産業医学ジャーナル(0388-337X)34巻4号 Page52-56(2011.07)	原著論文	*睡眠時無呼吸症候群(診断); 質問紙法; 飲酒; タバコ喫煙; *労働衛生; 真実の開示; 病歴聴取; 輸送機関; 身体計測; *診断用機器; 長野県; 産業医; NIMA-Interacting Peptidylprolyl Isomerase; 交代制勤務	眠気; 受療行動; 労働時間	ヒト		産業医学ジャーナル(0388-337X)34巻4号 Page52-56(2011.07)
2000208199	0	0	1	0					不妊治療中女性の夫婦・子及び「家」的考えに関する分析	1)夫婦にとって大切なことは,第1に"同じ人生観"で代表できる価値観の一致を重視しており,"夫婦の間に子がいること"は第4位に,"性的和合"は最下位に位置付けられ,「子」がないこと,治療という共通目標が夫婦の一体感を強めている.2)大半が子を持つことで「自分」が成長し,子育てを楽しみと考え,子をもつことを自己実現と意味付けている一方で,「家族」の連帯性,連続性を子に期待しており,対象の背景による「家」的考えに差がある.3)"長男は特別","養子をとって家を継がせる"には否定的であるが,"先祖の墓を守る"ことは半数近くが肯定しており,「家」的考えが根強く見られる.以上の意識は,対象の年齢,就業状況,最終学歴,家族形態,結婚後年数,不妊治療年数による差が見られた	白井 瑞子(香川医科大学 医 看護)	香川医科大学看護学雑誌(1342-8926)4巻1号 Page51-60(2000.03)	原著論文	質問紙法; 家族; 小児; 女性; 不妊症(治療); 配偶者		ヒト; 女; 看護		香川医科大学看護学雑誌(1342-8926)4巻1号 Page51-60(2000.03)
2000208696	0	0	0	0	Work and balance	0	WFC	child-rearing	乳幼児を持つ母親の育児ストレスに関する要因の分析		村上 京子(山口大学 医技短大), 飯野 英親, 辻野 久美子, 塚原 正人	小児保健研究(0037-4113)59巻2号 Page342-349(2000.03)	原著論文	児童心理学; 情動; 小児; 認知; 母; 母子関係; 就労女性; 意識調査		ヒト; 女		小児保健研究(0037-4113)59巻2号 Page342-349(2000.03)
2000236443	0	0	0	0	Career /education/ satisfaction/self-efficacy	0	career	就労格差	医学部・医科大学における女性医師の教授について その現況と,アンケート調査結果	1998年9～12月に医学部医学科に在籍する女性医師教授数,卒業校,専門分野を調査した.女性教授は全教授の1.7%(64名)で,卒業校は国公立35名,私立29名,専攻分野は基礎20名,社会医学8名,臨床36名であった.全女性教授に,教授就任状況・勤務上の問題点・個人状況について自記式質問用紙を郵送し,47名から回答を得た.このうち18名が最近5年間に就任していた.女性故に不利益を受けたとする回答は半数以上あったが,上司,家族に支援されたとする回答も多かった.女性教授数は,医学界での女性医師の待遇改善や管理職への登用状況を現す指標の1つと考えられる	杉浦 ミドリ(名古屋大学 医 第2解剖), 荒井 由美子, 梅宮 新偉, 杉浦 康夫	医学教育(0386-9644)31巻2号 Page87-91(2000.04)	原著論文	質問紙法; 医学教育(調査・実態); 教員; 医科大学; 女性医師(調査・実態)			10.11307/mededjapan1970.31.87	医学教育(0386-9644)31巻2号 Page87-91(2000.04)
2000242621	0	0	1	1					女子労働者を対象とした健康教育過程の分析 ライフ・ステージを中核概念とした実践活動の試み	同一の専門職に属する女性労働者52名(平均年齢29.3歳)を対象に労働実態調査を行い,その結果をもとに健康教育を実施した.この教育過程を分析したところ,女性労働者に対する健康教育の目的は「世代間の理解・連携・協働」の必要性を教えることであり,ライフ・ステージを中核概念とした教育の実践が有効であるとの結論を得た	佐藤 順子(神奈川歯科大学 健康管理セ), 大森 純子	CAMPUS HEALTH(1341-4313)36巻1号 Page594-598(2000.03)	原著論文	健康教育; 労働衛生; 生活期; 就労女性		ヒト; 女		CAMPUS HEALTH(1341-4313)36巻1号 Page594-598(2000.03)
2000245675	0	0	0	1				1	保育所に我が子を預ける保護者への意識調査 子どもの病気と小児医療について		伊藤 智子(井口産婦人科小児科医院), 瀧川 すみ子, 玉田 隆	小児保健研究(0037-4113)59巻3号 Page424-431(2000.05)	原著論文	育児; 小児看護; 疾患; 小児; 保育所; 両親; 社会的支援; 就労女性; 小児保健医療サービス(調査・実態); 意識調査		看護		小児保健研究(0037-4113)59巻3号 Page424-431(2000.05)
2000257002	0	0	0	1				1	現代女性の心理 セルフ・イメージとタイプA行動パターンの観点から		木村 登紀子(聖路加看護大学), 白崎 けい子, 渡辺 俊太郎	タイプA(0917-1223)11巻1号 Page9-16(2000.05)	原著論文	A型人格; 自己概念; 性格特性項目表; 就労女性		ヒト; 女		タイプA(0917-1223)11巻1号 Page9-16(2000.05)
2013362446	0	0	0	0	Mental health	0	occupational stress	physical activity and mental health	勤労者におけるメンタルヘルス、睡眠、身体活動の相互関係	勤労者におけるメンタルヘルス、睡眠、身体活動の相互関係について調査を行った。調査対象は東京都内にオフィスを有し、調査研究事業および検診事業に従事する団体職員で、人間ドック・検診を受診した78人(男性15人、女性63人)であった。睡眠の質を、厚生労働省「標準的な検診・保健指導に関するプログラム」の標準質問項目である「睡眠で休養が十分取れている」にて評価した。身体活動状況を「日常生活において歩行または同等の身体活動を1日1時間以上実施している」の項目を用いて評価した。メンタルヘルスをK6日本語版にて評価した。対象者はBMIは、対象者のうち54人が標準とされる18.5から25の範囲にあった。39人は飲酒習慣なし、67人が非喫煙者であった。重回帰分析の結果、K6得点は睡眠の質おyび身体活動状況とそれぞれ有意な関係を認め、睡眠で休養が十分取れていると低値、歩行レベルの身体活動を1日1時間以上実施し…	永松 俊哉(明治安田厚生事業団体力医学研究所), 甲斐 裕子, 朽木 勤, 内田 賢, 須山 靖男	体力研究(0389-9071)111号 Page16-19(2013.04)	原著論文	飲酒; *運動活性; 回帰分析; タバコ喫煙; *労働衛生; *睡眠; *精神保健; BMI; 自己報告式質問調査		ヒト; 成人(19～44); 中年(45～64); 男; 女	10.20793/tairyokukenkyu.111.0_16	体力研究(0389-9071)111号 Page16-19(2013.04)
2000257006	0	0	0	1					【現代女性とタイプA行動パターン】育児ストレスとタイプA行動	都内の幼稚園および保育園児の両親に質問紙を配布し,130組の夫婦から回答を得た.この中から有職の母親68名と無職の母親58名における,タイプA行動と育児ストレスや養育態度との関連性を検討した.子どもと家庭で長時間過す無職の母親は,毎日の育児に疲れ,子どもに対して命令口調やたたくといった態度を示し,育児に負担感を強く感じていることが確認できた.タイプA行動得点およびその下位尺度に仕事の有無による有意な差はなかったが,無職の母親の中で,タイプA行動をとるものは育児ストレスが強い傾向にあり,特に下位尺度中の攻撃性と時間的切迫性が育児ストレスと関連していた.この行動特性を強く持つ女性は,子どもに否定的な養育態度を示しがちになるが,有職の母親にはこうした傾向はなかった	小野寺 敦子(聖母女子短期大学)	タイプA(0917-1223)11巻1号 Page49-56(2000.05)	原著論文/特集	A型人格; 育児; 心理的ストレス; 母; 就労女性		ヒト; 女		タイプA(0917-1223)11巻1号 Page49-56(2000.05)
2000273280	0	0	0	0	Lifestyle related disease/health status	0	oral health	oral	職域における成人の第三大臼歯の現在歯・健全歯・処置歯及び未処置歯に関する疫学的研究	男性の20～24歳の一人平均現在歯数は上顎は0.97歯,下顎は0.85歯であった.20～24歳が他の年齢群より現在歯数が最も多かった.女性の一人平均現在歯数は上顎が0.68歯,下顎が0.77歯であった.女性では25～29歳が最も現在歯数が多かった.男女を比較すると25～29歳においては,男性の方が約0.4歯女性よりも現在歯数が多かった.男性で第三大臼歯を1歯以上保有している者の割合は,25～29歳で77%,60～64歳で55%であった.女性も同様に25～29歳で67%,45～49歳で43%であった	吉野 浩一(東京歯科大学 衛生), 櫻井 美和, 友利 隆俊, 石原 博人, 榎 智嗣, 松久保 隆, 高江洲 義矩	歯科学報(0037-3710)100巻3号 Page247-254(2000.03)	原著論文	疫学; 成人; 智歯; 歯; 職場		ヒト; 歯学		歯科学報(0037-3710)100巻3号 Page247-254(2000.03)
2000278214	0	1	0	1				1	生育環境が出生・育児行動に及ぼす影響 都市在住女性を対象にしたライフコース・アプローチの試み	生育環境が出生行動に及ぼす影響と社会経済的な変化が育児中の母親の心身状態に及ぼす影響について検討した.前者に関しては,母親の就労が理想子ども数を,きょうだい数が現子ども数と妊娠回数を引き上げ,第1子および第2子妊娠年齢を引き下げていた.母親の就労はきょうだい数を減少させていなかったことから,自身のきょうだいが少ないからより多くの子どもを望むという解釈は成立しなかった.また,一人っ子,二人きょうだい,3人以上のきょうだいの3群間では有意差はみられなかったことから,一人っ子仮説も当てはまらなかった	吉永 真理(東京大学 医系研究 国際保健), 大塚 柳太郎	民族衛生(0368-9395)66巻2号 Page73-80(2000.03)	原著論文	育児(心理学,調査・実態); 家族特性; 社会経済的因子; 女性; 都市; 分娩(心理学,調査・実態); 母性行動; 家族関係		ヒト; 女	10.3861/jshhe.66.73
2001008145	0	0	0	0	Menstruation, menopause, and genital concerns	1	menopause	stress	有職女性の更年期不定愁訴の検討 専業主婦との比較結果から	対象は看護職207名,一般事務職218名,専業主婦246名,計671名.調査用具はKupperman更年期指数変法(K指数変法)と妻役割達成感尺度及び生きがいなど9項目からなる構成的質問紙である.1)K指数変法の対象別比較では,看護職と専業主婦の41～45歳群において有意差がみられ,看護職の方が高かった.月経状態においても3群間で差がみられ,看護職の規則的群は事務職と専業主婦に比べ有意に高かった.2)3群とも生きがい「なし」群は「あり」群に比べK指数変法値は高く,特に看護職では「なし」群が有意に高く,生きがいの有無が不定愁訴に影響を与えていることが示唆された.3)K指数変法の平均値は専業主婦群が最も高くなっていたが,3群で有意差はなかった.不定愁訴の症状別の比較では,17項目中8項目で有意差が見られ,看護職は他の2群に比べ異なった傾向を示し,仕事の内容が不定愁訴に影響を与えていることが示…	宮岡 久子(神奈川県立衛生短期大学)	母性衛生(0388-1512)41巻2号 Page283-289(2000.06)	原著論文	更年期; 自律神経系疾患; 就労女性; 更年期障害		ヒト; 女; 看護		母性衛生(0388-1512)41巻2号 Page283-289(2000.06)
2013372653	0	0	0	0	Mental health	4	stress management		職場における遠隔認知行動療法プログラムの展開 インターネット認知行動療法を用いたストレスマネジメント教育の効果 無作為割り付け比較試験	低強度認知行動療法(CBT)の原理を用いた従業員教育の効果を調べるため、集団cbt教育とインターネットCBT(I-CBT)プログラムを用いたホームワークによる従業員教育を実施した。対照は東京都内のIT関連企業の労働者187名(男性147名、女性40名)であった。対象者を介入群と対照群に無作為割り付けし、介入群に集団教育実施後、各自I-CBTの実施を促した。介入群には集団教育実施後1ヵ月間、既存のCBT自己学習インターネットツールを用い、各自で思考バランスシートを作成する練習を行った。評価は両群に対し、教育実施前、実施1ヵ月後、6ヵ月に認知や仕事のパフォーマンス等に対する主観的評価、抑うつ不安評価(K6)を実施し、比較した。I-CBTを用いた社員教育は、考え方のクセの理解およびストレス対処能力の主観的評価が有意に向上していたことにより、セルフケア教育としてまた1次予防対策として有用である可…	衛藤 理砂(コニカミノルタ総合サービス), 森 まき子, 田中 克俊	認知療法研究(1883-2296)6巻2号 Page150-152(2013.08)	原著論文/ランダム化比較試験	*健康教育; *労働衛生; *心理的ストレス(精神療法); 精神保健; 動機付け; *認知療法; 不安; *インターネット; ランダム化比較試験; 抑うつ; 理解; セルフコントロール		ヒト; 男; 女		認知療法研究(1883-2296)6巻2号 Page150-152(2013.08)
2014010783	0	0	0	0	Work environment	1	productivity	absenteeism	健康職場指標としてのアウトカムと関連要因 疾病休業と仕事の成果に注目して	目的:健康な職場を構築するためには,安全で安心でき,かつ仕事の能率が上がる環境を構築する必要がある.本研究は,日本全国を対象にした労働者に対する調査を行い,職場健康度のアウトカムとして疾病休業と仕事の成果といった仕事の生産性について,基本・仕事属性,および職場ストレス要因の程度による分布を示すことを目的とした.方法:全国の20歳から65歳の週40時間以上働いている昼間勤務の有職者2000名を対象に郵送による横断調査を行った.生産性として過去1年の疾病休業の経験(1週間以上),過去1年の仕事の成果の自己評価をたずねた.職場ストレス要因は職業性ストレス簡易調査票の項目を用いた.結果:返送があった1340名の内,1172名が解析対象となった.疾病休業は男性のみ同僚サポートの低い群で割合が高く,コントロールが高い群で低い割合で見られた.仕事の成果について,男性はコントロールおよび上司・同僚サポー…	土屋 政雄(労働安全衛生総合研究所 作業条件適応研究グループ), 井澤 修平, 倉林 るみい, 原谷 隆史	労働安全衛生総合研究所特別研究報告(1882-8329)42号 Page127-133(2012.11)	原著論文/比較研究	*労働衛生; 心理的ストレス; 性因子; 断面研究; 分散分析; 職場; *病気休業; 労働量; 自己報告式質問調査; 職業性ストレス		ヒト; 成人(19～44); 中年(45～64); 高齢者(65～79); 男; 女		労働安全衛生総合研究所特別研究報告(1882-8329)42号 Page127-133(2012.11)
2001034379	0	0	0	1				1	保育園児を持つ母親の少子化に対する考え方と現状		内山 有子(国立公衆衛生院), 田中 哲郎, 逢坂 文夫	チャイルド ヘルス(1344-3151)3巻10号 Page820-822(2000.10)	原著論文	質問紙法; 出生率; 母; 就労女性; 意識調査		ヒト; 女; 看護		チャイルド ヘルス(1344-3151)3巻10号 Page820-822(2000.10)
2001034918	0	0	0	1					漁村と農村住民の食生活と身体状況の疫学研究	漁村として三重県鳥羽市神島町の住民294人(男性126人,女性168人),農村として三重県飯南郡飯高町波瀬地区の住民191人(男性78人,女性113人)を対象に疫学調査を行った.漁村の男性では,離島でもあり内陸に比べ食品数に限りがあり,労働力となる若い年齢層のエネルギー摂取量が多いが,加齢とともに減少する傾向を認めた.農村の男性では,中年齢群で塩分摂取量が多く,塩辛いものを摂取していることがわかった.女性では,漁村の方が農村に比べBMIが高値であった.農村女性において,菓子類や果物の過剰摂取が空腹時血糖値を上げていると考えられた.塩分を多く摂取しているにもかかわらず血圧に差を認めないのは,野菜や果物を多く摂取していたことが好影響していると考えられた	仲森 隆子(慶応義塾大学伊勢慶応病院 栄養相談), 山田 隆康, 並木 和子, 京谷 晋吾, 都島 基夫	日本臨床栄養学会雑誌(0286-8202)22巻1号 Page9-16(2000.08)	原著論文	疫学; 食行動; 心臓血管疾患; 身体; 地方の保健	漁村	ヒト		日本臨床栄養学会雑誌(0286-8202)22巻1号 Page9-16(2000.08)
2001056810	0	0	0	1					介護保険制度とホームヘルプサービス ホームヘルパーへのアンケート調査から	公的介護保険制度がスタートしたが,制度の根幹をなすホームヘルプサービスでは様々な問題が提起されている.鹿児島・福岡・徳島・岡山各県で現在ホームヘルパー(ヘルパー)として働いている208人を対象に郵送によるアンケート調査を行ない,ヘルパーを取りまく問題について検討した.208人の内訳は男性9人,女性197人で,年齢は40～50代が133人で全体の71%を占めていた.ヘルパー従事期間は3年以上が57%を占めていたが,6ヵ月未満も18%と新たに従事した人も少なくなかった.勤務状態は非常勤が62%を占め,1日の訪問件数は平均3件程度であった.介護保険導入後に57%が介護報酬や収益が悪くなったとしており,ヘルパーの仕事を続けられないと約半数が感じていた.こういった待遇・就労環境だけでなく,利用者や家族の援助内容や料金に対する理解不足による問題,介護支援専門員との関係等介護保険導入後に発生した多くの…	福永 秀敏(国立療養所南九州病院), 黒岩 尚文	難病と在宅ケア(1880-9200)6巻7号 Page47-50(2000.10)	原著論文	質問紙法; 在宅介護支援サービス; 保険; 介護; 介護支援専門員; 介護保険; ホームヘルパー		看護		難病と在宅ケア(1880-9200)6巻7号 Page47-50(2000.10)
2001069969	0	0	1	0					女性の運動負荷前後の大腿動脈血流の変化と生活習慣 超音波ドップラー法による検討	15～96歳の女性145名を対象に,下肢に運動負荷をかけ,その前後に血圧およびドップラー流速計による大腿動脈血流速度を測定し,API(上腕動脈収縮期圧ASP/足背動脈収縮期圧BSP)と,血流速度記録の曲線下面積(AUDS)を求めた.対象者を10～20歳群,30～40歳群,50～60歳群,70歳以上群に分けて比較したところ,安静時のBSP値,AUDC値は年齢が高くなるに従って高くなったが,API値は4群間に有意差はなかった.運動負荷後にはBSP値,AUDS値はすべての群で有意に増加し, 30～40歳群でAUDS値がもっとも大きく増加した.AUDS値は運動習慣のあるグループでは30～40歳群の増加率が最も高く,歩行習慣の有無に関係なくこの群で最も増加していた.この年代の女性は子育てや家事労働で常に一定の運動をしており,今回の運動負荷にうまく適応できたものと推測された	岡本 絹子(吉備国際大学 大学院), 山口 三重子, 斎藤 泰一	川崎医療福祉学会誌(0917-4605)10巻1号 Page97-103(2000.06)	原著論文	運動負荷試験; 血液循環; ライフスタイル; 大腿動脈; 日常生活活動; 歩行; Doppler超音波診断		ヒト; 女		川崎医療福祉学会誌(0917-4605)10巻1号 Page97-103(2000.06)
2001081527	0	0	0	0	Lifestyle related disease/health status	0	oral health	oral	職域の歯科医療費からみた自己負担率と受療行動	健康保険法等の一部改正が行われた時の受療行動の変化をみるために,某事業所における歯科医療費を算出し,被保険者及び被扶養者を年齢群別に比較した.その結果,被保険者の男性は35～39歳,45～49歳及び50～54歳において2割負担後の歯科医療費が減少しているが,統計学的な有意差はなかった.被保険者の女性は20～24歳及び25～29歳において2割負担後に歯科医療費が減少していた.一方,55～59歳は2割負担後に増加していた.本調査結果では特に女性の被保険者において年齢からくる心理的な要因が受療行動に反映されると考えられた	吉野 浩一(東京歯科大学 衛生), 深井 穫博, 古賀 寛, 松久保 隆, 高江洲 義矩	歯科学報(0037-3710)100巻7号 Page699-705(2000.07)	原著論文	歯科診療費; 職場	受療行動	ヒト; 歯学		歯科学報(0037-3710)100巻7号 Page699-705(2000.07)
2001116929	0	0	0	0	Work related disease	0	Musle skeletal disorder	MusleSkeletal	某企業関連施設における腰痛アンケートの結果報告	平成10年度に健診を受けた関連企業社員5883名から,質問紙によるアンケート結果を得た.腰痛経験率は男性で69.3%,女性で60.9%であった.就業後6ヵ月から1年未満での腰痛経験率が高かった.相対危険度をみると,快適な環境に比べ,寒い職場,足場が悪い職場,動揺・振動・衝撃の多い職場で約2倍腰痛経験がみられた.作業様式では昼間のみの作業者に比べ,夜勤作業者に1.3倍,職種では事務職に比べ,組立機械加工,溶接作業者に1.5～2.2倍の腰痛経験が認められた.自覚的な肉体的作業強度では,時々きつい,かなりきついと答えた作業者に楽な作業内容のものに比較して2.0～9.3倍の腰痛経験がみられた.腰痛を起こしやすい姿勢や動作についての知識および腰痛体操の体得が就業年数とともに獲得されていた	萱岡 道泰(神戸労災病院), 栗原 章	日本職業・災害医学会会誌(1345-2592)48巻3号 Page248-254(2000.05)	原著論文	質問紙法; 職業病; 統計; 腰痛(診断)		ヒト		日本職業・災害医学会会誌(1345-2592)48巻3号 Page248-254(2000.05)
2001121009	0	0	0	0	Work and balance	1	WFC	WFC	共働き世帯の夫婦における多重役割と抑うつ度との関連	因子分析、６２組の夫婦	福丸 由佳(お茶の水女子大学 人間文化研究)	家族心理学研究(0915-0625)14巻2号 Page151-162(2000.11)	原著論文	質問紙法; うつ病; 親子関係; 心理的ストレス; 父; 母; 社会的役割; 家族関係; 就労女性; 配偶者; 職業性ストレス		ヒト		家族心理学研究(0915-0625)14巻2号 Page151-162(2000.11)
2001121074	0	0	1	0				exercise	中年肥満女性の体組成に及ぼす運動と栄養指導の効果	座業勤務するBMI24以上の女12名を対象に,水中運動を中心に60分,週3回,16週間,心拍数65%の運動強度の運動プログラムを実施すると共に,指導期間中に3回,各連続した3日間に栄養摂取量を算出し,食事の摂取方法についてのアドバイスを行った.その結果,指導前に比較して体重は平均65.8kgから60.7kgに減少し,BMI,体脂肪率も有意に減少した.また体力においても垂直跳び,立位体前屈が有意に改善した.更に栄養調査の結果,総エネルギー摂取量には殆ど変化がなかったが,脂質摂取量は回を重ねるごとに減少する傾向を認めた.本運動プログラム及び栄養指導は,栄養摂取状況の改善や体力の向上だけでなく,体組成の改善に有効であることが示唆された	鉄口 宗弘(大阪教育大学), 安部 恵子, 三村 寛一	教育医学(0285-0990)46巻3号 Page1012-1019(2000.12)	原著論文	運動療法; 栄養生理学的現象; 患者教育; 女性; 中年; 肥満; 身体組成; 栄養指導		ヒト; 女; 看護		教育医学(0285-0990)46巻3号 Page1012-1019(2000.12)
2001122684	0	0	1	0					看護婦の自己効力の特性とその関連因子	看護婦の一般自己効力の特性と看護婦としての自己実現,内的統制志向,責任ある役割,更に経験年数,在職年数,年齢,臨床領域,教育課程との関連について病院勤務の看護婦1006名(平均27歳,平均臨床経験年数5.0年)を対象に質問紙調査を実施した.その結果,看護婦の一般自己効力は,一般女性の標準データより低い傾向があった.看護婦としての自己実現・内的統制志向の得点は,一般セルフエフィカシー尺度(GSES)得点に対し有意な相関を示した.リーダー的役割をもつ看護婦の方が,他の看護婦より有意にGSES得点が高く,GSESの下位尺度での比較では,リーダー的役割をもつ看護婦の方が行動の積極性が有意に高く,失敗に対する不安が有意に低かった.所属する臨床領域別のGSES得点では,産科・新生児室など周産期科の看護婦の得点が一般看護婦より有意に高かった.看護婦としての自己実現,内的統制志向,責任ある役割,専門領域…	小谷野 康子(聖路加看護大学)	聖路加看護学会誌(1344-1922)3巻1号 Page78-84(1999.06)	原著論文	質問紙法; 看護研究; 看護専門分野; 看護師; カリキュラム; 自己概念; ローカス・オブ・コントロール; 社会的役割; 自己効力感	自己実現	ヒト; 成人(19～44); 中年(45～64); 女; 看護		聖路加看護学会誌(1344-1922)3巻1号 Page78-84(1999.06)
2001124313	0	0	0	0	Lifestyle related disease/health status	0	lifestyle	smoke	職場の喫煙対策(その1) 禁煙をめぐる状況	パートを含む事業所従業員1500名を対象に職場の喫煙対策とたばこに関するアンケート調査を行い男性1230名,女性268名の回答を得た.従業員の喫煙傾向は1日20～40本吸っている人が多く,タール量は4～9mg,ニコチン量は0～0.9mg以下と比較的軽いものが多かった.40歳以上が40歳未満より喫煙本数,職場で吸う本数が多かった.喫煙開始年齢は20～25歳が約半数で,40歳未満の若年者の方が喫煙開始年齢が低かった.朝,目覚めてから30分以内に吸う人が多く依存度が高い人が多かった.禁煙に対する関心度は低く,禁煙ステージとしては,無関心期で,これから順次禁煙への意識づくりから始めていく必要があった	青木 つね子(大倉工業健康保険組合), 矢葺 倫代, 川田 真都香, 戸谷 誠二, 川田 久美, 高徳 修一, 合田 恵子, 武田 則昭, 影山 浩	地域環境保健福祉研究(1343-9286)4巻1号 Page82-85(2000.08)	原著論文	タバコ喫煙; 労働衛生; 禁煙; 職場; 労働衛生サービス		ヒト		地域環境保健福祉研究(1343-9286)4巻1号 Page82-85(2000.08)
2001125438	0	0	0	0	Menstruation, menopause, and genital concerns	0	menstration	月経	客室乗務員として勤務する婦人自衛官の月経について	女性客室乗務員17名を対象として,月経現象と周期について調査した.その結果,35.3%が現在の勤務について以降の長期的な月経現象に変化があると回答したが,搭乗業務そのものよりは環境の変化,職場への適応,人間関係等の要因が長期的に影響していると推察された.しかし搭乗業務中に生ずる一過性の月経随伴症状の増悪は,業務による身体的,心理的要因が一時的に関与していると考えられた.女性客室乗務員には,月経周期不規則者が58.3%と高率であったが,これは業務に就く以前からのものであった.しかし長時間の国外運行は規則的な月経周期に一時的に影響を与えることが推察された.航空自衛隊の客室乗務員は,一般女性と比較して月経周期不規則者が多くみられたことから,航空自衛隊勤務との関連も推察された	田嶋 富美子(航空自衛隊航空医学実験隊), 辻本 由希子, 丸山 聡, 竹内 由則, 中田 靖子, 長田 博	航空医学実験隊報告(0023-2858)40巻1号 Page17-26(2000.04)	原著論文	月経; 航空宇宙医学; 女性		ヒト; 女		航空医学実験隊報告(0023-2858)40巻1号 Page17-26(2000.04)
2001126149	0	0	1	0					更年期女性の自己健康管理の試み	女性のセルフケアを意図した10年女性健康手帳を作成した.40代前半の既婚女性200名にアンケートと手帳を送付し2回の調査を行った.第1回調査は,主に月経を中心とした健康管理方法,第2回調査は女性健康手帳の活用の効果について調査した.回答率は第1回調査183名(91.5%),第2回調査160名(80.0%)であった.第1回調査における対象の背景は,平均年齢43.3±1.6歳.無職57.9%,有職42.1%,子供有り92.4%であった.月経記録の有無は有り93.5%であった.1年手帳の利用は,市販品購入31.7%,貰った手帳52.5%,手帳を持っていない15.8%であった.一方,第2回調査では持っていないが増加した	飯田 美代子(名古屋大学 医 保健), 森田 せつ子, 後藤 節子, 宮里 和子	愛知母性衛生学会誌(0917-0162)18号 Page25-29(2000.10)	原著論文	質問紙法; 月経; 更年期; 女性; 自己検診; 女性の健康; 保健行動	健康手帳	ヒト; 女; 看護		愛知母性衛生学会誌(0917-0162)18号 Page25-29(2000.10)
2001126486	0	0	0	0	Work related disease	0	Musle skeletal disorder	finger	水産加工業におけるばね指の発生状況について	水産加工業者に特に多く認められるばね指の発生頻度,発症原因等を調査し,発症予防についても検討する為,12社577名の労働者に対し,アンケート調査を行い,更にばね指の疑いのある者に対し直接検診した.その結果,ばね指の発生頻度は9.9%と高く,全例中高年齢層の女性であった.ばね指は利き手側に72%発症し,母指,中指,環指の順に多く発症していた.発症原因として,包丁の使用,冷たい作業環境,長時間の繰返し作業の3点が考えられた.発症予防として,労働者側では原因であるoveruseをまず避けることであるが,仕事を休み難い為,疼痛を起こさない手の使い方を工夫し,ストレッチング,筋力訓練を日頃から行うこと,使用する手袋のサイズ・材質,包丁の太さ・材質等の工夫を行うことが考えられる.企業側では,機械化を進め,一連続作業時間を1時間30分以内に短縮し,冷たくなった手指を温める設備を備える等の作業管理が必要…	中原 慶亮(青森労災病院), 天野 正文, 毛糠 優子, 山田 史朗, 宮崎 義久, 吉岡 徹, 古島 弘三	日本職業・災害医学会会誌(1345-2592)48巻1号 Page61-65(2000.01)	原著論文	水産業; 手指外傷; 腱鞘炎-狭窄性; ばね指		ヒト		日本職業・災害医学会会誌(1345-2592)48巻1号 Page61-65(2000.01)
2001138409	0	0	1	0					女性の職業性接触皮膚炎	職業性接触皮膚炎は,職場環境で接触する機会の多い物質によって引き起こされる皮膚炎で,一次刺戟性,アレルギー性,光線過敏性に分類される.職業性接触皮膚炎(A)は接触原を完全に除去できず,反復接触のため慢性化しやすい特徴がある.理容師,美容師は女性が多く,Aが好発する職場である.ヘアダイに含まれるパラフェニレンジアミン,パーマ第1液中のチオグリコール酸アンモニュウムによるAが多い.更に鋏,かみそり等の金属,ゴム,プラスチック等もAの接触原である.発症は就業1年以内が9割を占め若年層に集中している.治療はステロイド外用療法を行い,予防に白色ワセリンを塗布する.歯科衛生士は金属曝露が多く金属系添付試験が勧められる.接触原はフェノール,ホルマリン,塩化亜鉛,金塩酸,塩化第二鉄等があり,最近パラジウムアレルギーの増加が報告されている.看護婦は手術用ゴム手袋ラテックスアレルギーが増加しており重症例の発…	小林 美和(産業医科大学 医 皮膚科), 山元 修, 末永 義則, 旭 正一	産業医科大学雑誌(0387-821X)22巻4号 Page363-370(2000.12)	原著論文	看護師; 水産業; 歯科衛生士; 潜水; 皮膚炎-職業性; 皮膚炎-接触性; 美容業		ヒト; 青年期(13～18); 成人(19～44); 中年(45～64); 高齢者(65～); 女	10.7888/juoeh.22.363	産業医科大学雑誌(0387-821X)22巻4号 Page363-370(2000.12)
2001140931	0	0	1	0					郵政職員の運動習慣の現状と疾病との関連事務系職場を中心として	県下郵政職員男性1667人,女性597人,および事務系職場職員(J職員)男性延べ575人,女性延べ593人を対象に検討した.J職員の愁訴はいずれも県平均より多く,特に眼部,頭部,頸部から上肢,手指に関連する症状,倦怠感,易疲労感などが多かった.年代別運動習慣では県下,J職員の各年代とも多くが週1回以下であり,特に若年者は男女とも運動習慣が乏しい.運動機能検査では筋力,瞬発力が低下していた.県下男性職員は肝疾患,高脂血症,腰痛が運動習慣が乏しい群にやや多く,女性群では高脂血症,貧血が多く見られた.J職場男性には高血圧,肝疾患,精神関連疾患,腰痛が運動習慣が乏しい群にやや多かった.事務系職場の日常が「動か無さ過ぎ」による害をもたらし易い環境だからこそ職場単位で積極的に運動に努め毎日の業務,日常生活を活力あるものにする必要がある	山崎 正行(徳島逓信病院), 西村 佳代, 中野 真由美, 斎藤 晴比古	逓信医学(0387-1320)52巻7号 Page383-386(2000.11)	原著論文	肝臓疾患; 高血圧; 脂質異常症; 労働衛生; 習慣; 身体運動; 精神疾患; 貧血; 腰痛; 職場		ヒト; 男; 女		逓信医学(0387-1320)52巻7号 Page383-386(2000.11)
2014081344	0	0	0	1					ストレス関連遺伝子多型の表現型と適切な職場支援の関連	医療施設に勤務する女性労働者118名(平均32.9歳)を対象に、ストレスに関連するセロトニントランスポーター(5-HTT)、肥満と関連する脱共役蛋白質1(UCP1)などの各遺伝子多型を判定し、日常生活習慣やストレス状況に関する指標との関連を分析した。5-HTT多型はs/sが78名、s/lが33名、l/lが7名、UCPI多型についてはA/Aが32名、A/Gが57名、G/Gが29名で、その割合はこれまでの報告と同様であった。5-HTT多型のlアレルを有する者の方が総合健康リスクスコアが高く、職場ストレスが高い傾向を示した。ロジスティック回帰分析による職場ストレスのリスクは、5-HTT多型ではs/sに対しlアレルを有する者はオッズ比が2.74と高く、抑鬱感が2.01であった。	秋山 祐治(川崎医科大学 医療資料学), 宮原 勅治, 勝山 博信, 山根 一和, 日根野谷 一, 伏見 滋子, 富田 正文, 奥山 敏子, 渡辺 洋子, 関 明穂, 藤井 昌史, 下屋 浩一郎	DNA多型(2188-3815)21巻 Page253-255(2013.05)	原著論文/比較研究	運動活性; *労働衛生; Glucocorticoid Receptors(血液); 食行動; 心理的ストレス(遺伝学,診断); ライフスタイル; *遺伝子多型; 日常生活活動; 表現型; インタビュー; ロジスティックモデル; Serotonin Plasma Membrane Transport Proteins(血液); 脱共役タンパク質1(血液); *職業性ストレス(遺伝学,診断)		ヒト; 成人(19～44); 女		DNA多型(2188-3815)21巻 Page253-255(2013.05)
2001145338	0	0	1	0					老親の介護に関する働く女性の意識 看護職とその他の働く女性の意識の違い	公共施設に勤務する看護職273名とその他の職種276名に調査紙を用いて「老親の介護に関する意識」を調査した.その結果,その他の職種の方が看護職より「人生設計の変更」「精神的負担」に対する不安が強かった.全対では介護を担う背景に「愛情」等今まで築き上げた人間関係が肯定的な影響を与えていること,「身体的負担」等がその妨げになる要因であることが明らかとなった	伊井 啓子(高知県中央東保健所), 宗石 こずゑ, 門田 都巳, 竹崎 種実, 西田 初美, 宗石 公子, 松本 女里	高知女子大学看護学会誌(1345-0433)25巻1号 Page73-80(2000.06)	原著論文	意識; 親子関係; 看護師; 社会的知覚; 職業別集団; 認知; 高齢者; 介護; 就労女性		ヒト; 看護		高知女子大学看護学会誌(1345-0433)25巻1号 Page73-80(2000.06)
2001145343	0	0	1	0					女性介護者の職業と介護の両立に関する検討 難病の夫を介護する妻の事例	職業と介護を両立した女性介護者2例と,退職を選択し介護に専念した助成介護者2例について面接調査を行った.職業継続群の職業を継続した理由は,経済的問題,特に養育問題であった.職業継続を可能にするために,社会資源を利用し,足りない部分は工夫して捻出していた.職業を自己実現の場としていた.介護者が自己実現することにより,要介護者は介護者と対等な人間関係を持つことができていた.介護群においては,一応の経済的安定があり,社会資源の利用に対して否定的であった.積極的に介護を選択した場合は,介護を自己実現の場としていたが,やむを得ず介護を選択した場合には精神的に不安定となっていた	北野 和代(東京医科歯科大学医学部附属病院), 川村 佐和子, 数間 恵子	日本難病看護学会誌(1343-1692)3巻1～2号 Page53-59(1999.06)	原著論文	介護者; 在宅介護; 職業; 女性; 社会的役割; 就労女性; 難病; 配偶者; ケアプラン	介護者-患者関係; 介護負担	ヒト; 女; 看護		日本難病看護学会誌(1343-1692)3巻1～2号 Page53-59(1999.06)
2016185086	0	0	0	0	Work and balance	3	WFC	child-rearing	幼児をもつ母親の育児ストレスに関する縦断的研究 1歳6ヵ月児とその2年後の母親の育児ストレスの変化について	1歳6ヵ月児をもつ母親の育児ストレスが、その2年後にどのように変化していたかを明らかにする目的で、1歳6ヵ月児健康診査に参加し、その2年後の再調査に協力した母親27人を対象に、日本版PSI尺度を用いて調査した。その結果、15の下位尺度のうち、「子どもの気が散りやすい/多動」に関する母親のPSI得点平均値は、初回調査時と比べて再調査時において有意に低値であった(p=0.028)。また、母親の就労形態やその後の末子誕生の有無による影響を検討したが、有意差を示す下位尺度はなかった。以上のことより、母親の育児ストレスは子どもの成長と共に低下することがうかがえたが、その要因については更なる検討が必要である。(著者抄録)	園田 和子(鹿児島純心女子大学 看護栄養学部看護学科), 武井 修治, 松成 裕子	小児保健研究(0037-4113)75巻1号 Page34-39(2016.01)	原著論文	*育児; 家族特性; 社会的孤立; *心理的ストレス(予後); 母; 母子関係; 縦断研究; 親らしさ; 幼児; 就労女性		ヒト; 成人(19～44); 女		小児保健研究(0037-4113)75巻1号 Page34-39(2016.01)
2001171513	0	0	0	0	Menstruation, menopause, and genital concerns	1	menstration	月経	20～30歳代の主に就業女性を対象にした月経前症候群(PMS)に関する調査	20～39歳の主に就業女性233名を対象に,月経前の愁訴に関する意識調査を行った.更にその中の104名に対し,月経前および月経中の愁訴に関する症状調査を即時記録方式で行った.意識調査の結果,216名が,月経前に身体的,精神的な何らかの変化を自覚しており,131名が心身の変化を気にしていることがわかった.月経前の愁訴に関する症状調査の結果では,月経前の黄体期に定期的に愁訴が発症し,生活に影響を及ぼす程度の症状を一つでも有する人(A群)は53名存在し,更に生活に影響を及ぼすことはないが,同様に月経前の黄体期に定期的に愁訴が発症する傾向のある人(B群)は30名存在することがわかった.又,出産経験のない,就業女性に限定して20～30歳の年代別に傾向を見ると,30歳代の方が症状の重さ,発症日数ともに有意に低い傾向が認められた.すなわち今回の調査では,年齢と共にPMS症状は軽減し発症者も減少するが,…	関 愼二(日清製油研究所), 櫻田 美穂, 平澤 裕子, 辻 宏明, 松本 清一	女性心身医学(1345-2894)5巻2号 Page142-149(2000.12)	原著論文	月経前症候群(診断); 女性		ヒト; 女	10.18977/jspog.5.2_142	女性心身医学(1345-2894)5巻2号 Page142-149(2000.12)
2001173005	0	1	0	0					外傷ストレス関連障害の病態と治療ガイドラインに関する研究 噴火災害後8年間における被災住民の心理的苦悩	雲仙岳の噴火災害後8年間にわたる被災住民の精神的健康状態の追跡調査結果を報告した.General Health Questionnaire得点8点以上のハイリスク群は66.9%から32.4%へと減少したが,対照群の12.3%に比べ高水準にあった.「不安・緊張感」関連症状や「社会的無能力感」関連症状は避難生活開始から12ヵ月以内に改善した.しかし,「抑うつ感」関連症状は3.5～4年以上も遷延し,「対人関係困難感」関連症状は7年後にも改善がみられなかった.リスク要因は女性,中・高齢者,持病での長期受診者,初期の頻回避難経験者,自営業的就業者であった	太田 保之(長崎大学 医技短大), 荒木 憲一, 川崎 ナヲミ	厚生省精神・神経疾患研究委託費による研究報告集平成11年度 Page139(2000.12)	原著論文	災害; 災害対策; 心理学; ストレス障害-心的外傷後; 精神保健; 噴火		ヒト		厚生省精神・神経疾患研究委託費による研究報告集平成11年度 Page139(2000.12)
2001195204	0	0	0	0	Lifestyle related disease/health status	0	other	checkup	職域における定期健康診断の性・年齢別有所見率 平成11年東京都産業保健健康診断機関連絡協議会の調査から	東京都産業保健健康診断機関連絡協議会では加盟40機関に職域健康診断に関するアンケート調査を行った.その結果,11機関より回答を得,58,7万人(男性39,3万人,女性19,4万人)を対象に解析した.聴力検査(1000Hz,4000Hz),胸部X線検査,血圧測定,尿(糖)検査,心電図検査の有所見率は男性,女性共に年齢が高くなるほど高くなった.肝機能検査は男性では40-44歳迄は増加傾向,それ以外は減少傾向を示した.多くの年齢層で男性の有所見率が高い項目は聴力検査,肝機能検査,血糖,ヘモグロビンであった.高年齢で女性が高い項目は胸部X線,血中脂質,心電図であった	牧野 茂徳(中央労働災害防止協会労働衛生調査分析センター), 岩崎 千孝, 奈良 一郎, 森 正三, 加藤 輝夫, 高橋 克明, 大原 昭男, 宇野 萬里, 東上 幹夫, 林部 弘, 高田 勗, 櫻井 治彦	産業医学ジャーナル(0388-337X)24巻2号 Page12-19(2001.03)	原著論文	労働衛生; 性; 診断サービス; 職場; 年齢因子		ヒト		産業医学ジャーナル(0388-337X)24巻2号 Page12-19(2001.03)
2001196804	0	0	0	1					妊産婦の病院勤務助産婦に対する期待 アンケート調査を通して	標題に関し病院出産妊産婦758名にアンケート調査を行い,有効回答498通を得て分析した.その結果,外来と病棟の管轄が異なり,助産婦による妊娠中の把握はされていなかった.病棟でも分娩介助した助産婦がずっと関われる状況ではなく,一人の助産婦が責任をもって妊産婦に継続看護を提供することは不可能であった.一方,妊産婦は病院助産婦に対して出産迄に安心して気軽に相談できる機会を求めていた.又,入院期間中も担当者が日々変わるために,顔や名前を覚えにくく相談しにくい状況にあり,同じスタッフに看て欲しいという要望があった.つまり,妊娠・分娩・産後と一貫した継続看護を望んでいた	濱松 加寸子(静岡県立大学 短大), 松谷 勝世, 佐野 淑乃	母性衛生(0388-1512)42巻1号 Page268-272(2001.03)	原著論文	質問紙法; 産科看護; 助産師; 病院産婦人科; 保健医療サービスの必要と要求; 妊産婦	期待	ヒト; 妊娠; 女; 看護		母性衛生(0388-1512)42巻1号 Page268-272(2001.03)
2001209490	0	0	0	0	Infertility, pregnancy and childbirth	0	balance with work	balance with work	出産経験者における出産に対する意識 ライフコースの視点から	出産経験を持つ妻52名に対し,出産に対する意識について個々に聞き取り調査を行った.分析では職業継続型(継続型)・中断再就職型(再就職型)・結婚出産後無職型(無職型)の3群に分けて行った.その結果,殆どの妻に教育終了→就職→結婚→出産というライフコースの順序性を認めた.また結婚や出産を機に離職するケースが多く,これらが女性のライフコースを左右する大きな因子となっていた.多くの妻に結婚=出産,子ども数は2人というイメージがあった.出産停止の理由は経済的理由が最も多く,継続型では次いで仕事優先となり,無職型では健康不安,育児がたいへんと続いた.無職型の半数が就職を希望していたが,夫婦間に伝統的性別役割分担の考え方に格差があった.夫以外に実母,姑,姉妹等の親族ネットワークが育児を支えていた	中山 和美(昭和大学 医短大), 星山 佳治	母性衛生(0388-1512)42巻1号 Page222-229(2001.03)	原著論文	意識; 家族計画; 経産回数; ライフスタイル; 分娩; 母性看護; 母性行動; 雇用; 意識調査		ヒト; 女; 看護		母性衛生(0388-1512)42巻1号 Page222-229(2001.03)
2001215333	0	0	0	1					在宅介護を実践する家族の変化と要介護者の自立度に関する研究	在宅介護を行っている家庭内で介護負担以外に変化した内容を調査した.対象は機能回復訓練に通っている44歳～78歳の男性23名,女性16名,計39名とその家族38名である.訓練開始から18ヵ月後にADLの評価と面接,アンケートを行った.その結果,寝具から出る,入浴,衣服着脱の3動作で介護を必要とする人の割合が高くなった.またADLの自立度の高い人でも本人の自立意思は低かった.被訓練者の望む福祉サービスはホームヘルパーと機能回復訓練の継続で,家族が望むのは医療補助制度と機能回復訓練の継続であった.要介護者と同居することで生ずる負担は,自分の時間が持ちにくい,外出できない,負担が多い,食べ物が違う,予定が決められない,仕事に就けない,旅行ができない,常に心配,等であった.良くなった点は,健康に気を着けるようになった,老後について深く考えるようになった,家族の絆が強くなった,等である	加藤 英世(杏林大学 保健), 永井 晶子, 倉澤 順子, 大嶺 智子	保健婦雑誌(0047-1844)57巻4号 Page288-292(2001.04)	原著論文	家族; 在宅介護; 自立生活; 要介護者		ヒト	10.11477/mf.1662902420	保健婦雑誌(0047-1844)57巻4号 Page288-292(2001.04)
2001216539	0	0	0	0	Career /education/ satisfaction/self-efficacy	3	education	医療従事者	看護婦のリーダーシップに関する意識	看護婦は様々な職種の人達と関わり合いながら,殆ど女性で構成されている組織の中で仕事をし,リーダーシップを発揮していかなければならない.そしてリーダーには職場の問題に対し建設的な意見が進んで出るような職場環境を作ることが求められていると考えられる.リーダーやリーダーシップに関するメンバーの意識を知り,職場風土の改善,活性化につなげていく為に,メンバーを教育する立場のリーダーはどうあったら良いかについて考えた.その為メンバー(リーダー業務を行っていない1・2年目の看護婦も含む)27名全員を対象にリーダーやリーダーシップについての無記名式のアンケート調査を実施した.アンケート結果をKJ法でまとめてその結果を元に第2回追加調査を実施した.その結果,理想のリーダー像は,全体的,長期的な状況把握と総合的判断による適切な指示ができ,信頼され尊敬できる人であった.しかし,このことは同時に自分に足りないこ…	丸山 貴美子(信州大学医学部附属病院)	看護展望(0385-549X)26巻5号 Page618-623(2001.04)	原著論文	質問紙法; 意識; 看護管理研究; リーダーシップ; 看護職管理者		ヒト; 看護		看護展望(0385-549X)26巻5号 Page618-623(2001.04)
2001237212	0	0	1	0					母親の育児支援に関する基礎的研究(1) 保育園児を持つ母親の育児環境及び仕事と育児の両立に関する意識	保育園児を持つ有職と無職の母親(有職者,無職者)の,育児環境及び仕事と育児の両立に間する意識について明らかにすることを目的として448人の質問紙調査を行った.夫の家事・育児参加は有職者に多く,育児参加は核家族世帯に有意に多かった.子どもを持つことに関する意識では,親に個人的な喜びを与えてくれる「消費的メリット」の意識が強く,経済的な負担や親役割への不安において無職者の方が有意に高かった.仕事と育児の両立に関する意識では,仕事に対して視野の広がりや経済的保証,気分転換と考えており,両立を肯定的に認識していた.仕事と育児を両立することの困難では,育児上の突発的な出来事に対する対応や心身の負担感をあげていた.有職者が仕事と育児の両立させるためには,家族と職場の理解と支援,延長保育や早朝保育が提供できる保育体制が必要であった	佐々木 綾子(福井医科大学 看護), 田邊 美智子, 木下 珠希	福井医科大学研究雑誌(1345-3890)1巻3号 Page427-445(2000.12)	原著論文	育児; 意識; 環境; 母; 保育所; 幼児; 就労女性; 意識調査	家庭環境	ヒト; 成人(19～44); 女		福井医科大学研究雑誌(1345-3890)1巻3号 Page427-445(2000.12)
2001239599	0	0	1	0					母親の仕事である看護職に対する関心 中学生を対象としたアンケート調査より	尾道市立市民病院に勤務する看護婦の子供の内,中学生を対象にアンケート調査を行った.その結果,子供達は専門職に携わる母親に対して信頼や尊敬の気持ちを持っていた.又,進路としての考えや看護体験をしてみたいと考えており,母親の仕事に対しても関心を持っていた.このことから看護婦の仕事をしている母親や,その仕事に対しても悪い印象を持っていないことがわかった	竹本 和美(尾道市立市民病院), 川西 英子, 柳田 今日子, 山平 郷子, 池永 博美, 大多和 美保	尾道市立市民病院医学雑誌(0912-1102)16巻2号 Page127-131(2001.03)	原著論文	質問紙法; 学生; 看護; 看護師; 情動; 職業; 母; 母子関係; 就労女性		ヒト; 看護		尾道市立市民病院医学雑誌(0912-1102)16巻2号 Page127-131(2001.03)
2001251178	0	0	1	0					酪農従事者の消費エネルギーと代謝異常との関連の検討	平成11年11月～平成12年4月に人間ドックを受診した酪農従事者28名(男性15名女性13名)を対象に測定機を用いて消費エネルギー量調査を行い,代謝異常のある群とない群に分けて比較検討した.その結果,仕事での運動量は十分であったが,食事での総摂取エネルギー量が,総消費エネルギー量を超えていた.全員が間食を摂り,代謝異常のある群の方が,間食の摂取エネルギー量が多い傾向にあった.夕食時間が遅い傾向にあり,就寝迄の時間が短かった.今後は,この結果をもとに代謝異常の改善にむけて一層食生活改善に重点をおいた保健指導をしていくことが必要である	高橋 とよ子(帯広厚生病院), 葛城 美弥子, 高橋 光子, 鈴木 順子, 薩田 早苗	北海道農村医学会雑誌(1341-4666)33巻 Page62-63(2001.03)	原著論文	エネルギー代謝; 健康教育; 労働衛生; 食行動; 代謝性疾患(診断); 人間ドック; 酪農		ヒト; 成人(19～44); 中年(45～64); 高齢者(65～); 男; 女		北海道農村医学会雑誌(1341-4666)33巻 Page62-63(2001.03)
2001257152	0	0	0	0	Work and balance	0	workstyle	workstyle	要因分解法を用いた女性薬剤師の就業率への年齢階級の影響について 医師・歯科医師・薬剤師調査(1978年から1994年)に基づく分析		坂井 尚子(共立薬科大学 社会薬), 福島 紀子, 松本 佳代子, 松田 晋哉	社会薬学(0911-0585)18巻1号 Page23-35(1999.12)	原著論文	医師; 歯科医師; 女性; 薬剤師; 就労女性; 年齢因子		ヒト; 女; 歯学		社会薬学(0911-0585)18巻1号 Page23-35(1999.12)
2001280132	0	0	0	0	Infertility, pregnancy and childbirth	1	mental health (depression, sleep)	mental health (depression, sleep)	妊娠期・出産後2年間の女性の心理・社会的状態に関する調査(第1報) 妊婦の心理・社会的状態	札幌市内8箇所及び道内7箇所の産婦人科病院又は総合病院で妊婦検診を受けた妊娠28週以降の妊婦を対象に,29項目からなる心配尺度の質問紙,ローゼンバーグのセルフエスティーム(SE),及びエジンバラ産後鬱病調査票(EPDS)を妊婦695名に配布し有効回答数は465名であった.その結果,1)初妊婦61.5%,経妊婦38.5%,平均28.9歳,最終学歴は高校卒業が最も多く48.1%であった.家族構成は核家族が83.0%,拡大家族は10.8%であった.職業は専業主婦が70.8%,有職者は28.0%であった.2)心配尺度とEPDSは0.618,SEは-0.448で各々有意に相関があった.3)妊婦の援助者は実母が最も多く,次いで夫であった.今回の妊娠は,計画的43.9%,計画外23.2%,どちらでもよかった30.1%であった.4)妊娠中の心配尺度が平均3以上の項目は,夫の育児への協力,夫が側にいてほし…	丸山 知子(札幌医科大学 保健医療), 吉田 安子, 杉山 厚子, 須藤 桃代	女性心身医学(1345-2894)6巻1号 Page93-99(2001.06)	原著論文	質問紙法; 育児; 自己概念; 女性; 心理学; 妊娠期; 分娩; 母子保健; 妊産婦	自己評価式抑うつ尺度	ヒト; 妊娠; 女; 看護	10.18977/jspog.6.1_93	女性心身医学(1345-2894)6巻1号 Page93-99(2001.06)
2002002476	0	0	1	0					職業婦人の子育てに対する意識調査 児童を持つ褥婦の指導のために	小学校在学中の児童を持つ働く母親1221名にアンケート調査を行った.働きながら子育てをする母親は,自分が働くことによる子供の情緒面への悪影響に不安を持ちながらも,経済的理由で働いていた.悩みがあると答えた母親の多くは,子供と接する時間が少ないと考えていた.指導の中で母親の生活時間を工夫し,家庭での限られた時間をいかに子供とスキンシップをはかりながら過ごすことができるかを共に考えていく必要があった.母親の気持ちを受け止め,その解決を導く為のサポートが重要であると考えた	佐藤 慶子(旭川赤十字病院), 植田 京子, 平岡 康子	旭川赤十字病院医学雑誌(0913-4417)14巻 Page65-68(2000.10)	原著論文	育児; 産褥; 小児; 職業; 女性; 就労女性; 意識調査		ヒト; 女		旭川赤十字病院医学雑誌(0913-4417)14巻 Page65-68(2000.10)
2002007547	0	1	0	0					主婦の健康意識と生活調査 市原市ちはら台地区を対象に	振興住宅地に住む,主に,30～40歳代,高学歴で持ち家に住み,3～4人の核家族で高収入世帯の主婦を対象に健康意識と生活状況を調査した.78%の者が現在「健康である」と答え,専業主婦よりも仕事を持つ主婦の方が健康であった.その反面,77%の者が健康に対する不安を持っていた.調査ではほとんどの者が健康教育を希望しており,健康に関する関心は高く,福祉サービスに関する内容も比較的よく理解していた.日常生活の中での余暇時間は半数以上が2時間以上で,専業主婦の方が余暇時間を長く取っていた.余暇時間の使い方は,スポーツ等で体を動かしている者は少なく,テレビや読書が多かった.近所付き合いや地域活動への参加は消極的であった.専業主婦と仕事を持つ主婦では健康状態の違い,健康に対する不安や生活に対する違いがみられ,これからの健康管理は,現代女性の生活を考えた取り組みが必要である	久米 美代子(東京女子医科大学 看護), 村山 より子	保健婦雑誌(0047-1844)57巻6号 Page472-478(2001.06)	原著論文	質問紙法; 健康教育; 健康調査; 健康への態度; 保健行動	市原市	ヒト; 女	10.11477/mf.1662902447	保健婦雑誌(0047-1844)57巻6号 Page472-478(2001.06)
2002008225	0	0	0	0	Menstruation, menopause, and genital concerns	1	menopause	更年期	努力報酬不均衡モデルを用いた中高年女性労働者の更年期症状評価とその対策	努力報酬不均衡モデル(Effort Reward Imbalance model:ELIモデル)を用いて,中高年女性労働者の更年期障害の評価とその対策を検討した.その結果,努力報酬不均衡は,職階,勤続年数,交替制,通勤時間,年齢,子供の有無で差がみられ,更年期障害・抑うつ度と相関関係があった.以上より,本モデルが中高年女性労働者の更年期・抑うつ評価に有用であることが明らかとなった	荒木 葉子(報知新聞社診療所), 武藤 孝司, 朝倉 隆司, 山田 幸寛, 山内 慶太	産業医学ジャーナル(0388-337X)24巻4号 Page23-29(2001.07)	原著論文	大うつ病性障害; 労働衛生; 中年; 就労女性; 更年期障害; 職業性ストレス		ヒト; 女		産業医学ジャーナル(0388-337X)24巻4号 Page23-29(2001.07)
2016249804	0	0	0	0	Lifestyle related disease/health status	1	physical activity	exercise	勤労者の労働時間、睡眠時間、休日数と運動負荷試験中の血圧反応との関係	勤労者の労働時間、睡眠時間、休日数と運動負荷試験中の血圧反応との関係:道下竜馬ほか。産業医科大学産業生態科学研究所健康開発研究室-目的:近年、運動負荷試験中の過剰な収縮期血圧の上昇が将来の高血圧や心血管病の新規発症と関連することが多数報告されている。本研究では、勤労者の職場環境や労働形態、労働時間、睡眠時間、休日数と運動負荷試験中の収縮期血圧の反応との関係について横断的に検討した。対象と方法:某市の健康増進事業に参加した者のうち、安静時血圧が正常であった労働者362名(男性79名、女性283名、平均年齢49.1歳)を対象とした。自転車エルゴメータを使用して3分毎に10-30 wattsずつ漸増する最大下多段階漸増運動負荷試験を実施し、各負荷終了1分前に血圧を測定した。Framingham Studyの基準に準じ、運動負荷試験中の収縮期血圧の最大値が男性210mmHg以上、女性190mmH…	道下 竜馬(産業医科大学産業生態科学研究所 健康開発科学研究室), 太田 雅規, 池田 正春, 姜 英, 大和 浩	産業衛生学雑誌(1341-0725)58巻1号 Page11-20(2016.01)	原著論文/比較研究	*運動負荷試験; タバコ喫煙; *血圧; 労働衛生; 収縮期; 身体運動; *睡眠; 断面研究; ロジスティックモデル; *休日; *人員配置と勤務計画; 年齢因子; 自己報告式質問調査	*労働時間	ヒト; 成人(19～44); 中年(45～64); 男; 女	10.1539/sangyoeisei.B15021	産業衛生学雑誌(1341-0725)58巻1号 Page11-20(2016.01)
2002036361	0	0	1	0					北海道における健康日本21の推進 北海道における循環器疾患の変遷を通して	北海道農村における20年間の検診成績をもとに,循環器疾患の危険因子の推移を検討した.高血圧の頻度は減少したものの,中年男性で空腹時の血糖値,中性脂肪値の上昇と肥満頻度の増加が認められた.これらはライフスタイルの変遷による食事の変化,労働・日常生活でのエネルギー消費の減少の関与が考えられた.一方,女性では肥満頻度が減少し,脂質値,血糖値の上昇はなく,男女で循環器疾患の危険因子の変遷に差があることが示唆された.予後調査からは軽症高血圧や軽度耐糖能異常でも生命予後が劣悪化する傾向にあり,軽度危険因子の管理が必要と考えられた	斎藤 重幸(札幌医科大学 医 第2内科), 高木 覚, 林 義人, 仲野 昌弘, 小原 史生, 大西 浩文, 島本 和明	北海道公衆衛生学雑誌(0914-2630)14巻2号 Page116-119(2001.03)	原著論文	危険因子; 健康増進; 高血圧(予後,疫学); コホート研究; 心臓血管疾患(疫学,予防,診断); 生存率; 糖尿病(予後,疫学); 診断サービス; 前向き研究; 北海道		ヒト; 成人(19～44); 中年(45～64); 高齢者(65～); 男; 女		北海道公衆衛生学雑誌(0914-2630)14巻2号 Page116-119(2001.03)
2002046556	0	1	0	1					離婚の疫学	離婚の指標として,人口千対離婚件数(離婚率)及び,その年の離婚件数をその年の婚姻件数で割った数(離婚比)を使用し,男女別の年齢階級別離婚件数,年次推移,都道府県別の特徴,及び婚姻継続割合を見た.研究の結果,離婚率及び離婚比は年々増加傾向にあるが,両方とも1990年頃に一度減少していた.また,婚姻継続割合は減少傾向にある事がわかった.さらに,年次推移は,女性の雇用数の増加にも関係している事がわかった.地域相関研究では,第3次産業人口割合との相関係数が0.55など,離婚率と都市化との相関が見られた.離婚比は離婚率に比べ全体的に相関が極端に低く,都市化との相関が見られなかった	黒川 雅史(自治医科大学 医), 阿部 諭史, 小沢 淳一, 寒川 浩道, 西和田 敏, 宮城 亮, 若林 靖史	地域医学(0914-4277)15巻9号 Page646-651(2001.09)	原著論文	疫学; 離婚	地域差	ヒト; 男; 女		地域医学(0914-4277)15巻9号 Page646-651(2001.09)
2002058191	0	0	0	0	Work and balance	1	WFC	WFC	未婚女性の結婚・出産・育児・介護及び就業に関する意識 とくに女性の家庭内役割と結婚意識の関連	東京都内の18～35歳の未婚女性859名を対象に意識調査を行い,家事・出産・育児・介護等の家庭内役割に対する女性の負担感が結婚への意欲を阻害する一因になっているのではないか,という点に焦点を当てて分析した.その結果,結婚後の家庭内役割の中でも,介護の負担感が取り分け大きく,未婚率上昇の一因ともっている可能性が示唆された.これに対する対策として,介護の社会化と国民の健康の保持・増進を一層進めていくと共に,女性だけが負担を負うことなく,育児・介護を含む家庭内役割を男女で担う男女共同参画社会へ向けて,家庭の再構築の努力が重要である	彭 潤希(順天堂大学 医 公衆衛), 佐藤 龍三郎, 福渡 靖	厚生の指標(0452-6104)48巻1号 Page26-32(2001.01)	原著論文	育児; 結婚; ライフスタイルの変化; 独身者; 分娩; 社会的役割; 介護; 社会的支援; 意識調査		ヒト; 青年期(13～18); 成人(19～44); 女		厚生の指標(0452-6104)48巻1号 Page26-32(2001.01)
2002097097	0	0	1	0					働く女性のための育児支援を考える	岐阜県内の保育所に子供を預ける母親848名を対象に,育児に関する意識調査を行った.その結果,427名より有効回答を得た.母親の平均年齢は30.9歳で,最終子の年齢は2歳代が43.6%と最も多かった.家族形態は核家族が69.8%と最も多く,次いで複合家族15.2%であった.仕事をしながら子育てをする上での心配事・悩みについては,「子供と接する時間が少ない」が224名と最も多く,次いで「身体的疲労」が200名であった.育児支援に関する情報では,「ベビーシッターを紹介してくれる所」「地域の児童委員,民生委員」「子育て支援短期利用事業」を知る人が少なく,これら育児支援に関する情報を出産後の助産婦からアドバイスしてほしいと希望する人は78.4%であった.以上より,様々な社会構造の変化の中で,助産婦が行う育児支援の形も変化していく必要があり,今後,子育てと仕事の両立を目指す女性たちへの支援活動を積極…	澤田 真弓(岐北総合病院(厚生連)), 河崎 訓代, 北平 裕奈美, 安西 登美子, 和泉 孝治	岐阜県母性衛生学会雑誌(0915-7557)26巻 Page29-32(2001.04)	原著論文	育児; 社会的支援; 就労女性		ヒト; 女; 看護		岐阜県母性衛生学会雑誌(0915-7557)26巻 Page29-32(2001.04)
2002116006	0	0	1	0					京都府における少子化の現状と対策について 自治体へのアンケートより	産婦人科医会では,京都府の自治体での少子化対策等に関して現状を把握するためアンケート調査を実施した.回収率は38.6%であった.エンゼルプランでは育児休業制度の充実により子育てをしながら安心して働ける雇用環境の整備,及び保育サービスの整備,保育システムの多様化・弾力化をあげた.保育対策に関しては目標が達せられた.家庭における子育ての支援は地域子育て支援センターの大幅な拡充と共に小児医療施設・周産期医療施設の整備が図られた.親子の心と体の問題,環境整備まで視野に入れ,児童虐待防止も含めて,産婦人科医・小児科医をはじめとする地域のチームワークが必要である.医療費用保障の仕組みと評価をみると公的バックアップ体制は不可欠である.保健医療行政が果たすべき役割は,子育てにあたる者が,健康にかかわる問題に相談,解決できる体制整備であり,産婦人科医の役割は安全で快適な妊娠・出産への貢献であると考えた	岩破 一博(京都市立病院), 伊藤 将史, 広崎 彰良, 森 治彦, 細田 澄之	京都医学会雑誌(0453-0039)48巻1号 Page95-102(2001.06)	原著論文	育児; 労働衛生; 周産期医学; 就労女性; 小児保健医療サービス; 地域社会ネットワーク; 地域保健医療サービス; 地方自治体; 保健所; 母子保健; 京都府	少子化	ヒト; 妊娠; 女; 看護		京都医学会雑誌(0453-0039)48巻1号 Page95-102(2001.06)
2002116795	0	0	0	0	Work related disease	0	Musle skeletal disorder	MusleSkeletal	製造業を中心とした企業関連施設における腰痛の現状と対策	企業関連施設社員で腰痛アンケートを実施し回答のあった5846名(男性5289名・女性577名)を対象に,調査結果と外来診療状況をまとめた.男性の69.3%,女性の60.9%に腰痛経験があり,男性では就業後半年から1年の層で高率であった.腰痛を起こしやすい姿勢や動作についての知識については,知らないものと覚えていないものが60%を占めた.知識の習得は手術加療者,施設内整形外科受診者,他の整形外科受診者,民間医療施設受診者の順で高かった.通院状況は1週間以内が70%を占め,通院回数は1～55回,平均3.2±5.7回で手術を要したものは4名であった.年齢層別では有意差はないものの25歳以上で外来受診者が増加し,1ヵ月以上の長期通院も増加していた	萱岡 道泰(東京労災病院), 伊地知 正光	日本腰痛学会雑誌(1345-9074)7巻1号 Page94-99(2001.10)	原著論文	産業医学; 職業; 腰痛		ヒト	10.3753/yotsu.7.94	日本腰痛学会雑誌(1345-9074)7巻1号 Page94-99(2001.10)
2002125836	0	0	0	0	Work related disease	0	Musle skeletal disorder	MusleSkeletal	頸肩腕症候群と肩こり 疾患概念とその病態 頸肩腕症候群と肩こり 職場での実態調査	従業員1万人以上の2製造業社5事業所の1518名に対し,頸肩手における痛み・痺れおよび肩こりの発生についてアンケート調査を実施した.職種を事務職,技術職,技能職の三つに大別し,仕事内容と頸肩腕痛および肩こりの相関について調べた.男1338名,女102名から回答が得られた.頸肩腕痛については男女別,職種別に有意差を認めず,事務職においては繰り返し作業の有無のみに有意差を認めた.現業部門においては明らかに上肢使用の頻度に相関を認め,上肢の繰り返し作業,重量物を持つ作業,肩より高い所の作業,ハンマーの使用作業に有意に頸肩腕痛を認めた.作業量でみるとハンマー使用が3時間を越えると63.9%と高率に頸肩腕痛を認め,肩こりについては事務職>技術職>現業部門の順に発生していた.女性の事務職に80.2%と多発し,30歳女性に好発し,繰り返し作業に多く発症し,コンピュータ使用が1日3時間を越えると有意に肩…	多田 浩一(関西労災病院), 吉田 竹志, 村瀬 剛	臨床整形外科(0557-0433)36巻11号 Page1247-1255(2001.11)	原著論文	質問紙法; 産業医学; 労働衛生; 神経症状; 職場; 肩こり	頸肩腕症候群	ヒト	10.11477/mf.1408903403	臨床整形外科(0557-0433)36巻11号 Page1247-1255(2001.11)
2002130962	0	0	0	1					職域検診における無症候性Brugada型心電図変化の検討	職域検診における無症候性Brugada型心電図変化の臨床的背景及び経年波形変化について検討した.対象は,職域検診心電図施行例20105人(男性11041人,女性9064人)であった.典型的なBrugada型心電図変化を有する例の出現頻度は0.10%(20例:男性19例,女性1例)で,年齢は20～64歳であった.20例中に失神など特発性心室細動を示唆する自覚症状を有する例は無く,冠危険因子は高血圧2例,高脂血症8例,肥満5例,血糖異常1例,喫煙歴13例に認めた.また,18例が心電図記録追跡可能で,毎回Brugada型心電図変化と考えられる例は8例あり,別の年度では正常と考えられる例が10例あった.無症候性Brugada型心電図変化は,経時的心電図波形変化もあり,厳重な経過観察と経年波形変化の検討も必要と思われた	三好 宏和(徳島県総合健診センター), 市原 寿江, 鎌村 真子, 福田 直子, 佐々木 春夫, 相良 安信	健康医学(0914-0328)16巻3号 Page235-239(2001.11)	原著論文	心電図; 診断サービス; 職場; Brugada症候群(診断)		ヒト	10.11320/ningendock1986.16.235	健康医学(0914-0328)16巻3号 Page235-239(2001.11)
2002139234	0	0	1	0					出産を機会とした離職・退職に関する心理的研究 妊婦に対するエゴグラムを中心とした分析	妊娠22週から39週迄の100名を対象に,出産を機会とした離職・退職に関する心理的アプローチを東大式エゴグラム(TEG)を用いて実施した.その結果,出産前後に退職する意思を有する者は,核家族の割合が有意に高く,逆に仕事を継続する者は,複合家族に有意に高かった.TEGパターン分類の割合を比較した結果,有職者と無職者に有意差は認められず,五つの自我状態の得点でも有意差は認められなかった.しかし,有職者の出産前後の仕事継続の意思を比較した結果,エゴグラム得点の内AC(順応した子供)の自我状態のみが出産前後に退職するとした者に有意に高く,核家族でも同様であった	坂井 明美(金沢大学 医 保健), 島田 啓子, 田淵 紀子, 亀田 幸枝, 炭谷 みどり, 笹川 寿之, 中村 裕之	北陸公衆衛生学会誌(0386-3530)26巻1号 Page6-9(1999.11)	原著論文	交流分析; 職業; 妊娠; 分娩; 退職; エゴグラム; 妊産婦		ヒト; 妊娠; 女		北陸公衆衛生学会誌(0386-3530)26巻1号 Page6-9(1999.11)
2002144310	0	0	1	0					母親の就労が女子大生の就労観や子育て観に与える影響について		八重樫 牧子(川崎医療福祉大学 医療福祉), 奥山 清子, 林 基子, 本保 恭子, 小河 孝則	川崎医療福祉学会誌(0917-4605)11巻2号 Page245-253(2001.12)	原著論文	質問紙法; 育児; 意識; 学生; ライフスタイル; 母; 母子関係; 就労女性; 意識調査	家庭環境	ヒト; 女		川崎医療福祉学会誌(0917-4605)11巻2号 Page245-253(2001.12)
2002144322	0	0	1	0					【医療における男女同権 21世紀,女性医師の立場からの提言】21世紀医療界における男女共同参画社会 女性医師の立場から	女性医師137名のアンケート回答で,勤務時間は若い世代ほど長く,20代では56%が11時間以上で,勤務先別では大学病院・公立病院が長かった.仕事の満足度は各世代とも80%が「非常に満足」「まあまあ満足」で,診療所勤務は特に高かった.生活は71.6%が満足しており,勤務時間が短いほど高かった.目指した医師像と現状との差は若い世代ほど強く,その原因は「家事・育児」が72.2%と多かった.仕事上の男女格差は45.1%が感じており,人事面,仕事の内容,昇進・給与面の順であった.仕事を続けていく上で必要な条件としては,妊娠・育児への配慮,夫・家族の協力,保育制度の充実等が挙げられ,自分自身には「甘えない」自覚が必要としていた.母性保護の問題では0～3歳児迄の育児に困ったことが多かった.支援体制について,教授・病医院長の意見は好意的であったが,女医自身は周囲を考慮して産休・育児休暇を採るべきとの意見…	桜井 えつ(住友医院), 石本 寛子	四国医学雑誌(0037-3699)57巻6号 Page182-204(2001.12)	原著論文/特集	質問紙法; 職務満足度; 女性医師; 女性の権利; フェミニズム		ヒト		四国医学雑誌(0037-3699)57巻6号 Page182-204(2001.12)
2002149262	0	0	0	1					PMSと健康食品 γ-リノレン酸含有油脂のPMS緩和効果に関する研究	γ-リノレン酸含有油脂の月経前症候群(PMS)緩和効果に関する臨床試験を行った.20～39歳の就業女性でPMSと判断された54名を対象とした.PMSの判断基準は,1)基礎体温が低温期と高温期の二相性を示す,2)黄体期に同じ症状が周期的に発症する,3)日常生活に影響を及ぼすほど症状が重い,とした.PMS判断基準を満たす典型的な34名をA群,1,2を満たす20名をB群とし,それぞれの群をγ-リノレン酸投与群と対照群に分け,比較検討した.その結果,対象者全体の発症率より,身体的症状に関して統計学的に有意なγ-リノレン酸の効果が示された.症状別重症度の改善者数の比較では,「下腹部が張る」「頭痛」「食欲が増す」に対し統計学的に有意なγ-リノレン酸の効果がみられた.A群のみの症状重度の結果では,症状全般(身体的・精神社会的症状)において統計的に有意なγ-リノレン酸の効果が認められた.以上より,PMS…	櫻田 美穂(日清製油研究所), 関 愼二, 平澤 裕子, 根岸 聡, 白澤 聖一, 新井 有里, 辻 宏明, 松本 清一	女性心身医学(1345-2894)6巻2号 Page230-233(2001.12)	原著論文/ランダム化比較試験	月経前症候群(薬物療法); 油; Gamma-Linolenic Acid(治療的利用); ランダム化比較試験; 健康食品		ヒト; 成人(19～44); 女	10.18977/jspog.6.2_230	女性心身医学(1345-2894)6巻2号 Page230-233(2001.12)
2002149263	0	0	0	1					PMSと健康食品 L-テアニンの月経前症候群改善効果に関する研究	月経前症候群(PMS)症状を認める20～49歳の就業女性20名を対象に,L-テアニンの有効性を検討した.月経周期で3周期とし,第1周期をサンプル無摂取期,第2周期にL-テアニンを,第3周期にプラセボを摂取した群をA群,第1周期を無摂取期,第2周期にプラゼボ,第3周期にL-テアニンを摂取した群をB群とした.その結果,Menstrual Distress Questionnaires(MDQ)の平均スコアは,プラゼボ摂取期17.6±3.7点に対しL-テアニン摂取期10.0±2.1点で,統計学的に有意差がみられた.愁訴I～VI群の分類では,L-摂取時に愁訴数の低下・軽減傾向を認めた.特にII群「集中力の低下」,III群「行動の変化」,VI群「否定的情緒」を精神的症状とした集計では,L-テアニン摂取期は有意にPMSの改善効果を認めた.又,身体的症状では,I群「痛み」において有意にPMSの改善効果…	上田 智子(太陽化学), 小関 誠, 大久保 勉, 朱 政治, ジュネジャ・レカ・ラジュ , 横越 英彦, 松本 清一	女性心身医学(1345-2894)6巻2号 Page234-239(2001.12)	原著論文/ランダム化比較試験	プラセボ; 月経前症候群(薬物療法); 二重盲検法; 治療成績; ランダム化比較試験; 健康食品	Theanine(治療的利用)	ヒト; 成人(19～44); 中年(45～64); 女	10.18977/jspog.6.2_234	女性心身医学(1345-2894)6巻2号 Page234-239(2001.12)
2002149445	0	0	0	0	Lifestyle related disease/health status	1	lifestyle	others	企業労働者の生活環境及び生活習慣病の実態と保健指導効果	1998～1999年度に健康診断を実施した一企業労働者(1998年度;4773名,1999年度;5057名)の内,保健指導を実施した1998年度998名(男487名・女511名,平均44±7歳),1999年度1203名(男663名・女540名,平均42±8歳)について健康指導の効果について検討した.1999年度健康診断の生活習慣病の有所見率は,高コレステロール血症32%,高中性脂肪血症18%,高血圧12%,耐糖能異常12%であり,肥満(BMI25以上)が16.5%に認められた.有所見率は加齢に伴い増加し,特に50歳代女性は50.2%に高コレステロール血症を認め,40歳代以前に比べ顕著に増加していた.又,BMIと生活習慣病に関する健康診断検査項目(総コレステロール,中性脂肪,血圧,空腹時血糖)とに有意な正の相関が認められた.保健指導1年後の変化は,高コレステロール血症68.5%,高中性脂肪…	馬越 順子(瀬戸健診クリニック), 住野 賀代, 北井 浩一朗	臨床成人病(0387-1231)31巻10号 Page1357-1362(2001.10)	原著論文	環境; 健康教育; 労働衛生; 生活習慣病	労働者	ヒト		臨床成人病(0387-1231)31巻10号 Page1357-1362(2001.10)
2002172546	0	0	1	0					職域歯科健診の実施効果に関する研究	職域歯科健診を3年間実施した.受診者総数1853名を対象に,歯牙・口腔内・歯磨き状態等に関してスコアー平均値を,初回受診者と3年継続受診者間で比較した.その結果,3年間継続受診者において改善が見られ,特にスコアー平均値の差の検定では,磨き方・1回の歯磨き時間の項目で有意差が見られた.受診回数と実施効果を見るため,年度別に受診者総数・性別・40歳以上・未満の年齢区分で受診回数を従属変数とし,歯牙・口腔内・歯磨き状態等11～12項目を独立変数として重回帰分析を行った結果,平成6年度の女性を除き全年度において磨き方で有意差が見られた.以上から職域歯科健診の実施は口腔機能維持・健康の保持増進・受療行動に対し効果を示しており,継続実施される必要がある	須賀 雅彦(日本大学 医 公衆衛生), 横山 英世, 簗瀬 有美子, 元島 清香, 笹原 義和, 原野 悟, 三宅 健夫, 野崎 貞彦	日大医学雑誌(0029-0424)60巻12号 Page527-538(2001.12)	原著論文	口腔保健; 労働衛生; 職場; 歯磨き		ヒト		日大医学雑誌(0029-0424)60巻12号 Page527-538(2001.12)
2002174011	0	0	1	0					産褥早期の母性不安の検討 花沢式母性不安検査の試み	花沢氏の尺度を用い,出産後3～4日の褥婦59名の一般不安,母性不安の特定領域を測定した.一般不安得点は,初産婦群では児を預ける可能性のある人が高く,経産婦群では有職者が高かった.初産婦群において子どもの世話の経験を有する人の母性不安得点は経験のない人よりも低かった.母性不安領域のうち「育児の予測」領域と「容姿の変化」領域の得点は初産婦群が経産婦群よりも有意に高かった	青山 ゆかり(南生協病院), 玉里 八重子, 松井 福代	愛知母性衛生学会誌(0917-0162)19号 Page71-77(2001.03)	原著論文	質問紙法; 育児; 産褥; 不安; 母性行動; 妊産婦		ヒト; 女; 看護		愛知母性衛生学会誌(0917-0162)19号 Page71-77(2001.03)
2002175013	0	0	0	1					周産期における母親の内的ワーキングモデルとその経時的変化	妊娠末期から産後1ヵ月までの母親73名を対象に,周産期における母親の内的ワーキングモデルの様相とその影響要因,経時的変化について調査を行った.母親の内的ワーキングモデルの,初経別,職業や不妊治療の有無,分娩様式による比較では,安定得点,不安定得点,回避得点に有意差は認めなかったが,妊娠末期と産後1ヵ月では3つの得点は有意に変化していた.母親の内的ワーキングモデルを因子得点を用いたタイプ分けの結果,安定型,不安定型,回避型に分類でき,妊娠末期と産後1ヵ月で73名中23名がタイプの変化をしていた.以上より,周産期は感受性が高まっていることを示唆した	大村 典子(島根医科大学 医 看護), 松原 まなみ, 山磨 康子, 北村 智恵美, 岸本 長代	母性衛生(0388-1512)43巻1号 Page18-24(2002.03)	原著論文	周産期医学; 対象愛着性; 母子関係; 母性看護; 母性行動; 周産期管理; 就労女性		ヒト; 妊娠; 女; 看護		母性衛生(0388-1512)43巻1号 Page18-24(2002.03)
2002187284	0	0	0	1					職業をもつ母親の養育行動と幼児の生活習慣に関する実態調査 規則的な生活習慣に焦点を当てて	職業をもち,保育園通園中の幼児の母親88名について調査した.母親の80%以上は幼児に食事・睡眠・清潔などの規則的な生活習慣に関わる養育を行っており,実施率は自営業と常勤の母親で高く,パートタイムの母親で低かった.しかし,朝決まった時間に排便をする幼児は6歳でも20%であった.また,母親が規則的な養育を行っている場合,規則的な生活習慣を確立している幼児の割合が多くなる傾向がみられた.母親への育児支援では,母親の就業形態も考慮し,幼児の効果的で規則的な生活習慣を確立できるようにする必要性が示唆された	堀 妙子(浜松医科大学 医 看護), 奈良間 美保	小児保健研究(0037-4113)61巻2号 Page334-340(2002.03)	原著論文	質問紙法; 育児; 行動; 職業; ライフスタイル; 母; 幼児; 就労女性	実態調査	ヒト; 女		小児保健研究(0037-4113)61巻2号 Page334-340(2002.03)
2002193764	0	0	1	0					当院における院内職員の喫煙に関する意識について	病院職員を対象に喫煙に関するアンケート調査を行い,男女別および職種別に検討を行った.回答を得たのは男性140名,女性528名で,喫煙者は男性32.8%,女性13.4%で,職種別では男性で,医師以外の薬剤部,放射線科等の医療スタッフにおいて,女性では看護職において高い喫煙率を示した.喫煙の有害性は全員が理解していた.平均喫煙本数は0～10本が40%,11～20本が48%,21本以上12%で,喫煙場所は勤務時間中病院外および控え室が多く,禁煙の意志については,「禁煙したい・禁煙したいが止められない」を合わせると72%であった.以上より,分煙の環境整備をしつつ,禁煙指導と情報提供等の支援を積極的に行う必要があると考えられた	宮下 義啓(山梨県立中央病院), 千葉 成宏	山梨肺癌研究会会誌(1341-7053)15巻1号 Page53-60(2002.04)	原著論文	質問紙法; 危険因子; タバコ喫煙; 気道疾患; 心臓疾患; タバコ煙公害; 禁煙; 病院職員		ヒト; 男; 女		山梨肺癌研究会会誌(1341-7053)15巻1号 Page53-60(2002.04)
2002198974	0	0	0	0	Work related disease	0	Musle skeletal disorder	MusleSkeletal	理学療法士における職業性傷害の性差	職業性筋骨格系傷害の全国調査を行い,637名の回答を得た.過去2年間の日常業務に影響を及す傷害は42%と高かった.女性の受傷率は男性より10%も高かく,20代,就業開始8年以内では男女差が顕著であった.傷害部位は男女とも腰部,ついで手首・手指が多かったが,女性は肩が有意に多かった.若い女性では移乗介助時に受傷する場合が多かったが,経験年数の多い女性では,体の使い方の工夫や業務中に小休止や中休みを多く取ることで悪化,再発予防を行っていた.男女同等の業務を行う職種では,就労後早期より職業性傷害に対する認識と適切な対処,職場環境の整備が必要と考えられた	笠原 敏史(北海道大学 医技短大), 宮本 顕二, 斎藤 展士, 川村 奈都恵, 福田 修	日本職業・災害医学会会誌(1345-2592)49巻6号 Page585-589(2001.11)	原著論文	筋骨格系疾患; 健康調査; 労働衛生; 職業病; 性徴; 理学療法士		ヒト		日本職業・災害医学会会誌(1345-2592)49巻6号 Page585-589(2001.11)
2002204493	0	0	1	0					カトマンズ近郊農村部における10代若者の疾病罹患状況と対処行動	カトマンズ近郊で社会開発が進んでいる地域の農村部において,10代若者152名を対象に,一般的疾患の罹患状況と,罹患時の対処行動である近代医学と伝統医学の利用状況について質問紙による聴き取り調査を行い,ジェンダーと就学の関係から調べた.その結果,近代医学と伝統医学の共存は,男女間や就学状況に関係なく,若者の疾病対処行動に含まれていた.偏った方法が取られているのではなく,文化の継承と共存がみられ,近代・伝統医療相互の機能性が受け入れられていると考えられた.しかし社会開発が進んでいる地域ではあるが,一般的な疾病を予防するシステムが不十分である現状がうかがえた.地域の健康課題を解決し,社会的不公平を防ぐ為に農村労働者や女性等,直接恩恵を受けることができる当事者参加のプログラムが必要である	奥野 ひろみ(静岡県立大学 看護), 中村 修一, 小山 修, 深井 穫博, 安部 一紀, 小川 孝雄, 蒲池 世史郎	九州歯科学会雑誌(0368-6833)56巻1号 Page27-32(2002.02)	原著論文	心理的適応; 性徴; 発生率; 地域保健医療サービス; 地方の保健; ネパール		ヒト; 青年期(13～18); 歯学	10.2504/kds.56.27_1
2002225299	0	0	1	1					精神障害者クラブハウスにおけるスタッフのかかわりの特徴	精神科クラブハウスにおける精神障害者への支援のあり方を明らかにする目的で,クラブハウスにおけるスタッフのメンバーに対する関わりの言動を分析した.対象は,いずれも精神保健福祉士の資格を持つ,29歳,30歳,34歳の女性で,クラブハウスでの勤務経験は3～4年であった.その結果,スタッフの関わりの特徴として,自己決定の促進,対等な関係,参加意欲の動機づけ,仕事・役割の重視,仲間意識の強化,実践活動の支援,の6つの特徴が明らかになった.これらの結果から,精神科看護に医学的モデルと社会的モデルの双方を取り入れたリハビリテーション看護を実践することの重要性が示唆された	長谷川 雅美(三重大学 医 看護)	日本精神保健看護学会誌(0918-0621)11巻1号 Page10-18(2002.05)	原著論文	精神看護; 言語行動; 精神疾患(リハビリテーション); 医療従事者-患者関係; 自助グループ; リハビリテーション看護	精神保健福祉士	ヒト; 看護	10.20719/japmhn.KJ00006916658	日本精神保健看護学会誌(0918-0621)11巻1号 Page10-18(2002.05)
2002234345	0	0	1	0					看護職の腰痛に関する研究 滋賀県下における看護職員の腰痛実態と体力との関係	総合病院8施設の女性看護職員449名を対象に,看護職員の腰痛と体力との関係を検討し,今後の腰痛予防に対する示唆を得ることを目的としたアンケート調査を行った.その結果,以下の結論が得られた.1)最近1ヵ月間の腰痛有訴者は57.1%で,年齢との間に有意差は認められなかった.2)看護職就業前の腰痛の有無と就業後の腰痛との間に有意差を認めた.3)腰痛発症時の主な原因として,急性・慢性のどちらにおいても「中腰姿勢」を訴える者が他の原因よりも多かった.4)最近1ヵ月間の腰痛経験と年齢・体力測定値の間には,相関関係は認めなかったが,20代の者においては,柔軟性の弱さを示した	北村 隆子(滋賀県立大学 看護短大), 古株 ひろみ, 森下 妙子, 伊丹 君和, 寄本 明	滋賀県立大学看護短期大学部学術雑誌(1342-8799)6号 Page23-29(2002.03)	原著論文	生体力学的現象; 看護研究; 看護師; 体力; 腰痛; 統計的データ解釈	体力テスト	ヒト; 看護		滋賀県立大学看護短期大学部学術雑誌(1342-8799)6号 Page23-29(2002.03)
2002245128	0	0	1	0					働く女性と骨密度	7事業所の従業員591名(女,18～67歳).超音波による骨量(OSI値)は,40歳代迄は徐々に減少し,50歳,55歳を境にいずれも急激に減少した.座位作業者(176名)と立位・歩行作業者(415名)を比較すると,いずれの年代でも後者が高かった.特にZスコア(同年齢の標準骨密度に対するOSI値の割合)でみると,その差は顕著であった.運動歴のある者,現在運動している者は非運動者よりもOSI値が高く,飲酒・喫煙者と非飲酒・喫煙者,ダイエット経験者と非経験者では明らかな差はなかった.但し若い世代でのダイエットはOSI値に影響していた	藤井 保寿(流杉病院)	医報とやま(1341-0598)1311号 Page8-13(2002.05)	原著論文	骨密度; 労働衛生; 就労女性		ヒト; 青年期(13～18); 成人(19～44); 中年(45～64); 高齢者(65～); 女		医報とやま(1341-0598)1311号 Page8-13(2002.05)
2002253680	0	0	1	0					就労女性における尿失禁のアンケート調査	就労女性の尿失禁に関してアンケート調査を行った.対象は,松江市民病院就労の女性職員で有効回答のあった373名であった.42名(11.3%)に尿失禁を認め,43名(11.5%)が以前に尿失禁を経験しており,40歳代で最も多く,次いで30歳代であり,50歳代以降は減少していた.尿失禁の誘因は,咳,くしゃみ,重いものを持ち上げた時など(腹圧性尿失禁)が72名(86.7%)と最も多く,トイレに間に合わないもの(切迫性尿失禁)は6名(7.2%)で,尿失禁の程度は「下着を取り替えるほどでない」が64名(80%),「生理用パットが必要」が10名(12.5%),「1日1回程度下着を取り替える」が6名(12.5%)であった.発症から5年以上継続していると考えられる者は,40歳代で最も多く,その割合は高齢者に増加する傾向がみられた.未産婦に比し経産婦が有意に尿失禁保有率が高く,出産回数の増加につれて保有率も…	林 隆則(松江市立病院), 山口 広司, 角 文宣	島根医学(0559-829X)22巻1号 Page39-43(2002.03)	原著論文	質問紙法; 経産回数; 骨盤内臓器全摘術; 帝王切開術; 尿失禁(疫学,病因); 発生率; 就労女性; 発病年齢		ヒト; 女		島根医学(0559-829X)22巻1号 Page39-43(2002.03)
2002261788	0	0	0	1					子どもにとって望ましい産後休暇・育児休業制度のあり方の検討	子どもにとって望ましい産後休暇・育児休業制度のあり方について検討した.方法は,これまでに報告された調査・研究結果や統計資料を活用した.日本の産前(6週)産後(8週)の休暇期間や所得保障は先進諸外国に比して平均的な値であった.フルタイムで働く母親が母乳で育てる率は,無職やパートタイムの母親に比して有意に低く,保育所入所の1歳未満の子どもは夜間睡眠時間が短く,夜泣きなどを認める割合が多いと報告されていた.育児休業制度は,現在働く母親の約半数が利用しているが,利用しなかった母親の40.2%は「収入減少で経済的に苦しくなる」ことを挙げていた.小子化問題では,実際に持ちたい子どもの数がもてないのは,経済的理由や育児負担が上位を占め,「育児休業中の所得保障・育児休業期間の延長・子育てに理解ある職場整備などの支援策が取られたら,理想の数の子どもを持ちたい」と,働く母親の3割が答えており,これらが小子化…	伊藤 智子(広島大学 医歯薬総合研究)	チャイルド ヘルス(1344-3151)5巻7号 Page527-529(2002.07)	原著論文	育児; 労働衛生; 産褥; 小児; 育児休業; 就労女性		看護		チャイルド ヘルス(1344-3151)5巻7号 Page527-529(2002.07)
2002263187	0	0	0	0	Work environment	0	retention	turnover	女性介護者の就労継続に影響すると考えられる要因	就労している女性介護者5名への面接調査により女性介護者の就労継続に影響すると考えられる項目収集を行った(調査1).更に,40歳以上の在宅ケア関連職者146名を対象として質問紙調査を行い,度数分布と平均値をもとに,先の項目を精選した(調査2).調査1の結果,120項目が収集され,それらは被介護者・主介護者・介護・家族・サービス・就労に関連する内容に分類された.調査2の結果,女性介護者の就労継続に強く影響すると考えられる要因は,先のどの分類からも抽出され,46項目が精選された.これらの中には基本属性(年齢,所属,役職,職種))と有意な関連をもつものが多かった.就労継続が可能な方向に影響すると考えられる要因としては,公的サービスの量的充実を付加した内容のもの,被介護者への朝食準備,就労女性の心身のゆとりや休養・健康に関連した内容のもの等が挙げられた.就労継続が困難な方向に影響すると考えられる要…	植田 惠子(大阪回生病院附属看護学院), 岡本 玲子, 中山 貴美子	日本在宅ケア学会誌(1346-9649)5巻1号 Page67-75(2001.12)	原著論文	質問紙法; 介護者; 高齢者看護; 在宅介護; 労働衛生; 就労女性		ヒト; 女; 看護		日本在宅ケア学会誌(1346-9649)5巻1号 Page67-75(2001.12)
2002267900	0	0	0	0	Career /education/ satisfaction/self-efficacy	0	education		市町村自治体に勤務する保健師及び栄養士の研修に関する調査研究	市町村自治体の公衆衛生政策の科学性・計画性の確保の一方策としての従事職員の資質の確保に関して,市町村職員の研修についての調査を行った.回答者は保健師27人,栄養士14人,看護師1人であった.なお,回答者は全て女性であった.大部分の項目で9割以上を占め,職種別では,保健師では殆どの項目で「必要性を感じる」とした割合が高かった.修得の有無では7割を越える項目はなく,「臨床的・栄養学的・健康科学的及び体力科学的知識と技法」では骨粗鬆症予防,病態別の予防,健康づくり全般,健康づくりの食生活・栄養,乳幼児の栄養・健康づくりに関するものが高く,運動,休養,歯周病予防,心の健康づくりに関するものでは低かった	福永 一郎(香川医科大学 人間環境医), 中山 照美, 亀山 千枝子, 實成 文彦, 平尾 智広	公衆衛生(0368-5187)66巻6号 Page445-448(2002.06)	原著論文	質問紙法; 栄養生理学的現象; 公衆衛生看護; 健康教育; 健康増進; 地方自治体; 栄養士; 保健師		ヒト; 看護	10.11477/mf.1401902755	公衆衛生(0368-5187)66巻6号 Page445-448(2002.06)
2002270634	0	0	1	0					中高年女性の休養に関する実態調査	個々人の時間的要因と生活スタイルに多様性がみられる40歳以上の中高年女を対象として,就労状況によって休養度がどのように変化するのか検討を行った.多くの項目が,有職者群は無職者群に比べて休養がとりづらく,又,休養に関する意識も低かった.有職者は,就労によって1日のほぼ1/3を費やしているため,無職者に比べて,時間的な余裕が制限されていることを再確認した.しかし,無職者よりも時間も短く,頻度も少ないが,全く休養をとっていない訳ではなく,時間的な制限の中で,いかに質の良い休養がとれるかが,有職者の休養度をアップするために必要であると思われた	藤本 裕子(埼玉県衛生研究所), 岸本 剛, 松本 隆二, 河橋 幸恵	埼玉県衛生研究所報(2433-9962)35号 Page63-69(2002.03)	原著論文	休息; 労働衛生; ライフスタイル; 中年; 健康状態; 就労女性	実態調査	ヒト; 成人(19～44); 中年(45～64); 高齢者(65～); 女		埼玉県衛生研究所報(2433-9962)35号 Page63-69(2002.03)
2018155095	0	0	0	1					大学病院看護師における情緒的消耗感に関連する因子の検討 母性愛信奉と性別役割分業の検討	医療系私立総合大学の附属3病院に勤務する看護師464名へのアンケートをもとに検討した。その結果、日本の古典的価値観である性別役割分業意識や母性愛信奉は情緒的消耗感(以下;消耗感)と有意な関連を示さず、消耗感と有意な関連を示した因子は「性別」「年齢」「ワークファミリーコンフリクト(WFC)の有無」「婚姻状況」であった。具体的には、男性に比べて女性は消耗感スコアが高く、年齢では50歳以上に比べて20代・30代、WFCは有りの群、婚姻は無し(独身)群で消耗感スコアが高かった。	高井 怜(東邦大学 看護学部), 野村 恭子, 平池 春子, 村上 文, 田辺 杏由美, 土谷 明子, 冲永 寛子	日本衛生学雑誌(0021-5082)73巻1号 Page90-95(2018.01)	原著論文/比較研究	看護師; *労働衛生; 社会経済的因子; 情動; 性因子; 線形モデル; 大学病院; 疲労(病因); *母性行動; バーンアウト症候群(病因); 社会的役割; 年齢因子; 自己報告式質問調査		ヒト; 成人(19～44); 中年(45～64); 男; 女; 看護	10.1265/jjh.73.90	日本衛生学雑誌(0021-5082)73巻1号 Page90-95(2018.01)
2002281295	0	0	0	1					母性意識に関する実証的研究 助産師の母性に関する認知と三歳児神話についての分析	母性に関する認知の質問紙を作成し,助産師を対象に実態調査を行い,測定用具の妥当性と信頼性について検討した.有効回答数は162部で,回収率は54%であった.分析の結果,測定用具の妥当性は,表面的妥当性は確認できたが,内容的妥当性と構成概念妥当性は,研究の積み重ねが必須であり,実証する手がかりを得た段階である.測定の信頼性は,項目全体の等質性の観点から,分析し確認できた.又,母性に関する認知と「三歳児神話」に関する二つの考え方との関係を分析した.助産師の70%は三歳児神話を肯定し,76%が子どもが小さいうちは母親は仕事を持たずに家にいるのが望ましいと考えていた.母性を「女性特有の天分や役割の総称」と認知して,三歳児神話を肯定する助産師は45%,母性を「自分の子供だけでなく,全ての子供に対する愛情で我が子意識に限らない」と認知して,三歳児神話を肯定する助産師は49%であった	松村 惠子(香川県立医療短期大学)	母性衛生(0388-1512)43巻2号 Page360-371(2002.06)	原著論文	質問紙法; 育児; 助産師; 認知; 母性行動; 幼児; 意識調査		ヒト; 女; 看護		母性衛生(0388-1512)43巻2号 Page360-371(2002.06)
2002281298	0	0	0	0	Infertility, pregnancy and childbirth	1	work, nutrition, lifestyle	work, nutrition, lifestyle	妊娠・出産に関する現代的特徴 高年妊婦	高知県の国立A病院と香川県の国立B病院の外来に妊婦健康診査に訪れた計238名を対象として,自記式質問紙法により年齢,結婚の有無,最終学歴,社会的・経済的背景,妊娠計画時期,産後の仕事,家族設計などを調査し,35歳以上の高年妊婦とそれ以外の妊婦の回答を比較検討した.その結果,高年妊婦では個人的な目標や主体性を重視する傾向が認められた.特に自己の人生設計における「クオリティ・オブ・ライフの追求」が強く,自分の意志で高年妊娠を選択していた	東條 公美(東京女子医科大学附属病院), 小川 久貴子, 久米 美代子	日本ウーマンズヘルス学会誌(1347-5894)1巻 Page59-66(2002.04)	原著論文	意識; ライフスタイル; 妊娠; 分娩; 母性年齢35歳以上; 女性の健康; 意識調査; 妊産婦		ヒト; 妊娠; 女		日本ウーマンズヘルス学会誌(1347-5894)1巻 Page59-66(2002.04)
2002282735	0	0	0	0	Work related disease	0	comfortable workplace	cold	夏期の冷蔵商品仕分け作業快適化のための実態調査	女性の冷蔵商品仕分け作業従事者(仕分け作業者)45名と,労働強度と作業場の冷房温度が共に異なるレジのチェッカー及び事務職72名との比較検討を行った.何らかの冷房対策を行っていたのは,仕分け業者で88.9%,チェッカーで43.3%,事務職で33.3%であった.冷房対策として最も多かったのは,仕分け業者で「防寒ズボン」,チェッカーで「防寒靴下」,事務職で「膝かけ」であり,仕分け業者は作業場の夏期室温が至適温度よりやや低く,さらに冷蔵商品を直接手で扱っているためか,手と下半身に関してはチェッカーや事務職より重度でかつ効果的な冷房対策を行っていることがわかった.仕分け業者の自覚症状で最も多かった項目は,「肩のこり・だるさ」(86.7%)であり,また60.0%で「足の冷え」を訴えていた.仕分け業者は冷房病に関連する自覚症状を高率に訴えており,作業の快適化を促進するための方策として,防寒服の着用が勧…	井奈波 良一(岐阜大学 医 衛生), 井上 眞人, 黒川 淳一, 岩田 弘敏	日本職業・災害医学会会誌(1345-2592)50巻2号 Page113-120(2002.03)	原著論文	季節; 労働衛生; 食物; 冷房	アメニティ; 夏季; 実態調査; 防寒服	ヒト		日本職業・災害医学会会誌(1345-2592)50巻2号 Page113-120(2002.03)
2003018711	0	0	0	0	Work and balance	0	WFC	child-rearing	勤労者女性の子育ての現状と医療機関への要望についての検討 アンケート調査より	勤労者女性の子育ての現状を把握するとともに,医療関係への要望を調べるためにアンケート調査を行った.回収アンケートの総数は計185となった.子どもを保育所に預けることへの心理的サポート,子どもが病気になった時に,父親も含め,十分な休暇期間をとれる職場作り,病(後)児保育所の増設と効率的利用の促進,受診可能な時間枠の拡大,入院期間の短縮,付き添いや面会時に同胞を預けられる病院内保育所の設置などが今後の課題としてあげられ,現状ではこれらが不十分であると思われた	山崎 剛(大阪労災病院 小児科), 武田 範子, 成山 紀子, 茂地 秀紀, 川村 尚久, 竹中 義人, 小国 龍也, 玉井 浩, 高柳 玲子, 遠藤 廣子	小児保健研究(0037-4113)61巻4号 Page561-567(2002.07)	原著論文	質問紙法; *育児; *就労女性; 保健医療サービスの必要と要求		ヒト; 女		小児保健研究(0037-4113)61巻4号 Page561-567(2002.07)
2003037137	0	0	0	0	Work related disease	1	shift	shift	三交替勤務に従事する女性看護師の蓄積的疲労と主観的睡眠感との関係	愛知県A病院,T病院の看護師422名を対象に,三交替勤務看護師の蓄積的疲労について主観的睡眠感の良否による違いを明らかにする為に,自記式質問紙による留置法で調査した.有効回答者288名(68.2%)のうち三交替勤務の女性看護師229名について睡眠感得点により睡眠感良好群と睡眠感不良群に分類し,蓄積的疲労や休日の過ごし方,休養充足感について比較検討した.その結果,対象者全体の蓄積的疲労は全ての特性において基準値を上回っており,特に「慢性疲労徴候」「気力の減退」の訴え率が高かった.睡眠感良好群と不良群との比較では,疲労徴候の8特性全てにおいて不良群の訴え率が有意に高かった.休日の過ごし方に有意差はなかったが,「ごろ寝,何もしない」は睡眠感不良群の方が多い傾向がみられた.休養充足感に有意差はなかった.以上より三交替勤務に従事する女性看護師の蓄積的疲労は高く,良好な睡眠が蓄積的疲労の軽減に有効で…	佐藤 美紀(愛知県立看護大学), 米澤 弘恵, 石津 みゑ子, 須賀 京子, 池本 梨絵	日本看護医療学会雑誌(1345-2606)4巻1号 Page28-35(2002.06)	原著論文/比較研究	質問紙法; 看護管理研究; 看護師; 休息; 女性; *睡眠; 疲労; 職場; 交代制勤務		ヒト; 女; 看護	10.11477/mf.7009200185	日本看護医療学会雑誌(1345-2606)4巻1号 Page28-35(2002.06)
2003037340	0	0	1	0					肥満・運動習慣からみた職場における腰痛予防	製紙工場労働者2500名を対象に調査を行った.男女とも4割以上が自覚的な腰痛を訴えたが,定常的に腰部負担作業のある労働者(A群)では,そうでない労働者(B群)に比べ腰痛を訴える割合が高かった.腰痛の訴えは男性で30・40歳代に高く,女性では40歳代に高くなる傾向があったが,50歳代では男女とも訴えの割合が減少した.A群男性で腰痛を訴えるグループでは,A群で訴えのないグループに比べBMIも有意に高かく,定期的な運動習慣も有意に少なかったが,B群には同様な結果を見い出せなかった.腰部負担作業が定常的にある労働者では,体重のコントロールと適切な運動習慣が腰痛の軽減,予防に効果があると考えられた	井上 正岩(日本製紙岩国工場診療所), 吉岡 賢一, 政木 小恵子, 南 泰枝, 川下 富美子	山口県医学会誌(0289-6575)35号 Page18-22(2001.03)	原著論文/比較研究	習慣; *肥満(合併症,診断); *腰痛(予防,合併症); 診断サービス; 職場; BMI		ヒト		山口県医学会誌(0289-6575)35号 Page18-22(2001.03)
2019095475	0	0	0	0	Mental health	0	stress management		介護職の職場主導型ストレスマネジメントプログラムの効果検討	介護職者に対する職場主導型ストレスマネジメントプログラムとして、職員同士で実施可能で、かつ短時間で行えるプログラムを作成し、特別養護老人ホーム1施設に勤務する介護職者23名(女性19名、男性4名、平均年齢32.57±10.04歳)を対象に実施し、その効果を、プログラム実施前後、終了後3ヵ月(フォローアップ期)に実施した心理的ストレス反応測定尺度(SRS-18)などを用いた質問紙調査の、統制群19名(女性13名、男性6名。平均年齢41.21±11.18歳)との比較から検討した。プログラムは、「パート1:認知療法」「パート2:アサーション」「パート3:リラクセーション」「パート4:アンガーマネジメント」「パート5:自己強化」の5つのパートにより構成されている。その結果、プログラム実施後に、SRS-18の下位尺度である「抑うつ・不安」で改善効果が認められたが、フォローアップ期では両群に有意差は…	太田 真貴(国立病院機構鳥取医療センター), 竹田 伸也	産業ストレス研究(1340-7724)25巻4号 Page421-433(2018.11)	原著論文/準ランダム化比較試験	リラクゼーション; *労働衛生; トークンエコノミー; アサーティブネス; 特別養護老人ホーム; 認知療法; 不安; 分散分析; 年齢因子; 準ランダム化比較試験; プログラム開発; リスクマネジメント; *労働衛生サービス; 自己効力感; 抑うつ; *専門職の役割; 介護職; 自己報告式質問調査; *職業性ストレス(診断,精神療法)	やる気	ヒト; 成人(19～44); 中年(45～64); 男; 女		産業ストレス研究(1340-7724)25巻4号 Page421-433(2018.11)
2003109675	0	0	1	0					父親への育児参加を考える 入院中の父親への育児指導の効果		中津川 明子(獨協医科大学総合周産期母子医療センター 産科 部門), 川島 綾子, 土屋 康子, 君島 清美, 小松 富恵	栃木母性衛生28号 Page35-37(2001.12)	原著論文	質問紙法; 育児; 協力行動; 心理的ストレス; 入浴; *父性行動; 就労女性; 小児保健医療サービス	保健指導	ヒト; 成人(19～44); 男; 女; 看護		栃木母性衛生28号 Page35-37(2001.12)
2003120434	0	0	1	1					職場環境の違いによる新人看護師の気分変化	集中治療室と一般病棟という二つの異なる職場環境における新卒,新任看護師を対象に,気分・感情の変化をprofile of mood states(POMS)を用いて経時的に調査,検討した.20～29歳の健康成人女性と比較すると,集中治療室勤務の新人看護師は,調査期間中,常に高い「緊張・不安」状態であった.これに対し,一般病棟勤務の新人看護師は調査期間中,健康成人女性に比べ,常に過度の「疲労」「混乱」を感じ,両者に差がみられた.一般病棟新人看護師の方が,集中治療室看護師よりも疲労感が強く,怒りを表出できない抑うつ状態であり,精神的に疲弊した状態であることが明らかになった	上村 睦美(春日井市民病院 集中治療部), 久保 元子, 伊藤 恭子, 阪東 健司, 桑山 直人	日本集中治療医学会雑誌(1340-7988)9巻4号 Page385-388(2002.10)	原著論文/比較研究	質問紙法; 労働衛生; ストレス; 病院看護業務; 職場; ICU看護; *新人看護職; *職業性ストレス	感情プロフィール検査	ヒト; 成人(19～44); 女; 看護	10.3918/jsicm.9.385	日本集中治療医学会雑誌(1340-7988)9巻4号 Page385-388(2002.10)
2003124430	0	0	1	0					女性就労者におけるキャリア・ストレスの心理学的考察 キャリア・ストレス・モデルを用いた地域差の検討	現在の働く女性達が職場において直面する女性特有のストレス,キャリア・ストレスを分析して精神的に健康な社会進出を果たす為の諸条件を明らかにすることを目的に,地方都市と大都市の地域差の視点から分析した.香川県と東京都の同質大企業に勤務する女性正社員,各300名を対象に質問紙調査した.その結果,キャリア・ストレッサーが各種ストレス反応に及ぼす明らかな影響については地域差がないこと,本人のキャリア動機や職場のサポート環境がストレス反応に働く様相には若干の地域差が認められることが確かめられた.モデルの下位尺度間の相関分析をしたところ,キャリア・ストレッサーは一般的な職務ストレスをはじめ,キャリア形成サポート調整要因,及び職務不満足等のストレス反応との間に有意な相関が認められた.女性就労者の職場におけるストレス理解にキャリア・ストレス・モデルは有効であることと同時に,地域差や尺度間相関とも関連しスト…	三野 節子(川崎医療福祉大学 大学院 医療福祉学研究科 臨床心理学 専攻), 金光 義弘	川崎医療福祉学会誌(0917-4605)12巻1号 Page67-74(2002.06)	原著論文/比較研究	質問紙法; 労働衛生; 女性; ストレス; 職場; *職業性ストレス	地域差	ヒト; 成人(19～44); 中年(45～64); 女		川崎医療福祉学会誌(0917-4605)12巻1号 Page67-74(2002.06)
2003126712	0	1	0	0					家族構成と主婦の頭痛	頭痛は女性に多く特に育児中の年齢層に多いことから,家事に専念している育児中の専業主婦(HW)と育児中の兼業主婦(EW)とでは,頭痛の発生率に違いがあるかを検討した.対象は都市部在住のHW 250名,EW 200で郵送による質問票で調査した.最終的に検討対象としたのはHW 142名,EW 86例の有頭痛例で,頭痛の発生率はHW 68.9%,EW 55.5%であった.慢性機能性頭痛のうち緊張型頭痛はHW 39.8%,EW 18.7%であり,片頭痛の発生率は両群で有意差は認められなかった.又それが家族構成が頭痛の有病率に影響するかかを検討した結果,核家族でない場合にはHWに頭痛が多かっただけでなく,緊張型頭痛がEWより多かった.核家族ではHWとEWの間に頭痛の発生率に有意差はなかった.以上よりHWにおける家族構成の違いは,緊張型頭痛の発生に関連していると考えられた	山田 大豪(広島県立保健福祉大学 保健福祉学部), 山口 三千夫, 山田 京子	慢性疼痛(1340-2331)21巻1号 Page147-151(2002.12)	原著論文/比較研究	育児; 家族; *頭痛(診断); 就労女性		ヒト; 女		慢性疼痛(1340-2331)21巻1号 Page147-151(2002.12)
2003144971	0	1	0	0					国立国際医療センター救急部に搬送された自殺企図者の実態について	2000年4月～2001年3月に搬送された自殺企図者162名のカルテ調査を行い,過量服薬者の実状や自殺企図者全体の新傾向等について検討した.年齢層別には二つのピークが認められた.一つは20歳代で,精神科クリニック通院歴のある適応障害,人格障害圈の女性が多く,自殺手段は過量服薬が最多,理由は異性問題もしくは漠然としたもので,再企図率が高かった.もう一つのピークは中高年で,男女差は認めず,手段として飛び降り,縊首が多く,仕事や金銭問題に悩み,若年層に比べて既遂率が高かった	三澤 仁(国立国際医療センター 精神科), 伊藤 耕一, 金井 貴夫, 関 由賀子, 香西 京子, 田吉 伸哉, 石川 喜理子, 加藤 温, 笠原 敏彦	精神医学(0488-1281)44巻12号 Page1341-1344(2002.12)	原著論文	病院救急医療サービス; *自殺未遂(疫学); 自己投薬; 薬物過剰摂取	実態調査	ヒト; 男; 女	10.11477/mf.1405902758	精神医学(0488-1281)44巻12号 Page1341-1344(2002.12)
2003148144	0	0	1	0					切迫早産妊婦の心理的変化と母性意識向上への援助 妊娠継続への不安を抱く妊婦の自己対処能力を引き出す関わりを通して	27歳,人工妊娠中絶2回.切迫早産のため子宮収縮抑制剤を使用したが,副作用症状が著明に出現し,妊娠継続や胎児に対する不安を強く抱いていた.29歳の夫(自営業)は健康で家事には協力的であり,仕事の合間に短時間ではあるが毎日面会に来ていた.精神的動揺の大きかった妊婦に対して妊婦自身にできることは何かと考え,現状を理解でき妊娠継続できるよう関わってきた.その結果,夫立ち会い分娩に向けて主体的に取り組むようになった	伊藤 久美子(国立水戸病院), 西岡 ヨシ	茨城県母性衛生学会誌22号 Page23-27(2002.12)	原著論文	Magnesium Sulfate(治療的利用,毒性・副作用); Ritodrine(治療的利用,毒性・副作用); 看護職-患者関係; 陣痛抑制剤; 早産; 妊娠; 母性看護; *母性行動; 母子保健; 妊産婦	*早産-切迫	ヒト; 成人(19～44); 女; 看護		茨城県母性衛生学会誌22号 Page23-27(2002.12)
2003148148	0	0	1	0					働く女性の母乳育児実態 今後の保健指導を考える	就業女性の母乳育児の実態を把握して保健指導の検討を行った.平成12生10月1日～平成13年3月31日に当院で出産した351名中の有職者98名を対象として,仕事復帰後の授乳方法や職場環境についてアンケートを実施した.その結果,退院後1ヵ月の母乳育児は66.6%,仕事復帰後は30%と減少し,人工栄養が48.5%と増加していた育児時間は54.5%の人が取れているものの,仕事中はミルクという人が46.6%で,仕事中も母乳を与えられていた人は26%であった.又,職場に乳房の手入れ場所がない,という回答が60.6%もあり,母乳育児は職場環境や周囲の協力が得られなければ,難しいことが伺えた.その他仕事復帰時の授乳方法に困ったという人も12.1%おり,内容は母乳のみを与えていた為,哺乳瓶をうけつけない等の理由が多かった	安藤 優子(総合守谷第一病院), 滝本 律子, 仲 久木美, 渡辺 友美, 中島 博子	茨城県母性衛生学会誌22号 Page41-45(2002.12)	原著論文	質問紙法; 母性看護; *母乳栄養; *就労女性; 母子保健	保健指導	ヒト; 女; 看護		茨城県母性衛生学会誌22号 Page41-45(2002.12)
2003152937	0	0	1	0					更年期女性の健康調査 人間ドック問診による勤労者と主婦との比較		内匠 智子(日本赤十字社熊本健康管理センター)	熊本県母性衛生学会雑誌(1343-9340)4巻 Page25-30(2001.03)	原著論文/比較研究	健康状態指標; 更年期; 生活の質; ライフスタイル; 人間ドック; 病歴聴取; 就労女性; 女性の健康; *更年期障害		ヒト; 中年(45～64); 女; 看護		熊本県母性衛生学会雑誌(1343-9340)4巻 Page25-30(2001.03)
2003163912	0	0	1	0					産婦と信頼関係を構築するためのケアリング行動の特性 助産婦へのインタビュー6例をとおして	8年以上の勤務したエキスパートレベルの助産婦6名を対象に,分娩時助産婦が産婦と信頼関係を構築する為にどんなケアリングが行われているのか,そのケアリング行動の特性や意味について分析した.その結果,助産婦が産婦と信頼関係を構築する為のケアには,個人を尊敬する,安心させる,自己決定を支える,という三つの特性が存在することが判明した.以上より,1)分娩時産婦個人を尊敬した産婦-助産婦関係を築くことは,助産婦のケアリング行動の志向性であった,2)産婦に安心感を与えたり自己決定を支えることは,信頼関係を発展させる為のケアリング行動の特性であった,との結論を得た	大原 真理(国立高知病院), 萩野 ユカリ, 小中 京子, 伊野部 栄野, 佐藤 愛美, 浜口 栄子, 中越 久子, 岡林 正美, 寺尾 萬代美, 河添 幸, 水野 弘美, 伊藤 道子, 上田 富美, 北村 亜希子, 大野 桂子, 橋田 郁子	国立高知病院医学雑誌(0918-7804)8～9巻 Page69-73(2002.07)	原著論文	*助産師; 医療従事者-患者関係; 精神的ケア; 妊産婦; 半構成的面接	*ヒューマンケアリング	ヒト; 妊娠; 女		国立高知病院医学雑誌(0918-7804)8～9巻 Page69-73(2002.07)
2003165994	0	0	0	1					日本における歯科技工士の就業地域較差の分析	経済地理を通してどの都道府県で就労女性歯科技工士が多いのかに着目して,陰影法にて分析してみたところ,若干ではあるが女性に限らず歯科技工士の就労ということにおいて,複数の論点が現れたのでここに傾向と考察を報告した.既存の衛生行政報告例では歯科技工士が研究対象になるための情報が不足していた.日本海側地域は就業歯科技工士の率が比較的高く,女性歯科技工士就業割合も他の地域より高い.日本海側地域で就業している女性歯科技工士を多方面から分析することにより,女性歯科技工士就労モデルを作成することが可能である	大竹 祥雄(埼玉大学 経済学部 経営学科)	日本歯科技工学会雑誌(0914-7713)23巻2号 Page210-215(2002.12)	原著論文	*歯科技工士; *地域社会歯科学; 就労女性	地域差	ヒト; 女; 歯学		日本歯科技工学会雑誌(0914-7713)23巻2号 Page210-215(2002.12)
2003167273	0	1	0	0					肩こりの病態 (第2報)青壮年者と高齢者の比較	青壮年者と高齢者の肩こりの特徴を明らかにする為に,肩こりに関するアンケートを実施した.278例の肩こり女性を60歳未満の青壮年群と60歳以上の高齢群の2群に分類して17の検討項目について2群間で比較検討した.その結果,「青壮年群の肩こりの特徴」は,「常にあって,増悪は仕事の大変さと関連している.又,頭痛を代表とする様々な症状を合併していて,楽になる姿勢がない.治療は医療機関以外で受けていて,頸椎牽引が効果的である」というものであった.「高齢群の肩こりの特徴」は「家事や家庭も問題と関連し,高血圧や他科疾患を有している.治療は医療機関で受け,局所注射が効果的である」というものであった.青壮年群の肩こりと高齢群の肩こりでは,異なった特徴を有しているが,何らかの形のストレスは,両群に共通した肩こり関与因子であった	矢吹 省司(福島県立医科大学 医学部 整形外科), 菊地 臣一	臨床整形外科(0557-0433)38巻1号 Page31-35(2003.01)	原著論文/比較研究	質問紙法; タバコ喫煙; 高血圧; 労働; 高齢者; 年齢因子; BMI; *肩こり	病態生理	ヒト; 高齢者(65～79); 女	10.11477/mf.1408100608	臨床整形外科(0557-0433)38巻1号 Page31-35(2003.01)
2003169046	0	1	0	1					日本赤十字社和歌山医療センターにおけるマンモグラフィの現状(第二報) 受検者及び技師の心理面からの調査	平成13年1～5月に当センターにおいて乳房撮影を受けた241名を対象に,当センターにおけるマンモグラフィの現状を把握する為,マンモグラフィ受検者・看護師・診療放射線技師の各々に対してアンケート調査を行った.受検者は50歳代が最も多く,半数以上が初めて検査を受けていた.撮影を担当する技師の性別については男性技師が撮影した場合82%は技師の性別にはこだわらず,15%は女性技師による撮影を希望しているのに対して女性技師が撮影した場合は92%が女性技師で良かったと回答していた.看護師からは撮影する技師は女性が良い,プライバシーの保護,不必要な露出はさけて欲しいといった回答が自立った.技師は乳房撮影の際48%が仕事と割切っているが,43%は直接乳房に触れる為できれば撮影したくないと回答していた	渡邊 奈美(日本赤十字社和歌山医療センター 放射線科部), 小柳 葵佐子, 口井 信孝	日本赤十字社和歌山医療センター医学雑誌(1341-9927)20巻 Page83-89(2003.02)	原著論文	質問紙法; 看護師; 性; 医療従事者-患者関係; *乳房疾患(超音波診断); *マンモグラフィー; 守秘; プライバシー; 保健医療サービスの必要と要求; 診療放射線技師	プライバシー保護	ヒト; 女		日本赤十字社和歌山医療センター医学雑誌(1341-9927)20巻 Page83-89(2003.02)
2003173887	0	0	0	0	Work and balance	1	WFC	child-rearing	都市の社会経済類型と保育所入所待機率及び女性の就業状況との関係		佐藤 秀紀(青森県立保健大学 健康科学部), 鈴木 幸雄	日本保健福祉学会誌(1340-8194)8巻1号 Page13-25(2001.10)	原著論文/比較研究	育児; 社会経済的因子; 人口密度; 都市; ヘルスマンパワー; *保育所; 保健医療政策; *就労女性; 需要評価		ヒト; 成人(19～44); 女; 看護	10.20681/hwelfare.8.1_13
2003181294	0	0	1	0					子供を持つ30代の看護婦の仕事に対する意識調査	子供を持つ30代の看護婦44名を対象に,仕事に対する意識調査行った.回答者数40名で勤務場所は病棟23名,外来・ザール11名で,勤続年数は平均11.64年であった.調査の結果,家事や育児におわれ家庭への比重が大きい状況にはあるが,家族の存在が仕事への励みになっていること,仕事に対して向上意欲はあることが示された.更にその意欲を引き出し伸ばす為に,継続的な教育システムの充実,職場環境を整える必要があるのではないかと思われた	佐藤 夕子(秋田市立秋田総合病院), 酢屋 久美子, 原田 郁, 今野 姫子, 高田 文子	市立秋田総合病院医誌(0917-8430)11巻1号 Page35-42(2001.12)	原著論文/比較研究	質問紙法; 育児; 意欲; 家族; *看護師; 志気; 小児; 母; 就労女性; 意識調査	家事; 家庭; やる気	ヒト; 成人(19～44); 女; 看護		市立秋田総合病院医誌(0917-8430)11巻1号 Page35-42(2001.12)
2003183822	0	0	0	1					「日本の助産婦が持つべき実践能力と責任範囲」に関する助産婦の認識 「女性のケアとその責任範囲」「専門職としての自律を保つための行動と責任」に関する認識の実態	本調査では女性のケア領域において,助産師がケアの必要性を認識しながらも対象とかかわる機会が少ない状況が,助産師に低い実践能力を認識させていると考えられた.その理由として,開業助産師は地域での対象へのプライマリ・ケア提供者として,周産期だけでなく家族を含めて継続的に支援を行うことが多い.それゆえ,開業助産師は女性ライフサイクルを通じた健康支援のニーズとケアの必要性を実感しやすく,実践の機会も多いため,勤務助産師と比べて高く実践能力を認識していたと考えられた.又,専門職として助産師が自律して活動することの認識に対する調査の結果,助産師全体がこの領域の能力の必要性を強く認識しており,特に,産科師長が最もその必要性を認識していた	村上 明美(日本赤十字看護大学), 平澤 美恵子, 滝沢 美津子, 新田 真弓, 村上 睦子	助産雑誌(1347-8168)57巻2号 Page161-168(2003.02)	原著論文	行動; 社会的責任; *助産師; 女性; 認知; 専門能力		ヒト; 女; 看護	10.11477/mf.1665100472	助産雑誌(1347-8168)57巻2号 Page161-168(2003.02)
2003183928	0	0	0	0	Work and balance	0	workstyle	workstyle	女性による非雇用型在宅ワークにおける健康影響とその要因	在宅ワーカーの健康状態のどのような要因が影響しているのか,その要因の中でもどの要因の影響度が強いのかを分析し,在宅ワークでの健康の保持・増進に有効な改善策を検討した.在宅ワーカーの健康の維持・増進にとって,在宅ワーク実施の当初に目指した仕事内容や安定した仕事量の確保といった困難な課題の改善,労働時間と仕事以外の生活時間の管理,更に作業場の整備といったことが重要と思われた	高橋 誠(大阪教育大学 教養学科), 河合 有希子	労働科学(0022-443X)78巻4号 Page189-202(2002.07)	原著論文/比較研究	質問紙法; 労働衛生; ストレス; 精神的疲労; 疲労; *就労女性; 職場; *職業性ストレス		ヒト; 女		労働科学(0022-443X)78巻4号 Page189-202(2002.07)
1986090509	0	0	0	1					新しい質問紙法エゴグラムの臨床的応用(その1)	新しく作成した質問紙法エゴグラムを用いて,年齢別,学歴別,職種別,既婚,未婚別,管理職・非管理職のエゴグラムを求めた.(1)年齢別エゴグラムでは,男女共に加齢に従ってCP(Critical Parent), NP(Nurturing Parent), A(Adult)が高くなり,FC(Free Child)が低くなる傾向が存在した.(2)学歴別では,大学卒,専門学校卒の男性は高校卒の男性に比べAが高かった.これに対し,女性では学歴によるAの高低差はみられず,大学卒のものにおけるNPの低さが特徴的であった.(3)無職の女性(主婦)は勤労女性よりもNPが高い値を示した.(4)既婚の男性ではACが未婚者よりも低く,既婚の女性ではFCが未婚のものよりも低かった.(5)管理職の人々は非管理職の人々に対してだけでなく,同一年齢の人々に対してもCP, NP, Aが高く,ACが低い傾向を有した	十河 真人(東京大学医学部附属病院分院), 和田 迪子, 石川 中	心身医学(0385-0307)25巻4号 Page332-339(1985.08)	原著論文	自我(計測・検査); 心理検査		ヒト	10.15064/jjpm.42.3_179	心身医学(0385-0307)25巻4号 Page332-339(1985.08)
2003200263	0	0	1	0					岡山・上海・大連における子育てに関する比較考察		姜 波(川崎医療福祉大学 医療福祉学部 医療福祉学科), 佐々木 正美, 八重樫 牧子, 徐 祖瓊, 石川 瞭子	川崎医療福祉学会誌(0917-4605)12巻2号 Page197-208(2002.12)	原著論文/比較研究	質問紙法; *育児; 家族; 職業; 母; 社会的役割; 就労女性; 母子保健; 上海; 岡山市	価値観; しつけ; 精神状態; 大連	ヒト; 女		川崎医療福祉学会誌(0917-4605)12巻2号 Page197-208(2002.12)
2003200265	0	0	1	0					母親の子育て不安と母親の就労形態との関連性に関する研究		八重樫 牧子(川崎医療福祉大学 医療福祉学部 医療福祉学科), 小河 孝則	川崎医療福祉学会誌(0917-4605)12巻2号 Page219-239(2002.12)	原著論文/比較研究	*育児; 因子分析; 母; 不安; 就労女性; 母子保健		ヒト; 成人(19～44); 女		川崎医療福祉学会誌(0917-4605)12巻2号 Page219-239(2002.12)
2003202183	0	0	1	0					肥満女性の運動行動における変容段階と心理社会的要因との関係	VDT作業が主体の女性労働者1050名を対象に,個人属性,肥満度,身体自己効力感,意識決定バランス,運動行動変容段階に関する自己記入式のアンケート調査を行った.その結果,肥満群の運動行動変容段階は,計画前段階と計画段階で大部分を占めていた.意思決定バランスの負担得点が高いこと,身体自己効力感の低いことが,運動行動の実行を妨げる原因であることが示唆された.運動行動の変容を促すためには,職場環境や人的支援による運動負担の軽減と,カウンセリングや行動療法による自尊心の向上や成功体験の増加が必要であると考えられた	辻下 守弘(広島県立保健福祉大学), 鶴見 隆正, 川村 博文, 岡崎 大資, 甲田 宗嗣, 小林 和彦	広島理学療法学(0918-5143)11号 Page49-54(2002.12)	原著論文/比較研究	質問紙法; 意思決定; 労働衛生; 身体運動; *肥満(診断); 自己効力感		ヒト; 中年(45～64); 女		広島理学療法学(0918-5143)11号 Page49-54(2002.12)
2003203481	0	0	1	0					0～3歳の子どもを持つ看護婦として働く母親の子育て観に関する研究		中村 知美(神戸大学医学部附属病院), 豊沢 亜紀, 片山 理恵, 白井 瑞子, 内藤 直子	香川母性衛生学会誌(1346-8243)1巻1号 Page32-39(2001.12)	原著論文	*育児; *看護師; 個人的満足; 心理的ストレス; 乳児; 母; 不安; 就労女性; 職場; 生きがい; 職業性ストレス		ヒト; 成人(19～44); 女; 看護		香川母性衛生学会誌(1346-8243)1巻1号 Page32-39(2001.12)
2003203788	0	0	0	1					就業女性矯正治療モニター応募者の応募経緯に関するアンケート調査	矯正治療モニター応募者67名(女,平均28.8歳).上顎前突38%,叢生27%,反対咬合21%,開咬10%であった.矯正治療の動機は「歯ならびの見た目が悪い」97%,「顔貌が気になる」66%,「歯磨きがしにくい」64%であった.歯ならびが気になり始めたのは13～15歳,顔貌は16～18歳からであった.矯正治療未経験が90%で,治療を受けなかった理由は「費用が高い」82%,「装置が目立つ」75%,「治療期間が長い」52%であった.応募の動機は「モニター募集に触発された」88%,「治療費が減額される」78%,「大学病院だから安心」73%であった.治療を始めようとした理由は「モニター募集があったから」82%,「経済的余裕ができた」46%,「大人でも治療できると分かった」39%であった	中山 二博(中山矯正歯科), 濱坂 卓郎, 大勝 貴子, 梶原 和美, 小椋 幹記, 黒江 和斗, 伊藤 学而	Orthodontic Waves(1344-0241)62巻1号 Page49-57(2003.02)	原著論文	質問紙法; *歯科矯正治療; 動機付け; 就労女性		ヒト; 成人(19～44); 中年(45～64); 女; 歯学		Orthodontic Waves(1344-0241)62巻1号 Page49-57(2003.02)
2003207362	0	0	1	0					山形県に住む母親の母親役割の受容と性役割感に対する意識	山形県に住む母親360名を対象に,母親役割に対する意識と性役割や女性問題に関する意識の実態と,就業状況の関連を明らかにし,母親の実母・義母と比較した.母親は,母親であることに対して肯定的・否定的両方の面をもっていた.就業の有無により,母親を消極的・否定的に受け止める程度が異なり,無職者は有職者に比べ,消極的・否定的な受けとめが強かった.「男は仕事,女は家庭」という考え方」「女性が職業をもつこと」について,母親の就業の有無によって意見は異なり,母親の実母・義母に比べ伝統的性役割感を支持するものが少なかった.これらのことから,母親は,母親であることが全てではなく,その人らしい生き方を求めていることが示唆された	遠藤 恵子(山形県立保健医療大学 看護学科), 佐藤 幸子, 三澤 寿美, 小松 良子, 片桐 千鶴	山形保健医療研究(1343-876X)6巻 Page17-24(2003.03)	原著論文/比較研究	質問紙法; 職業; 母; *母性行動; 社会的役割; 意識調査; 山形県		ヒト; 成人(19～44); 中年(45～64); 女		山形保健医療研究(1343-876X)6巻 Page17-24(2003.03)
2003208783	0	0	1	0					臨床看護研究 看護組織における副看護師長の自己効力感に関する研究 自己効力感と役割達成感,ならびにソーシャルサポートとの関係	T県内の300床以上の総合病院に勤務する副師長経験1年以上の60名を対象とした副師長の役割達成感,ならびにソーシャルサポートと自己効力感との関係を明らかにした.自己効力感は,一般住民女性のそれと比較すると差はみられなかった.経験年数が増すごとに自己効力感は低下する傾向がみられた.「看護実践モデル」の役割達成感が高いことは,自己効力感を高くした.役割を遂行する上でのソーシャルサポートに対する満足感が高いほど,自己効力感は高い.各々の役割でみると,特に「師長の補佐的役割」「職員教育」「職員間の調整」において満足感が高いほど,自己効力感は高かった	永見 瑠美子(鳥取大学 医学部 保健学科)	看護実践の科学(0385-4280)28巻4号 Page60-65(2003.04)	原著論文/比較研究	社会的組織; 看護管理研究; 臨床看護研究; *看護職管理者; 社会的支援; 統計的データ解釈; 自己効力感		ヒト; 成人(19～44); 中年(45～64); 女; 看護		看護実践の科学(0385-4280)28巻4号 Page60-65(2003.04)
2003227104	0	0	1	0					看護職の喫煙対策に関する研究 看護職の喫煙に対する意識調査	某県内の100床以上の11病院に勤務する看護職2927名を対象に看護職の喫煙状況及び喫煙意識に関するアンケート調査を行った.有効回答数は2861名で,女性2777名(平均32.7±10.2歳)と男性84名(平均31.5±9.0歳)であった.2861名のうち喫煙者は557名で,前喫煙者は625名,非喫煙者は1670名であった.女性では喫煙者は521名,前喫煙者は602名であった.男性は喫煙者45名,前喫煙者は23名であり,喫煙率は男性の方が高かった.女性の喫煙開始年齢は204±3.3歳,男性の喫煙開始年齢は18.7±1.8歳であった.「胎児や乳児の健康のために女性は喫煙すべきではない」という項目には喫煙者の63.1%が賛成しており,反対は9.3%,不明は27.6%であった.回答者全体でのこの項目に対する賛成率は77.5%,わからないとする者は17.6%,喫煙はかまわないとする者は4.9%で…	古株 ひろみ(滋賀県立大学 看護短期大学部), 甘佐 京子, 藤田 きみゑ	滋賀県立大学看護短期大学部学術雑誌(1342-8799)7号 Page23-28(2003.03)	原著論文/比較研究	質問紙法; 看護師; *タバコ喫煙; タバコ煙公害; 禁煙; タバコ依存; 意識調査		ヒト; 成人(19～44); 中年(45～64); 男; 女; 看護		滋賀県立大学看護短期大学部学術雑誌(1342-8799)7号 Page23-28(2003.03)
2003227109	0	0	1	0					看護・介護作業時のボディメカニクス活用状況に関する一考察	滋賀県下100床以上の4施設に勤務する看護者・看護者・看護助手1070名を対象に無記名の自記式質問紙による留め置き法により対象者のボディメカニクスに関する知識,活用状況,活用方法等についての調査を行った.945名から回答が得られ,有効回答は673名であった.この673名を対象に解析を行った.このうち,女性は638名,男性は35名であり,職種は看護師548名,准看護師37名,介護者・看護助手88名であった.平均年齢は31.4±9.2歳であった.30歳未満が365名で54.3%を占めた.腰痛の経験者は608名(80.1%),腰痛経験がない者は65名(19.9%)であったが年齢との関連性は認められなかった.腰痛が起きた契機は,体位変換59.0%,車椅子移乗53.5%,排泄介助48.5%,清拭43.4%など腰部負担が大きい作業の回答が示された.ボディメカニクスについては「知っている」87.4%,…	久留島 美紀子(豊郷病院), 伊丹 君和, 藤田 きみゑ, 森下 妙子, 安徳 ちづ子, 石橋 美年子, 柴崎 さと子, 塚本 京子	滋賀県立大学看護短期大学部学術雑誌(1342-8799)7号 Page55-61(2003.03)	原著論文/比較研究	生体力学的現象; 質問紙法; 介護者; 看護師; 認知; 腰痛; *介護; *看護ケア; 移動介助; 体位変換		ヒト; 成人(19～44); 中年(45～64); 男; 女; 看護		滋賀県立大学看護短期大学部学術雑誌(1342-8799)7号 Page55-61(2003.03)
2003239135	0	0	0	1					頭痛と家事に関する研究 育児中の専業主婦と兼業主婦の比較	都市部在住で現在育児中の専業主婦250名,兼業主婦200名を対象にアンケートを行い,頭痛の有無や病状等を調査して比較検討した.その結果,兼業主婦群に比べ専業主婦群に有頭痛者が有意に多かった.片頭痛の発生頻度は両群間に有意差はなかったが,緊張型頭痛は専業主婦群に有意に多かった.頭痛の種類や頻度に差を認め,頭痛が起こる素因は同様と考えられることから,生活様式の違いが特定の頭痛を誘発し,生活面での支障の違いとなった可能性が考えられた.両群間での心理社会的ストレスの質の違いが頭痛に影響する可能性が推察された	山田 京子(神戸大学 大学院 医学系研究科 保健学 専攻), 山田 大豪, 山口 三千夫, 川又 敏男	保健の科学(0018-3342)45巻5号 Page377-381(2003.05)	原著論文/比較研究	育児; *頭痛(病因); ストレス; 心理的ストレス; 日常生活活動; 母; 就労女性	家事	ヒト; 成人(19～44); 中年(45～64); 女; 看護		保健の科学(0018-3342)45巻5号 Page377-381(2003.05)
2003243367	0	0	0	0	Work and balance	0	WFC	child-rearing	母親の育児支援に関する基礎的研究(第1報) 保育園児を持つ常勤の母親の育児環境及び仕事と育児の両立に関する意識		佐々木 綾子(福井医科大学 医学部 看護学科), 田邊 美智子	日本母性看護学会誌(1345-773X)2巻1号 Page27-38(2001.07)	原著論文/比較研究	質問紙法; *育児; 意識; 核家族; 家族特性; 乳児; 母; 保育所; 育児休業; 就労女性		ヒト; 成人(19～44); 女; 看護		日本母性看護学会誌(1345-773X)2巻1号 Page27-38(2001.07)
2003251636	0	1	0	0					突然死の原因研究	過去3年間に共同研究施設に搬送され救急搬送され死亡した症例194例のうち内因性要因による突然死症例131例を対象に検討を行った.内訳は,脳疾患27例,心疾患93例,呼吸器疾患11例である.救急隊到着時に既に心停止していたのは37例であった.病院迄の平均搬送時間は0.9時間であり,男性80例,女性51例であった.平均72.0歳であった.比較的高齢者が多いものの,殆どが農作業等の仕事に従事していた.脳・心疾患の既往を調査できた46名中38例に既往歴があった.生活習慣病について調査できた62例中54例に既往歴があった.死亡迄の時間は心疾患が脳疾患に比べて有意に短時間であった	三原 千恵(中国労災病院 勤労者脳循環器センター), 島 健, 山根 冠児, 平松 和嗣久, 石野 真輔, 辻上 智史, 榎野 新, 吉田 哲, 辻上 周治, 宗前 匠, 南都 伸介, 水城 恒隆	日本職業・災害医学会会誌(1345-2592)51巻1号 Page39-44(2003.01)	原著論文	危険因子; 心臓疾患; *突然死(病因); 脳疾患; 多施設共同研究		ヒト; 成人(19～44); 中年(45～64); 高齢者(65～79); 高齢者(80～); 男; 女		日本職業・災害医学会会誌(1345-2592)51巻1号 Page39-44(2003.01)
2003252074	0	0	1	0					公立病院における女性看護職の職業性ストレスと精神健康度との関連	病院看護職の職業性ストレスの特徴及び精神健康との関連を職業性ストレスモデルに拠って検討するために,公立病院の看護職101名(女)に対して横断的な質問紙調査を行った.精神健康度と関連する要因は,職場の対人関係の困難,達成感,仕事以外の悩み・心配事,抑圧的なストレス対処特性,及び年齢で,達成感は対人関係の困難に対して緩衝作用をもつことも示唆された.これらの関連要因の中には,一般勤労者と共通するものと,本集団に特有のものが見られた	影山 隆之(大分県立看護科学大学 専門看護 学講座 精神看護学), 錦戸 典子, 小林 敏子, 大賀 淳子, 河島 美枝子	大分看護科学研究(1345-6644)4巻1号 Page1-10(2003.04)	原著論文	看護師; 労働衛生; 心理的適応; 心理的ストレス; ライフスタイルの変化; 精神医学的評価尺度; *精神保健; 断面研究; 公立病院; 抑うつ; *職業性ストレス	GHQ (精神健康調査)	ヒト; 成人(19～44); 中年(45～64); 女; 看護		大分看護科学研究(1345-6644)4巻1号 Page1-10(2003.04)
2003252739	0	0	0	1					産婦人科診療所における妊婦HIV抗体検査実施に関するアンケート調査結果 平成13年度厚生労働省エイズ対策研究事業による	平成13年度厚生労働省エイズ対策研究事業の一環として,全国の産婦人科診療所5938施設を対象に,妊婦HIV抗体検査実施に関するアンケート調査を行った.その結果,2676施設(45.1%)より回答が得られ,うち分娩を取り扱う施設は1504施設(56.2%)あった.分娩を取り扱う施設で,妊婦の100%にHIV抗体検査を実施している施設の割合は53.0%であった.地域別のHIV抗体100%実施率は,関東が79.8%と最も高く,次いで中部63.0%,近畿53.0%,東北46.1%,中国39.0%,北海道30.3%,九州22.7%であった.各県別のHIV抗体100%実施率では,茨城県の94.6%が最も高く,次いで千葉県87.5%,富山県83.3%の順で,最も低い県は佐賀県の7.1%であった.一方,妊婦健診でHIV抗体検査を全く施行していない施設の割合は18.6%で,地域別では四国44.2%,九州3…	高桑 好一(新潟大学 医学部 産科婦人科学 教室), 田村 正毅, 田中 憲一	日本産科婦人科学会新潟地方部会会誌(0285-3485)89巻 Page31-34(2003.03)	原著論文	AIDS; *AIDS血清学的診断; *HIV感染症(診断); 質問紙法; 産婦人科学; 厚生労働省; 診療所; 妊産婦		ヒト; 妊娠; 女		日本産科婦人科学会新潟地方部会会誌(0285-3485)89巻 Page31-34(2003.03)
2003252886	0	1	0	0					飲酒・喫煙に関する調査結果 平成13年国民生活基礎調査(健康票)より	標記調査結果の概要を紹介した.「ふだんお酒を飲む」と回答した者の割合は,男性54.6%,女性23.0%で,年齢層別でみると男性は40～49歳,女性は30～39歳にピークがあった.たばこを「毎日吸っている」「時々吸う日がある」と回答した者の割合は男性43.9%,女性12.9%で,男性は30～39歳,女性は20～29歳にピークがあった.就業状況別にみると,仕事をしている人の飲酒率は男性が64.9%,女性30.9%,喫煙率は男性52.4%,女性17.3%であった.都道府県別の比較では,飲酒率は男性で東北日本海側が比較的高く,女性は関東を中心に都市部で高い傾向にあった.喫煙率は男性で北海道,東北地方が比較的高く,女性は関東を中心とした都市部で高い傾向が認められた	小池 康浩(厚生労働省大臣官房 厚生省統計情報部)	厚生の指標(0452-6104)50巻4号 Page1-5(2003.04)	原著論文	*飲酒; *タバコ喫煙; 健康調査; 職業別集団; 年齢別集団; 性別分布		ヒト; 男; 女		厚生の指標(0452-6104)50巻4号 Page1-5(2003.04)
2003258888	0	0	1	0					健康測定を用いた40歳迄の高脂血症対策	健康診断時の血清コレステロール(CHO)値が220mg/dL以上,あるいは中性脂肪値が151mg/dL以上の勤労者を対象に保健指導(健康教育,運動指導)を行い,その効果について検討した.ライフスタイル改善を重視した教育を行った男性20例,女性9例(グループ1)とCHO低下を重点においた教育を行った男性24例,女性16例(グループ2)に対する血清脂質,血圧,BMIへの影響を対照群(男性13例,女性8例)と比較検討した.なお,運動指導はグループ1では個別指導,グループ2では3～4人の集団単位で行った.その結果,保健指導を受けたグループ1,グループ2では男女とも1年後にCHO値の有意な改善を認めた.また,グループ1ではLDL-CHO値の有意な低下を,グループ2の男性では中性脂肪値の改善を認めた.血圧はグループ1の男性でのみ有意な低下を認めた.なお,HDL-CHO値,BMIはいずれの群も有意な変…	高田 康光(松下電器産業電化住設社奈良健康管理室), 前田 友希, 新野 真弓, 礒田 千賀, 中西 理恵子, 藤沢 雪美	松仁会医学誌(0388-9734)42巻1号 Page47-53(2003.04)	原著論文/比較研究	Cholesterol(血液); 血圧; 健康教育; *脂質異常症; ライフスタイル; BMI	保健指導	ヒト; 成人(19～44); 男; 女		松仁会医学誌(0388-9734)42巻1号 Page47-53(2003.04)
2003259088	0	0	1	0					女性看護師における家庭と職業の両立を支える要因に関する一考察 ライフ・ヒストリーインタビューから	ライフイベントを何度か経験し,現在も看護職を継続している女性がどのようにキャリア発達してきたのか,又,なぜ仕事が継続できたのかを調査した.職業継続には典型的なキャリア発達パターンが四つあった.ライフイベントを迎えて看護職を継続しているのはキャリア・アンカーとキャリア展望が明確化していることが必要であった.キャリア発達には原点の自覚が必要であった.キャリア発達パターンは固定されたものではなく,ライフサイクルとキャリアサイクルの相互関係で変化した.既婚看護師のキャリア発達には家族の支援が必要であった.既婚看護師のキャリア発達には職場の支援が必要であった.キャリア発達には自己の生活即ち,生きがいが必要であった	堀 孔美恵(神奈川県立看護教育大学校)	神奈川県立看護教育大学校看護教育研究集録(1341-8661)28号 Page284-291(2003.03)	原著論文	*看護師; 職業; ライフスタイルの変化; インタビュー; 就労女性; *スタッフ開発	家庭; 生活史	ヒト; 成人(19～44); 女; 看護		神奈川県立看護教育大学校看護教育研究集録(1341-8661)28号 Page284-291(2003.03)
2003268713	0	0	0	0	Work and balance	1	WFC	child-rearing	出産・育児と就業の両立を目指して 結婚・就業選択と既婚・就業女性に対する育児休業制度の効果を中心に	出生率を人口データから算出、育児休業制度の効果を検討	滋野 由紀子(大阪市立大学), 松浦 克己	社会保障研究(0387-3064)39巻1号 Page43-54(2003.06)	原著論文	質問紙法; 育児; 家族計画; 結婚; 社会保障; 分娩; *育児休業; 就労女性; 職業選択		ヒト; 成人(19～44); 女		社会保障研究(0387-3064)39巻1号 Page43-54(2003.06)
2003272159	0	0	0	0	Work and balance	6	WFC	child-rearing	働く母の育児不安 夫の育児サポート意識との関連	公立保育所を利用している191組の両親を対象に,妻が望む夫の育児サポート意識を調査し,妻の育児不安との関連性を明らかにし,加えて妻の「日頃の育児について感じている事」の自由記述の質的分析を行い,育児不安度との関連についても調査した.育児不安の高い妻は,夫の育児サポートを否定的に評価していた.子育てからの逃避・解放願望や子どもへの虐待傾向,子どもへの対応についての後悔・反省・自己嫌悪などを感じていた.育児不安の低い妻は,夫の育児サポートを肯定的に評価し,子育てへの現実的対応のできる対処能力を持っていた.妻の育児不安を低くする要因として,特に妻への情緒的支援が重要であることが示唆された	中添 和代(香川県立医療短期大学), 舟越 和代, 白石 裕子	地域環境保健福祉研究(1343-9286)6巻2号 Page39-46(2003.03)	原著論文	*育児; 児童虐待; 父性行動; 保育所; 就労女性; 配偶者; 質的研究; 母子保健		ヒト; 成人(19～44); 男; 女; 看護		地域環境保健福祉研究(1343-9286)6巻2号 Page39-46(2003.03)
2003283572	0	0	1	0					旭川医科大学に勤務する職員の喫煙状況及び生活習慣に関する研究	旭川医科大学及び附属病院に勤務する職員にアンケート調査を実施し,職員の喫煙状況と生活習慣の関連性について検討した.男性の喫煙率は,職員全体では34.8%であった.職種別では大学教官が最も低く,大学教官に対するオッズ比は医師が2.238,事務職員が4.693,及びその他の職員が5.701であった.女性の喫煙率は,職員全体では24.2%であった.職種別では事務職員が最も低く,事務職員に対するオッズ比は看護師が3.268,及びその他の職員が2.522であった.各生活習慣における喫煙率に関して,飲酒量については男女とも飲酒量が多い者ほど喫煙する者も多くなることが示された.運動習慣については女性では運動する習慣がない者は,ある者よりも喫煙率が高くなったが,男性では有意差はみられなかった	伊藤 俊弘(旭川医科大学 健康科学 講座), 松井 利仁, 寺山 和幸, 飯沼 晋, 中木 良彦, 吉田 貴彦	北方産業衛生(0911-3363)44号 Page1-5(2003.03)	原著論文/比較研究	質問紙法; 飲酒; *タバコ喫煙; 食行動; 身体運動; ライフスタイル; 医科大学; ロジスティックモデル; 病院職員		ヒト; 青年期(13～18); 成人(19～44); 中年(45～64); 高齢者(65～79); 男; 女		北方産業衛生(0911-3363)44号 Page1-5(2003.03)
2003285827	0	1	0	0					自殺の地域集積とその要因に関する研究	自殺の地域集積性について都道府県間で解析を行い,更に保健医療圏間では社会生活要因との関連を検討した.自殺標準化死亡比(SMR)の上位3県は秋田県,新潟県,岩手県で,男女とも他県と比較して有意に高かった.保健医療圏の検討では岩手県内で自殺率の地域差が有意であり,県北部に地理的な自殺の集積性が認められた.青森県の4保健医療圏でも岩手県と隣接した三戸保健医療圏で高い自殺率が認められた.保健医療圏の社会生活指標と自殺SMRの関連をみると,男性では完全失業率で有意の正の相関を認め,女性では総病床数,医師数,第三次産業就業者率で有意の負の相関が認められた	野原 勝(厚生労働省健康局), 小野田 敏行, 岡山 明	厚生の指標(0452-6104)50巻6号 Page17-23(2003.06)	原著論文/比較研究	*自殺; 死亡率; 診療圏; 予防医学; 社会環境; 地域-時間集積	地域差; 標準化死亡比	ヒト; 男; 女		厚生の指標(0452-6104)50巻6号 Page17-23(2003.06)
2003285828	0	0	0	0	Lifestyle related disease/health status	1	LRD	glucose	山形県の産業従事者の血中脂質異常及び肥満の有所見率に関する検討 性,年齢,地域,生活習慣との関連性	全国の労働局の統計によると,山形県では毎年産業保健における健康診断での血中脂質異常の有所見率が全国平均を大きく上回っているため,血中脂質異常の実態を明らかにし,更にその原因について考察した.定期健康診断における血中脂質検査の項目の中で最も異常の頻度が高い項目は中性脂肪で,次いで総コレステロール,HDLコレステロールの順であった.男性では30～40歳代で有所見率がピークを形成するのに対して,女性では年齢と共に上昇し,20歳代ではいずれの項目においても有所見率に大きな男女差がみられたが,その差は年齢と共に縮小した.県内の地区別では,肥満と中性脂肪の有所見率が男女とも,又,いずれの年齢においても最上地区において高かった.栄養調査から,山形県では男性で飲酒と喫煙習慣を有する者の割合が多く,又,男女とも運動習慣を有する者の割合が少なかった	若林 一郎(山形大学 医学部 衛生学)	厚生の指標(0452-6104)50巻6号 Page24-31(2003.06)	原著論文/比較研究	栄養調査; 加齢; 危険因子; *労働衛生; 脂質(血液); ライフスタイル; 動脈硬化症(病因); *肥満; 診断サービス; 生活習慣病(病因); 山形県		ヒト; 成人(19～44); 中年(45～64); 高齢者(65～79); 男; 女		厚生の指標(0452-6104)50巻6号 Page24-31(2003.06)
2003288736	0	1	0	0					本邦における妊婦の睡眠問題に関する疫学的研究	社団法人日本産婦人科医会の調査定点である全国1000ヶ所の産科医療機関から,病院別および地域ブロックで層別化し無作為抽出した500ヶ所に調査への参加を依頼し,回答の得られた260ヶ所を受診した妊婦16528人を対象に睡眠に関するアンケート調査を行った.妊娠月数と入眠障害・中途覚醒・早朝覚醒・昼間の眠気との間に統計学的に有意な関係を認めた.妊娠回数と睡眠に対する自己評価・中途覚醒・昼間の眠気・睡眠時間との間にも統計学的に有意な関係を認めた.妊娠回数が増すごとに睡眠時間は低下傾向にあった.妊婦の睡眠に対する悪い評価においては,「妊娠回数」「仕事あり」「現在飲酒あり」「現在喫煙あり」と有意な正の関連が認められ,「7時間以上の睡眠」「昼寝あり」と負の関連が認められた.妊婦は女性一般住民と比べて,睡眠時間が「充分とれている」と自己評価する割合が高く,睡眠時間が6時間未満ないし6～7時間と回答した割…	鈴木 健修(日本大学 医学部 公衆衛生学教室), 大井田 隆, 曽根 智史, 武村 真治, 横山 英世, 三宅 健夫, 原野 悟, 野崎 直彦, 元島 清香, 須賀 雅彦, 井深 英治	日本公衆衛生雑誌(0546-1766)50巻6号 Page526-539(2003.06)	原著論文/比較研究	質問紙法; 公衆衛生; *睡眠-覚醒障害(疫学); ロジスティックモデル; 臨床研究・疫学研究; *母子保健; 妊産婦		ヒト; 妊娠; 青年期(13～18); 成人(19～44); 中年(45～64); 女	10.11236/jph.50.6_526	日本公衆衛生雑誌(0546-1766)50巻6号 Page526-539(2003.06)
2003288742	0	0	0	0	Lifestyle related disease/health status	3	LRD	HTN	職業要因と長期にわたる血圧上昇度との関連	製造業に従事する労働者において7年間にわたり測定された血圧値の変化を把握し,ベースライン調査における職業要因(職種,交替勤務,作業強度等)が長期の血圧上昇度にどのように関与するかをGeneralized Estimating Equation(GEE)法を用いて検討した.特に女性において職業性要因と血圧変化との関連が観察され,事務職に比べ専門技能職において,又,1日労働時間が10時間以上,仕事が肉体的にきついと感じているものにおいて血圧上昇度が大きかった	三浦 克之(金沢医科大学 公衆衛生学), 森河 裕子, 石崎 昌夫, 城戸 照彦, 成瀬 優知, 中川 秀昭	産業医学ジャーナル(0388-337X)26巻4号 Page53-58(2003.07)	原著論文/比較研究	危険因子; 血圧測定; *高血圧(病因,疫学); 労働衛生; *職業病(病因,疫学); 職業別集団; 心理的ストレス(病因,疫学); 多変量解析; 追跡研究; 労働量; 職業性ストレス(病因,疫学); 交代制勤務	労働時間	ヒト; 成人(19～44); 中年(45～64); 男; 女		産業医学ジャーナル(0388-337X)26巻4号 Page53-58(2003.07)
1987199677	0	0	0	0	Mental health	1	scale development of occupational stress		農村における中高年層の抑うつとlife events,生き甲斐,心臓疾患の関係	1)茨城県西部農村住民の循環器検診受診者1374名の抑うつ度をみるため,簡易な自己記入式抑うつ尺度(US)を作製し,その信頼性,妥当性を検討し,このUS得点が抑うつ度を反映していることを認めた.2)この受診者に,USを含む筑波式ストレス問診表を施行し,生活上の価値観,生活上の出来事,身体状態と抑うつ比(出来事,病気などを体験した群としない群,それぞれに占める抑うつ者の比率)の関連を検討した.3) US得点5以上のもの(抑うつ者)は,40歳以上の対照者1302人の11.3%であった.4) US得点の平均値は全体で2.01%,年齢とともに高値となり,性差は認められなかった.5) 60歳代前半の男性でとくに抑うつ比と関係する「最近の出来事」(RLE)の項目数が多く,この年代の抑うつはより状況依存的であることが考えられた.また,60歳代後半の女性で「仕事からの引退」が抑うつ比と関係するのが認めら…	佐藤 親次(筑波大学 精神衛), 小田 晋, 庄司 正実, 他	社会精神医学(0387-2564)10巻1号 Page68-77(1987.03)	原著論文	うつ病(病理学,合併症); 心臓疾患(合併症)		ヒト; 中年(45～64)		社会精神医学(0387-2564)10巻1号 Page68-77(1987.03)
2003309207	0	0	0	1					性役割観の世代間比較に関する研究 幼児と青年の父母の調査より	幼児期の子供をもつ父69名と母93名と,青年期の子供をもつ父58名と母67名を対象に,性役割観の世代間比較を行った.その結果,性役割観に関する世代間差については,ISRO(A Scale Measure Sex-Role Orientation)得点は幼児及び青年の母親が父親よりも有意に高値で男女平等意識が高かったが,世代間差は母親・父親共になかった.幼児の母親と青年の母親では,「家庭内の役割分担」「育児とキャリアの葛藤」「家庭外の役割分担」に差はなかった.幼児の父親は家庭内の役割分担に,青年の父親は女性が仕事をもつことに柔軟な考えを示した.男性度・女性度に関する世代間差については,幼児と青年の父母共に,F尺度(女性度)が最も高値であった.幼児の母親は青年の母親よりもM-F尺度で有意に低値を示し,「依頼心が強く」「競争心があり」「感情的で」「荒っぽい」と自分自身のイメージを捉え,「自分の…	我部山 キヨ子(三重大学 医学部 看護学科), 寺田 香里, 池田 浩子, 宮崎 つた子, 佐野 和香, 矢野 惠子, 杉本 陽子	母性衛生(0388-1512)44巻2号 Page274-280(2003.06)	原著論文/比較研究	質問紙法; *性同一性; 青年; 両親; 労働; 社会状態; 幼児; *世代間関係	家事	ヒト; 成人(19～44); 中年(45～64); 男; 女		母性衛生(0388-1512)44巻2号 Page274-280(2003.06)
2003309208	0	0	0	0	Work and balance	0	WFC	child-rearing	乳幼児を抱える専業主婦の疲労度に関する研究 ストレス・育児行動・ソーシャルサポートに焦点をあてて	「1歳6ヵ月児健康診査」「3歳児健康診査」「育児相談」に来所した専業主婦の母親215名を対象に,越河らが開発した蓄積的疲労徴候インデックスを用いて疲労度を調査すると共に,疲労度とストレス,育児行動,ソーシャルサポート等,関連項目との検討を行い,専業主婦の疲労度を軽減するにはどのような支援が必要かを明らかにした.その結果,疲労度を軽減するためには,母親が自分自身のために使える時間を確保できるような支援をしていくことの必要性が明らかとなった.また,母親の疲労度を軽減することが,子どもにあたることを減少させる可能性が示唆された.ソーシャルサポートとしては,人的サポートが非常に有効であることが示唆された.中でも,最も身近な存在である夫の育児参加は専業主婦の疲労度軽減に,最も有効なサポートであることが示された.社会資源の利用の有無により疲労度に差がなかったことから,社会資源の有効な利用法については…	田中 満由美(山口大学 保健学科), 倉岡 千恵	母性衛生(0388-1512)44巻2号 Page281-288(2003.06)	原著論文	質問紙法; *育児; *心理的ストレス; 乳児; 疲労; 社会的支援; 就労女性; 抑うつ; 夫婦関係	家事	ヒト; 成人(19～44); 女		母性衛生(0388-1512)44巻2号 Page281-288(2003.06)
2003312595	0	0	0	0	Infertility, pregnancy and childbirth	0	safety, work regulation, and prepostntal leave	safety, work regulation, and prepostntal leave	女性小児科医の産前,産後及び育児に関する諸問題 北海道内九二病院へのアンケート調査	女性医師の妊娠・出産,産後の育児等に対する病院側の対応の現況を把握し,その問題点を明らかにした.女性小児科医が安心して育児を行いながら診療行為ができるための一つの施策として,院内保育施設を完備し,しかも24時間保育の実施であった.勤務に時間的制限を受ける育児中の女性小児科医に当てはまる勤務形態としてフレックスタイムが考えられるが,同僚医師の荷重を避けるための非常勤医師等の派遣を要請する必要があった	小林 邦彦(北海道大学 大学院 小児科学 分野), 菊田 英明	日本医事新報(0385-9215)4133号 Page59-62(2003.07)	原著論文	質問紙法; *育児; 小児科学; *女性医師; 周産期管理; 北海道		ヒト; 妊娠; 女		日本医事新報(0385-9215)4133号 Page59-62(2003.07)
2004012962	0	0	0	1				1	糖尿病合併勤労妊婦が行う血糖コントロールのための工夫		高橋 久子(杏林大学医学部附属病院 総合周産期母子医療センター), 福井 トシ子	糖尿病と妊娠(1347-9172)2巻1号 Page101-106(2002.08)	原著論文	Insulin(治療的利用); 患者教育; 血糖; 血糖自己測定; 食事療法; *糖尿病合併妊娠(食事療法); 自己投与; 入院; 就労女性; 職場	糖尿病教育	ヒト; 妊娠; 成人(19～44); 女		糖尿病と妊娠(1347-9172)2巻1号 Page101-106(2002.08)
2004013013	0	0	1	0					日常生活に運動を取り入れ女性の骨量を増やす	勤労女性39名(30～54歳)を対象に,6ヵ月間を運動実施期間として,運動実施前と運動を継続実施後の2回,骨量測定,体脂肪測定を行い比較検討した.39名中30名が,各自でできる運動を開始し実行できた.6ヵ月後に骨量,体脂肪測定を実行した.その結果,骨量の変化に関しては,骨量増加を認めたのは30名中16名で,その他14名の骨量は減少していた.体脂肪の増減に関しては,運動開始前と後では6ヵ月間運動実施者24名に体脂肪率の減少を認めた	清水 朋子(浜松労災病院 外来), 川合 幸子, 平出 いそ子, 鈴木 恵美子, 曽布川 孝子	しょうけん: 浜松労災病院学術年報2002巻 Page153-155(2003.03)	原著論文	*運動療法; 骨密度; 体脂肪率		ヒト; 成人(19～44); 中年(45～64); 女; 看護		しょうけん: 浜松労災病院学術年報2002巻 Page153-155(2003.03)
2004016374	0	0	1	0					職場における女性勤務医師の実態アンケート調査を終えて 管理者(理事長・院長,教授)の立場から	平成14年11月に北海道の診療所・病院の管理者及び医育機関の教授を対象に女性医師の就労に対する「職場における女性勤務医の実態調査」を実施し,集計結果をまとめた.対象は診療所・病院951名,教授126名で,アンケート回収率は各々40.2%,52.4%であった.女性医師の産休などを必要と考え,女性医師の増加を受け入れる傾向が明らかな反面,人材確保のために大学医局への依存だけではなく,医師会等による人材バンクを確立を求める声が多かった	北野 明宣	北海道医報(0913-0217)1019号 Page10-16(2003.08)	原著論文	質問紙法; 労働衛生; *女性医師; 職場; 病院管理者	実態調査	ヒト; 女		北海道医報(0913-0217)1019号 Page10-16(2003.08)
1989126722	0	0	0	0	Mental health	1	occupational stress		先端産業従業員の職業性ストレスと抑うつ傾向との関連	先端産業に属する一企業の従業員2109人(男性1563人,女性546人)を対象に,職業性ストレスと抑うつ傾向について質問紙法による調査を実施し,両者の関連性を分析した.仕事のストレス因子と抑うつ傾向との間で強い関連がある.残業時間と抑うつ傾向との関連は弱かった.SDS指数と関連が強いストレス因子は,男性では能力不安,女性では経済的不安であった.意欲の減退因子と関連が強いストレス因子は能力不安で,抑うつ・焦燥感因子と関連が強いストレス因子は量的過重感であった.先端産業従業員の抑うつ傾向に関連するストレス因子を軽減することが健康確保のために必要である	原谷 隆史(労働省産業医総研), 逸見 武光, 川上 憲人, 他	産業医学ジャーナル(0388-337X)11巻5号 Page34-39(1988.09)	原著論文	うつ病; 労働衛生; ストレス				産業医学ジャーナル(0388-337X)11巻5号 Page34-39(1988.09)
2004016930	0	0	1	0					女性勤務医の現状 京都府内女性勤務医のアンケート調査報告	京都府病院協会加盟の53医療機関の女性勤務医348名を対象にアンケート調査を行い,得られた176名の回答を分析した.勤務形態は86%が常勤医師で,非常勤医師3.4%,研修生5.3%であった.1週間の勤務日数は5日が61%で,1日平均勤務時間は8～10時間が55%であった.夜間当直のない者も34%あったが,当直者は83%が夜間当直の翌日も通常通り勤務していた.勤務条件については93%が,給与や昇進については72%が男性医師と差がないと回答した.「セクハラを受けたと感じた」ことがあると答えた者が35%あった.既婚者は全体では58%で,30～39歳で47%であり,この世代より上で既婚者が,下で独身者が多かった.子供がいるのは全体の48%であり,育児機関中の勤務については,65%が「常勤医師のままで時間短縮等の配慮をすべき」,9.1%が「通常どおり勤務すべき」とした.将来像について複数回答を求め…	中村 久美(京都市上京保健所), 松村 貴代, 伊藤 英子, 向原 純雄, 赤坂 裕三	京都医学会雑誌(0453-0039)50巻1号 Page71-79(2003.06)	原著論文	質問紙法; 育児; 労働衛生; 妊娠; 偏見; 労働; *女性医師; 人員配置と勤務計画; セクシュアルハラスメント; 配偶者; 京都府; 交代制勤務	家事; 労働時間	ヒト; 成人(19～44); 中年(45～64); 高齢者(65～79); 女		京都医学会雑誌(0453-0039)50巻1号 Page71-79(2003.06)
2004017267	0	0	0	1				1	女性の老後生活保障の検討 年金をめぐって		片岡 陽子, 朝日 讓治, 久米 美代子	日本ウーマンズヘルス学会誌(1347-5894)2巻 Page43-50(2003.06)	原著論文	生活期; 就労女性; 女性の健康; *年金; 配偶者; 公的医療保険	被保険者	ヒト; 女		日本ウーマンズヘルス学会誌(1347-5894)2巻 Page43-50(2003.06)
2004022821	0	0	0	0	Menstruation, menopause, and genital concerns	0	hormone tx	ホルモン	低用量ピル服用者における服用動機と服用満足度調査結果 女性の意識変化と産婦人科医の果たす役割	低用量ピル(OC)情報センターでは,社会一般に対するOCの正しい理解の普及と適正な服用を推進するため,多くの医療機関を通じOC服用者の服用動機及び満足度に対するアンケート調査を実施した.服用動機は全回答者の73.6%が「確実な避妊をしたかったから」であった.副効用項目を動機としたものは,「月経周期を安定させたかったから」,「月経痛を軽減したかったから」,「ニキビ・肌荒れを治したかったから」の3項目が高かった.服用のきっかけとなった情報源は,医療従事者の勧めが52.3%と最も高かった.服用後の満足度は「満足している」54.7%,「まあ満足している」41.1%と併せて95%以上の服用者が満足感を持ち,96.6%の方が服用の継続を希望していた.ほぼ半分の服用者が「月経周期の安定によること」や「月経痛や月経の量が少なくなることにより仕事や旅行のスケジュール等が組みやすくなること」などをメリットと…	小林 拓郎(OC情報センター)	産婦人科の世界(0386-9873)55巻9号 Page1051-1056(2003.09)	原著論文	質問紙法; 医師の役割; 産婦人科学; 動機付け; 避妊; *経口避妊剤; 患者の満足度; 意識調査		ヒト; 青年期(13～18); 成人(19～44); 女; 看護		産婦人科の世界(0386-9873)55巻9号 Page1051-1056(2003.09)
1989175870	0	0	1	0					某企業に勤務するうつ病者について	従業員数男性3618名,女性280名の某企業において昭和46年から昭和58年までの13年間に相談室を訪れ,ICD-9の躁うつ病に該当すると認められた者は躁うつ病抑うつ型47名,循環型6名で,全員男性であった.平均年齢は43.7歳で従業員全体の平均年齢39.3歳より高かった.うつ病の年平均発病者数は4.1名,年間発病率0.11%,昭和58年末の時点有病率は0.23%で,うつ病者数は9名であり,そのうち勤務中は7名,休業中は2名であった.一般診療所における従来の報告より低い値は当該企業が比較的大企業であることの職場環境によると考えられた.職場におけるうつ病の誘因として配転6名,昇進4名,負担の変化4名,担当替え3名,仕事の失敗2名などがあった.家庭におけるうつ病の誘因として新築引越4名,家族の病気と死3名,家庭の心配事3名,自分の身体疾患2名などがあった.うつ病の自覚症状は不眠,頭痛頭重が多…	中川 一広(広島大学 神経精神医), 更井 啓介, 野村 昭太郎, 他	社会精神医学(0387-2564)11巻1号 Page63-69(1988.03)	原著論文	うつ病; 労働衛生				社会精神医学(0387-2564)11巻1号 Page63-69(1988.03)
2004041388	0	0	1	0					木材会社CADオペレーターのVDT健診	某木材会社のComputer Aided Design(CAD)オペレーター19名を対象に,Visual Display Terminals(VDT)健診を新ガイドラインに基づき実施した.その結果,年齢は23～34歳,男性13名,女性6名であった.勤務期間は最長8年,最短約1年で,仕事量の増加,残業の多さについて苦痛を感じる者が多かった.受診者の疲労症状やストレスを3種類の質問票を用いて調査したところ,男性では活力低下を示すI群が最も多く,体の症状を捉えるIII群が少ないパターンを示す者が多かった.これはVDT作業者や夜勤のある作業者で認められる疲労パターンとよく一致していた.一方,女性では焦燥感やへばりといった気力の低下を示すII群が多く目立った	阿部 和弘(中国労災病院 健康診断センター), 白川 勝己, 崎村 由季, 大方 靖子, 徳嵜 美穂子, 伊藤 真由美, 及川 和郎, 時信 弘, 鼻岡 理恵, 丸橋 暉	広島医学(0367-5904)56巻8号 Page512-514(2003.08)	原著論文	質問紙法; *労働衛生; 職業病; 心理的ストレス; 疲労; 診断サービス; コンピュータ支援設計; 人員配置と勤務計画	*VDT症候群(診断)	ヒト; 成人(19～44); 男; 女		広島医学(0367-5904)56巻8号 Page512-514(2003.08)
2004045411	0	0	1	0					母親の子育て不安と父親の家事・子育て参加との関連性に関する研究	乳幼児を持つ母親の子育て不安程度,及び,父親の子育てや家事参加の実態を明らかにすると共に,父親の子育て・家事参加が母親の子育て不安にどのように関連するのかを検討した.子ども(0～6歳)を保育園或いは幼稚園に通わせている父母998組にアンケート調査を実施し,有効回答477部を研究対象とした.その結果,子どもの年齢が低いほど,父親の家事・子育て参加は高くなっており,また,子どもの人数が少ないほど,父親の家事・子育て参加は高くなっていた.母親が常勤勤務である家庭は,父親の家事・子育て参加が高くなっていた.父親が家事・子育てによく参加している場合,母親の子育て不安は低いことが明らかになった.父親の家事・子育て参加状況を問う16項目について因子分析を行い,第1因子「精神的支え因子」,第2因子「子育て因子」,第3因子「家事因子」の3因子を抽出した結果,父親の家事・子育て参加の最も大きな要素は「妻を精…	本保 恭子(ノートルダム清心女子大学 人間生活学部 児童学科), 八重樫 牧子	川崎医療福祉学会誌(0917-4605)13巻1号 Page1-13(2003.06)	原著論文/比較研究	質問紙法; *育児; 協力行動; 父; 乳児; 母; 不安; 休日; 就労女性; 年齢因子	家事	ヒト; 乳児(1～23ヶ月); 幼児(2～5); 小児(6～12); 成人(19～44); 中年(45～64); 男; 女		川崎医療福祉学会誌(0917-4605)13巻1号 Page1-13(2003.06)
2004045420	0	0	1	0					深夜勤務従事者の運動・スポーツ活動と健康に関する実態調査	一般成人585名を調査対象者とし,深夜勤務従事者の運動・スポーツ活動の実態と健康に対する意識について,質問紙調査を実施した.「深夜勤務あり」は386名(男187名,女199名)で,「深夜勤務なし」は199名(男50名,女149名)であった.アンケート調査の結果,運動・スポーツ活動を実施している者は,深夜勤務従事者の方が有意に多かった.深夜勤務従事者の中でも男性は女性より運動・スポーツ活動の実施率が高かった.運動・スポーツ活動の実施施設利用状況について,男性の深夜勤務従事者は「勤務先の団体」,女性の深夜勤務従事者は「施設を利用して個人」が最も多く,性差が認められた.男性の深夜勤務従事者は女性と比較して気を付けていることとして,「軽い運動」,「スポーツ」,「飲酒」,「喫煙」を挙げている者が有意に多かった.また,現在の健康状態に関しては,勤務形態の違い及び性差はみられなかった	藤塚 千秋(川崎医療福祉大学 大学院 医療技術学研究科 健康体育学 専攻), 矢野 博己, 米谷 正造, 木村 一彦	川崎医療福祉学会誌(0917-4605)13巻1号 Page85-93(2003.06)	原著論文/比較研究	質問紙法; *労働衛生; スポーツ; 人員配置と勤務計画; 性別分布; 交代制勤務	実態調査; 労働者	ヒト; 成人(19～44); 中年(45～64); 高齢者(65～79); 高齢者(80～); 男; 女		川崎医療福祉学会誌(0917-4605)13巻1号 Page85-93(2003.06)
2004046054	0	0	0	0	Infertility, pregnancy and childbirth	1	safety, work regulation, and prepostntal leave	safety, work regulation, and prepostntal leave	就業や産科的な異常が周産・育児期を過ごす女性の生活と健康に及ぼす影響	周産・育児期における女性自身の生活や健康状態に関する意識調査を行った.産後1歳6ヵ月健診に訪れた女性を対象に,現子における妊娠から産後迄の経過と就業に関する自記式無記名アンケート「育児と仕事について」を実施した.35%の者が休暇制度で定める休業時期の妊娠34週以降に仕事についていた.現実に復職者は産前の退職者より出産近くまで勤め,産後新規に就業する者より早期に就業していた.産科的な異常を経験した者は25.4%で,貧血,切迫流早産等が高率で,妊娠期の問題を示すものが多かった.異常を経験した者の,生活活動と健康に関するスコアは産前産後のどの時期においても低下していた	濱 耕子(長崎県立長崎シーボルト大学 看護栄養学部 看護学科)	周産期医学(0386-9881)33巻9号 Page1177-1182(2003.09)	原著論文/比較研究	質問紙法; 育児; 健康調査; ライフスタイル; 妊娠合併症; 母性福祉; 就労女性; *女性の健康; 意識調査		ヒト; 妊娠; 成人(19～44); 女		周産期医学(0386-9881)33巻9号 Page1177-1182(2003.09)
2004060260	0	0	1	0					中高年前の勤労者における生活習慣と歯周病	生活習慣病予防対策の一環として歯周病の危険因子を明らかにする目的で歯周病の発病が比較的すくない40歳以下の664例を対象に検討した.歯科医による診察からCommunity Periodontal Index of Treatment Needs(CPITN)を指標とした歯周病の程度を分類した.CPITN 3以上の歯周病は男性の44%,女性の14%で認めた.CPITN値は男性では喫煙の有無,女性では肥満の有無で有意差が認められた.肥満の程度で群別して比較すると女性では肥満度群でCPITN値が高く,男性ではその傾向が認められたが有意差はなかった	高田 康光(松下電器健康保険組合)	大阪医学(1342-1239)37巻1号 Page11-15(2003.10)	原著論文/比較研究	歯周疾患指数; 危険因子; 労働衛生; *歯周疾患; ライフスタイル; 中年; 肥満; 禁煙; BMI; *生活習慣病(病因)	労働者	ヒト; 成人(19～44); 男; 女; 歯学		大阪医学(1342-1239)37巻1号 Page11-15(2003.10)
2004075638	0	0	0	0	Work related disease	3	Musle skeletal disorder	MusleSkeletal	生活協同組合における女性従業員の夏期における首,肩及び腰の自覚症状調査	2002年8月下旬,A生活協同組合(生協)の女性従業員632名を対象に首,肩及び腰の自覚症状調査を実施し,以前の調査結果と比較した.夏期における生協の作業場の気温は,いずれの時間にも出庫・仕分け作業場が30.5～31.8℃で最も高く,低温ピッキングラインは16.4～18.4℃で最も低かった.女性従業員における「肩がこる・だるい」,「肩が痛い」,「首がこる・だるい」及び「首が痛い」の有訴率は,各々79.3%,51.4%,65.3%及び43.5%であった.2000年8月と比較して,作業環境条件に変化がないチェッカーでは,頸肩に関する全ての自覚症状で差はなかった.商品の詰め込み数が以前より減った低温ピッキングライン従事者の肩及び首が「こる・だるい」の有訴率は低下していた.業務密度が増加し,OA機器の使用頻度が増加した事務職では,全ての自覚症状の有訴率が増加していた.女性従業員における「過去4週…	井奈波 良一(岐阜大学 医学部産業衛生学分野), 増田 剛宏, 宮本 敬	日本職業・災害医学会会誌(1345-2592)51巻5号 Page358-363(2003.09)	原著論文/比較研究	温度; 肩; 季節; *筋骨格系疾患(診断); 頸部; *労働衛生; 湿度; 徴候と症状; 腰仙部; 就労女性	夏季	ヒト; 成人(19～44); 中年(45～64); 女		日本職業・災害医学会会誌(1345-2592)51巻5号 Page358-363(2003.09)
2004101202	0	0	1	0					健常成人の尿中バイオピリン濃度について	日勤者の男性18名,女性15名と夜勤者の男性9例を対象に,尿中バイオピリンを測定し,日内変動を調査した.日勤者では値に男女差はなく,男女共に朝よりも夕方が有意に高濃度であった.男性では年齢とは関係がなかったが,女性ではバイオピリンと年齢には負の相関関係が示唆された.夜勤者の場合も,日勤者と同様の結果が得られた	堀井 裕子(富山県衛生研究所), 新村 哲夫, 張 びょう, 鏡森 定信	富山県衛生研究所年報(0917-0707)26号 Page192-193(2003.10)	原著論文/比較研究	Bilirubin; サーカディアンリズム; Creatinine(尿); ELISA; 運動活性; 活性酸素; 性因子; 分析化学; 年齢因子; 交代制勤務	*Biopyrrin(尿)	ヒト; 成人(19～44); 中年(45～64); 男; 女		富山県衛生研究所年報(0917-0707)26号 Page192-193(2003.10)
2004103406	0	0	0	0	Menstruation, menopause, and genital concerns	0	menstration	月経	腹部所見を有する月経前症候群(PMS)症例に対するγ-リノレン酸含有食品の使用経験	腹部所見を有する月経前症候群(PMS)症例に対するγ-リノレン酸含有食品の使用を検討した.対象は,著者らの施設内に勤務する健常な20～30代のPMS症例20例で,γ-リノレン酸180mg含有のクッキーを月経終了時点から次の月経直前まで摂取の2クール実施後に自他覚的所見で判定した.その結果,腹部症状ではγ-リノレン酸摂取前の自覚症状値10.0に比し,下腹部痛は5.74±2.64,腹部膨満感は5.59±1.65,便秘は4.93±2.06,下剤服用例は5.88±4.22とそれぞれ有意に改善した.その他の自覚症状では腰痛は5.68±2.39,頭痛は4.20±2.93,肩こりは6.33±2.32,イライラ感は4.64±2.69,憂鬱は6.33±3.08,傾眠は5.63±2.72とそれぞれ有意に改善した.自覚症状が1つでも改善を認めた有効例は16例(80%)あり,全く改善を認めなかったのは4例(20…	松生 恒夫(松島病院 大腸肛門病センター), 鈴木 康元, 野村 恭子, 野沢 博, 西野 晴夫, 井上 冬彦, 渡辺 豊	新薬と臨牀(0559-8672)52巻12号 Page1690-1697(2003.12)	原著論文	*月経前症候群(薬物療法); 経口投与; *Gamma-Linolenic Acid(治療的利用)		ヒト; 成人(19～44); 女		新薬と臨牀(0559-8672)52巻12号 Page1690-1697(2003.12)
2004107630	0	0	1	0					1年目研修医の勤務状況,日常生活習慣及び職業性ストレスに関する研究	1年目研修医の勤務状況と日常生活習慣,ならびに職業性ストレスに関して調査した.対象は,無記名自記式アンケートに回答した研修1年目の医師27名(男性18名,女性9名・平均26.3歳)で,調査項目を男女間で比較した.所属科は内科系が74.1%であった.ここ1ヵ月の勤務日数29.0日,夜間当直回数2.1回,休日日数1.3日,1週間の実働時間86.0時間,80時間以内は8名(29.6%)にすぎず,男性4名(22.2%),女性4名(44.4%)であった.1日の在院時間は15.4時間,睡眠時間は5.5時間(5時間未満が19.2%),1日の自己研修時間は0.9時間であった.ライフスタイル得点評価ができた23名中「良好」は1名のみで,「不良」が16名(69.6%)であった.ストレス原因因子の「自覚的な身体負担度」は男性(3.3)が女性(2.6)に比し有意に高かった.ストレス緩和因子の「同僚からのサポート…	井奈波 良一(岐阜大学 医学部 産業衛生学 分野), 黒川 淳一, 井上 眞人, 岩田 弘敏	日本職業・災害医学会会誌(1345-2592)51巻3号 Page209-214(2003.05)	原著論文/比較研究	質問紙法; *労働衛生; 心理的ストレス; ライフスタイル; *医師臨床研修; 人員配置と勤務計画; 職場; 性別分布; 保健行動; 職業性ストレス		ヒト; 成人(19～44); 男; 女		日本職業・災害医学会会誌(1345-2592)51巻3号 Page209-214(2003.05)
2004108694	0	0	0	0	Work related disease	1	Musle skeletal disorder	MusleSkeletal	勤労者腰痛疾患の実態と社会復帰に関する前向き調査 第1年次報告	勤労者に生じた腰痛・下肢神経痛疾患の実態と医療の効果,休業期間,再就労の有無と期間についてデータベースを構築し,関連因子について分析研究を行い,社会復帰の状態,促進,阻害因子を分析した.男性978名,女性429名を対象にした.受診者の年齢分布の差は認められず,性差においては男性に有意に多かった.腰痛発症となったきっかけは,かがんだ時に腰に負担のかかる作業の頻度が高いものが挙げられた.腰痛頻度の高い男性の職業では製造・製作作業者が最も高く,社会復帰については職場環境における心配より,医学的な面での危惧が多いように見受けられた	竹光 義治(総合せき損センター), 栗原 章, 金田 清志, 井口 哲弘, 芝 啓一郎, 種市 洋, 小西 宏昭, 山縣 正庸, 内田 毅, 岩崎 庸平, 労働福祉事業団勤労者腰痛研究班	日本職業・災害医学会会誌(1345-2592)51巻4号 Page298-306(2003.07)	原著論文/比較研究	質問紙法; 加齢; 労働衛生; 脊柱管狭窄(リハビリテーション,治療); 椎間板ヘルニア(リハビリテーション,治療); *腰痛(リハビリテーション,治療); *リハビリテーション; 前向き研究; 年次報告; 年齢分布	患者情報; 嗜好; 実態調査; 労働者	ヒト; 成人(19～44); 中年(45～64); 高齢者(65～79); 男; 女		日本職業・災害医学会会誌(1345-2592)51巻4号 Page298-306(2003.07)
2004110054	0	0	0	0	Work and balance	0	WFC	child-rearing	女性医師の育児との両立に必要な支援に関する研究	自治医科大学を1978～2001年に卒業した女性医師196名を対象として,家庭の状況,仕事,育児についてのアンケート調査を行い155名から回答が得られた.家族形態は核家族が多かった.子供が急病の時には自分か家族で面倒をみている人の割合が高かった.夜間に呼び出しがあった時に子供をどうするかの質問に対しては,「仕事場に連れていく」と答えた人が最も多く,次が「実家などに連れていく」であった.育児に関する社会資源の必要性については,「保育所と学童保育は小学校区ごとに必要」「病児保育と深夜保育は市町村ごとに必要」と考えている人が多かった	大木 いずみ(自治医科大学 公衆衛生), 尾島 俊之, 上原 里程, 倉澤 美和, 丹羽 治男, 丹羽 美和子, 高屋敷 明由美, 岩井 くに, 梶井 英治	医学教育(0386-9644)34巻5号 Page343-348(2003.10)	原著論文	質問紙法; 育児; 社会福祉; 家族関係; *女性医師	地域資源	ヒト; 成人(19～44); 女	10.11307/mededjapan1970.34.343	医学教育(0386-9644)34巻5号 Page343-348(2003.10)
2004111051	0	0	0	0	Work related disease	1	Organic solvent and specific substance and chemicals	Organic solvent	仏壇製造に従事する女性労働者における有機溶剤曝露による自律神経機能への影響	標題の影響について女性労働者36名を対象に検討した.有機溶剤の特殊健診で採取された血液を用いて血中トルエン,キシレン濃度を測定すると共に,作業中の個人曝露濃度測定のために胸ポケット又は襟元にガスモニターを装着させトルエン,キシレンの溶剤蒸気を補集した.自律神経機能の評価は心電図R-R間隔の分析により行った.トルエンとキシレンの個人曝露濃度はいずれも許容濃度以下であり,血中トルエン濃度も生物学的許容値より低かった.血中トルエン濃度と心拍変動の低周波成分指数との間に有意な負の相関が認められ,トルエン濃度が高いほど交感神経活動レベルが低下することが示された	嶽石 美和子(秋田大学 医学部 社会環境医学 講座 環境保健学 分野), 小野崎 幾之助, 坂井 公, 森田 陽子, 岩田 豊人, 村田 勝敬	産業衛生学雑誌(1341-0725)45巻5号 Page194-196(2003.09)	原著論文	Toluene(毒性・副作用,血液); Xylenes(毒性・副作用,血液); 血液化学分析; *職業性曝露; 自律神経系; 神経系診断; 心拍数; 溶剤(毒性・副作用,血液); 就労女性; *物質関連障害(病因)	自律神経機能検査	ヒト; 成人(19～44); 中年(45～64); 高齢者(65～79); 女	10.1539/sangyoeisei.45.194	産業衛生学雑誌(1341-0725)45巻5号 Page194-196(2003.09)
2004111290	0	0	1	0					勤労者の健康的な生活習慣を導く要因分析	職場生活における生活習慣に焦点を当て,職務要因と生活習慣との関連を分析した.対象は35～55歳の企業従業員801名(男性594名,女性207名)とした.男性は「仕事のやりがい・意義」「仕事へのスタンス」,女性は「仕事のやりがい・意義」が有意に職務満足度に影響していた.また,男性の方が女性より生活満足度と職務満足度や健康的な生活習慣との関連が強かった.職務満足度が生活満足度を介して健康的な生活習慣を導くことから,働く男性の生活習慣の向上には,仕事へスタンスをもち,生活全般の中で仕事を位置づけることが女性に比べて重要だと思われた	市村 久美子(茨城県立医療大学 保健), 三浦 康司, 許 鳴, 梁 洋子, 福渡 靖	茨城県立病院医学雑誌(0912-9952)21巻1号 Page25-37(2003.07)	原著論文/比較研究	質問紙法; 健康増進; 健康への態度; 個人的満足; 習慣; *職務満足度; *ライフスタイル	労働者	ヒト; 成人(19～44); 中年(45～64); 男; 女		茨城県立病院医学雑誌(0912-9952)21巻1号 Page25-37(2003.07)
1990064415	0	0	0	0	Infertility, pregnancy and childbirth	0	balance with work	balance with work	労働形態別にみた妊娠中の精神的不調とその主な相談相手	妊婦149名につき精神的不調とその原因,不安や悩みの主な相談相手について労働形態別に調査をした.妊娠中に不安や悩みのあった者は,全体の67.2%であり,特に家事専従者の経産婦は77.1%であった.原因としては,労働形態を問わず,「仕事や家事の忙しさ」,「家族の非協力」が多かったが,「妊娠に対する不満」を挙げたものもいた.主な相談相手としては,「夫」が最も多く,次いで,「母親」,「友人」の順であった	羽生田 護(東京医科大学 衛-公衆衛), 折井 亜子	母性衛生(0388-1512)30巻2号 Page294-298(1989.06)	原著論文	労働衛生; 精神保健; 予防医学; 妊産婦(心理学,衛生学)		ヒト; 妊娠; 女; 看護		母性衛生(0388-1512)30巻2号 Page294-298(1989.06)
2004116674	0	1	0	0					中年期女性の食行動・食習慣に関する実態及び意識調査	生活科学科学生の40～50歳代の母親475名を対象に郵送によるアンケート調査を行った.普段の食事状況として,朝食以外は欠食は殆どみられず,「疾病あり」群では間食及び夜食の摂取が多くみられた.主食の種類は「ごはん類」が良く摂取され,昼食では麺類の摂取率が高かった.食事の準備は,夕食にはかなりの時間をかけていたが,朝食においては5分以内が40歳代前半と有職者において10%もみられた.対象者の殆どが「健康だと思う」「まあまあ健康」と回答しており,健康だと思わない者は4.8%であった.健康上こころがけていることについて「食生活」があげられ,全対象者では60%であったが,40歳代前半では52%と低値であった.治療中の病気のある者の割合は加齢と共に増加していた.運動習慣のある者の割合は50歳代前半は36%に対し,40歳代前半は27%であった.ダイエットは40歳代前半で4割,50歳代前半で3割が経験し…	佐藤 玲子(尚絅学院大学), 後藤 美代子, 鈴木 道子	尚絅学院大学研究報告(0287-7244)50巻 Page201-211(2003.12)	原著論文/比較研究	質問紙法; 健康への態度; *食行動; 食事調査; 体重減少; 中年; 年齢因子; 意識調査; 間食		ヒト; 成人(19～44); 中年(45～64); 女		尚絅学院大学研究報告(0287-7244)50巻 Page201-211(2003.12)
2004116918	0	0	1	0					勤労が妊娠・分娩に及ぼす影響(第2報) 看護師に焦点を当てて	11年間に健診・分娩した産婦9278例を対象に,職業別に勤労が妊娠・分娩に与える影響について分娩記録のデータベースより分析を行った.第一段階として,勤労妊婦と非勤労妊婦に分け,第2段階として勤労妊婦を看護師と看護師以外に分け,妊娠経過・分娩経過・合併症等について分析した.勤労妊婦及びその中の看護師は年々増加傾向にあり,勤労妊婦は非勤労妊婦に比べて,妊娠悪阻・切迫流産・流産・過期産が多かった.看護師は他職種に比べて,切迫流産・切迫早産・早産が多かった.妊娠合併症の発現率は,保母・教員・美容師・看護師の順に多かった.流産率・早産率は職種別に差があることが明らかとなった	張 浩子(大阪労災病院 働く女性メディカルセンター), 廣瀬 一枝, 藤本 圭子, 大西 玲子, 山嵜 正人	大阪労災病院医学雑誌(0285-1334)26巻2002・2003号 Page21-24(2003.11)	原著論文/比較研究	*看護師; 職業別集団; 早産; 妊娠合併症; *流産-切迫; 就労女性	早産-切迫	ヒト; 妊娠; 女; 看護		大阪労災病院医学雑誌(0285-1334)26巻2002・2003号 Page21-24(2003.11)
2004119085	0	0	1	0					一企業の若年労働者における食物摂取習慣と食品摂取頻度及び健康診断結果との関連	将来の中高年労働者における生活習慣病発症の予防,健康増進のための保健指導を行うために,若年労働者の食物摂取習慣と食品摂取頻度,および健康診断結果との関連を明らかにした.18～29歳の労働者978名を対象とした.食物摂取習慣と性,年齢の間には,有意な関連が認められた.主要な食品や野菜の摂取頻度は食物摂取習慣不良群で全体的に少なく,反対に嗜好品は多く,その他の生活習慣も悪い人の割合が多かった.健康診断結果では,食物摂取習慣不良群の男性ではヘマトクリット,グルタミン酸ピルビン酸トランスアミナーゼ(GPT)が高く,女性ではヘモグロビンが低かった.男性では「満腹摂取」「早食い」,女性では「夜間の摂取」がBMI,GPTの異常者率と関連していた.若年労働者の食習慣についての指導は,性別,年齢などを考慮して行う必要がある.また,現在,健康診断結果に大きな異常はないが,肥満へつながる食べ方の是正や体重のコ…	高瀬 悦子(金沢医科大学附属病院 健康管理センター), 田畑 正司, 由田 克士, 森河 裕子, 西条 旨子, 角島 洋子, 三浦 克之, 中川 秀昭, 石崎 昌夫, 城戸 照彦, 佐伯 和子	北陸公衆衛生学会誌(0386-3530)28巻2号 Page81-88(2002.03)	原著論文/比較研究	飲酒; タバコ喫煙; 労働衛生; *食行動; 食事調査; 身体運動; 睡眠; ライフスタイル; 診断サービス; *健康状態		ヒト; 青年期(13～18); 成人(19～44); 男; 女		北陸公衆衛生学会誌(0386-3530)28巻2号 Page81-88(2002.03)
2004119090	0	0	1	0					女子における販売業務従事者の喫煙に対する仕事ストレスを中心とした心理的特性	ブルーカラーでありながら,ホワイトカラーの要素も有する販売業務において,如何なる心理社会的メカニズムで女子販売員の喫煙行動が成立するかを解明するために,仕事ストレスを含む心理的要因と喫煙行動との関係を調べた.喫煙者,非喫煙者,過去の喫煙者は,各々,81名,222名,14名であった.3群におけるQOL,SAS,SDSを比較した時,3群間に有意差が認められたのは,SASで,過去の喫煙者のSASは,現在の喫煙者のそれより有意に高かった.女子の販売業務従事者の喫煙の原因は仕事ストレスとは考えがたく,社会的支援が少ないことが大きな原因であると考えられた.禁煙する意志についての質問から,「量を減らしたい」と答えた人の仕事のコントロールが大きかったが,「量を減らしたい」と考える心理状況そのものに禁煙できない原因が考えられた	中村 裕之(金沢大学 大学院医学系研究科環境生態医学), 長瀬 博文, 大下 喜子, 松崎 一葉, 熊崎 努, 烏帽子田 彰, 荻野 景規	北陸公衆衛生学会誌(0386-3530)29巻2号 Page47-51(2003.03)	原著論文/比較研究	意欲; *タバコ喫煙; 労働衛生; 職業別集団; 心理的ストレス; 禁煙; 社会的支援; 就労女性; 労働量; *職業性ストレス		ヒト; 成人(19～44); 中年(45～64); 女		北陸公衆衛生学会誌(0386-3530)29巻2号 Page47-51(2003.03)
2004119093	0	0	1	0					コンピュータ関連企業における筋骨格系症状と職業要因,心理的要因及び生活習慣との関連	過重な物理的負荷以外による一連の筋骨格系自覚症状の要因を解明し,これらの予防・緩和や消失を目的として,勤労者の自覚症状と日常の生活習慣,職業性ストレス,心理的状態などの関係を総合的に検討した.対象集団で女性の筋骨格系症状有訴率が男性に比べ高かった.男性の事務系で筋骨格系症状がある者の方が喫煙習慣を有する割合が高かった.職業性ストレス調査では,男性の事務系の「社会的支援:家族・友人」で,症状がある者の得点が高かった.又,男性で筋骨格系症状と心理的状態の[疲労]に関連が認められた.筋骨格系疾患については,特に独立した強い危険因子が存在しているのではなく,多要因が背景にあるものと考えられた	由田 稲子(石川県立中央病院 看護部), 城戸 照彦, 佐伯 和子, 森河 裕子, 中川 秀昭, 由田 克士, 北岡 和代, 田畑 正司, 押野 榮司	北陸公衆衛生学会誌(0386-3530)29巻2号 Page64-69(2003.03)	原著論文/比較研究	質問紙法; 飲酒; タバコ喫煙; 職業別集団; 心理的ストレス; ライフスタイル; 腰痛(病因); 性別分布; 年齢因子; *肩こり(病因); 職業性ストレス		ヒト; 成人(19～44); 男; 女		北陸公衆衛生学会誌(0386-3530)29巻2号 Page64-69(2003.03)
2004120403	0	0	0	1				1	ホームヘルパーの就業実態 都市部の指定訪問介護事業従事者	都市部の一自治体において訪問介護事業に従事するヘルパーを対象に調査を行い,介護保険施行後のホームヘルパーの就業実態を明らかにした.回答者の95.5%は女性で,50歳以上が6割を占めた.81.4%が「登録型」で就業していた.登録型ホームヘルパーのヘルパー業務による平均月収は5.5万円で,常勤のヘルパーや社会保険への加入のあるパートタイマーとの差は大きかったが,登録型ホームヘルパーの65.4%は,収入を扶養控除内におさめることを希望し,就業理由は生きがい・社会参加を目的とする人が多かった.ヘルパー業務の経験年数は,全体では1年未満が2割を占め,介護福祉士資格を有する者は全体の6.7%であった	石橋 智昭(ダイヤ高齢社会研究財団), 佐久間 志保子, 滝波 順子, 西村 昌記, 古谷野 亘	厚生の指標(0452-6104)51巻1号 Page7-11(2004.01)	原著論文	在宅介護支援サービス; 所得; 都市; 訪問介護; 人員配置と勤務計画; 介護保険; *ホームヘルパー	実態調査	ヒト; 成人(19～44); 中年(45～64); 高齢者(65～79); 男; 女; 看護
2004126942	0	0	0	0	Infertility, pregnancy and childbirth	6	safety, work regulation, and prepostntal leave	safety, work regulation, and prepostntal leave	産前産後の就業継続に関する意識と育児支援の想定 妊産婦のインタビューから	産前の就業者50名を対象に,産前産後の就業状況と働き方の意識,産後の育児支援の状況などに関する半構成的面接調査を行った.産前に法定期間を上回り就業している人が4割近くおり,産後の就業復帰者にその傾向は強かった.又,勤務年数が短い人ほど産前の休業時期が遅かった.産前に就業する理由は自発的意志に基づいており,強制就業といえるものではなかった.産後の就業予定時期については法定休業時期より以前に開始する者はいなかった.産前に退職した者は子どもの発達状況をとらえた上で再就業についての主体的な希望をもっていた.産後の育児支援の想定対象には経産回数により特徴がみられ,初産婦は支援を期待できる理由として支援者が近くに居住していること,経産婦では支援者が無職或いは仕事を休めることを挙げていた	濱 耕子(長崎県立長崎シーボルト大学 看護栄養学部看護学科), 松山 敏剛	母性衛生(0388-1512)44巻4号 Page385-393(2003.12)	原著論文	*育児; 意識; 産褥; 母性福祉; 育児休業; 社会的支援; 就労女性; 妊産婦; 半構成的面接		ヒト; 妊娠; 成人(19～44); 女; 看護		母性衛生(0388-1512)44巻4号 Page385-393(2003.12)
2004135548	0	0	1	0					1989年と2001年の身体活動消費熱量の比較検討	人間ドック受診者の1日の身体活動消費熱量を検討し,1989年と2001年の人間ドック受診者間で身体活動消費熱量を比較検討した.1日の身体活動消費熱量において男性の30歳代と60歳代では有意に2001年の方が多い傾向が認められた.しかし,年代別・男女別の活動消費熱量に関しては一定の傾向を見い出すことはできなかった.男・女とも勤労での活動消費熱量は,40歳代女性をのぞく全年代層で1989年の方が多い傾向が認められた.通勤消費熱量は,40歳代女性を除いた全ての年代で2001年の方が多い傾向が認められた.又,運動消費熱量平均値の比較で男性では多くの年代で2001年の方が多い傾向であった.活動消費熱量の比較では,1989年は勤労が多く,2001年は通勤・運動が多い傾向であった	萎沢 利行(藤間病院 健康体力診断システム), 結城 真, 新井 浩一, 関 和威	埼玉県医学会雑誌(0389-0899)38巻3号 Page342-347(2003.12)	原著論文/比較研究	*運動活性; *エネルギー代謝; 加齢; 身体運動; ライフスタイル; 日常生活活動; 人間ドック; 病歴聴取; 労働; 保健行動	生活指導	ヒト; 成人(19～44); 中年(45～64); 高齢者(65～79); 男; 女		埼玉県医学会雑誌(0389-0899)38巻3号 Page342-347(2003.12)
2004135630	0	1	0	1					東西医学ヘルスドック「脳ドック」における高次脳機能検査の一報告	東西医学ヘルスドック「脳ドック」における高次脳機能検査結果を報告した.対象は,東西医学ヘルスドックの脳ドックで高次脳機能検査を選択した32名(男性25名,女性7名・平均60.79歳)で,事前に多面的初期痴呆判定検査(MEDE)b式・c式,精神的健康パターン診断検査(MHP),うつ病自己評定尺度(CES-D),矢田部ギルフォード性格検査(Y-G)を送付し,当日にMEDE A式を実施した.その結果,MEDE A式(知的機能判定)では全員健常域で,b式(自己評価)・c式(他者評価)では記入漏れを除く25名中自己・他者評価が一致していたのは19名で全員健常域であったが,他者評価が低い人が3名(全員無職),自己評価が低い人が3名(全員有職)であった.MHPでは,はつらつ型48.3%,へとへと型27.6%,ゆうゆう型20.7%,ふうふう型3.4%で,CES-Dでは気分障害群は5名(全員へとへと型),…	三輪 小百合(岐阜県立下呂温泉病院 精神科), 宮下 久子	岐阜県立下呂温泉病院・健康医学研究所年報(1348-9690)30号 Page13-18(2003.03)	原著論文	自己評価(心理学); *神経心理学的検査; 神経系診断; 知能; 知能検査; *脳ドック	高次脳機能障害(診断); 自己評価式抑うつ尺度	ヒト; 成人(19～44); 中年(45～64); 高齢者(65～79); 高齢者(80～); 男; 女		岐阜県立下呂温泉病院・健康医学研究所年報(1348-9690)30号 Page13-18(2003.03)
2004146467	0	0	1	0					弘前市立病院五階病棟における看護師の蓄積的疲労調査 CFSI(蓄積的疲労インデックス)を使用して	著者らの施設に所属する女性看護師29名を対象に,蓄積的疲労インデックス(CFSI)を用いたアンケート調査を行い,疲労の実態を分析した.その結果,当科看護師の蓄積的疲労徴候は基準パターンと比較し,全体的にチャートを上回っており,疲労感が強く,特に精神的面が高かったが,労働意欲の低下はあまりみられなかった.1週間の仕事の状況に関しては,仕事が忙しい程,身体的・精神的にも蓄積的疲労徴候が高いことが示唆された	小岩 郁子(弘前市立病院), 木村 真由子, 田中 貴子, 水木 真理子	弘前市立病院医誌(0918-7251)12巻1号 Page48-50(2003.12)	原著論文	質問紙法; 看護師; 志気; *疲労(診断)		ヒト; 成人(19～44); 中年(45～64); 女; 看護		弘前市立病院医誌(0918-7251)12巻1号 Page48-50(2003.12)
2004147677	0	0	1	0					就労女性の尿失禁の実態と腹圧性尿失禁の危険因子に関する分析	就労女性の尿失禁の実態から腹圧性尿失禁の要因に焦点を当てその関係性を明らかにすることを目的に,病院に勤務する看護師710人を対象に調査研究を行った.尿失禁経験者は29.7%で,失禁経験者のうち3.4%は高度の失禁状態が継続しており,失禁経験者のうち腹圧性尿失禁と判断した158人を危険因子の分析対象とした.年齢,分娩,肥満を相互に調整した調整相対危険度でみた尿失禁の危険因子は,加齢,分娩,尿路・子宮疾患の既往が危険因子であることを確認した	東 玲子(山口大学 医学部保健学科), 藤澤 怜子, 正村 啓子, 市原 清志, 中尾 久子, 奥田 昌之, 國次 一郎, 芳原 達也	山口医学(0513-1731)52巻6号 Page237-244(2003.12)	原著論文/比較研究	質問紙法; 加齢; 看護師; 危険因子; *尿失禁; *尿失禁-腹圧性; 肥満; 分娩; 有病率; 就労女性		ヒト; 成人(19～44); 中年(45～64); 女		山口医学(0513-1731)52巻6号 Page237-244(2003.12)
2004151221	0	1	0	1					医師・歯科医師・薬剤師調査の個票データを使用した届出率の推計	1955年以降の医師・歯科医師・薬剤師調査の登録者を対象として,1982年～2000年までの調査について生存率を補正しない届出率を推計し,2000年の調査について登録時平均年齢と過去の国勢調査結果を用いて登録年ごとの生存率を推計して,その生存率で補正した届出率を算出して比較した.生存率を補正しない届出率は医師87.08%,歯科医師84.98%,薬剤師71.58%であり,生存率を補正した届出率は医師90.30%,歯科医師87.15%,薬剤師72.98%であった.職種による違いが生じる理由として,薬剤師では他の2職と比較して女性が多く,生存率が高く,登録時平均年齢が若いことなどが考えられ,卒業後の就業状況ならびに調査に対する認識が異なっている可能性も考えられた	島田 直樹(慶応義塾大学 医学部衛生学公衆衛生学教室), 近藤 健文	日本公衆衛生雑誌(0546-1766)51巻2号 Page117-132(2004.02)	原著論文	*医師; *歯科医師; 生存率; 薬剤師; 登録		ヒト; 男; 女	10.11236/jph.51.2_117	日本公衆衛生雑誌(0546-1766)51巻2号 Page117-132(2004.02)
2004154318	0	0	0	0	Lifestyle related disease/health status	0	oral health	oral	口腔衛生教育が有効な勤労者の特徴	職域の40歳以下の勤労者509人(男性314人,女性195人)を対象に,歯科医師による検診と歯科衛生士による衛生教育を2年間実施し,1年目と2年目の歯周病の程度をCPITN(Community Periodental Index Treatment Needs)で評価するとともに,問診票から調査した生活習慣と歯周病の改善を比較検討した.歯周病疑い例の割合は男性は初年度43%で女性の約3倍認められたが,2年目には21%に低下した.男性群では,歯周病改善因子に歯科受診の実施を,改善阻害因子に年齢,喫煙習慣を認め,歯周の健康維持因子に運動習慣,歯磨き時間を認めた.また,女性群では,歯周の健康悪化因子に朝欠食習慣が,健康維持因子に歯科受診の実施が認められた	高田 康光(松下電器ホームアプライアンス社奈良健康管理室), 前田 友希, 礒田 千賀, 中西 理恵子	厚生の指標(0452-6104)51巻3号 Page25-29(2004.03)	原著論文/比較研究	患者教育; 健康教育; 口腔衛生; 労働衛生; *歯周疾患(予防,診断); 食事; 診断サービス; 歯磨き; *口腔ケア		ヒト; 成人(19～44); 男; 女		厚生の指標(0452-6104)51巻3号 Page25-29(2004.03)
2004157746	0	0	0	0	Work related disease	1	Musle skeletal disorder	MusleSkeletal	勤労者に伴う腰痛とQOL	勤労者に伴う腰痛の研究目的として,1)性,年齢,職業などの基本情報と腰痛に関する26項目の腰痛調査,2)健康日本21のガイドラインより抜粋した19項目のライフスタイル調査,3)SF-36 ver.1.20の3部からなる自己記入式問診票(腰痛DB)を作成した.そして,その腰痛BDを用いて勤労者492名を対象に調査を行い,腰痛の発症要因について分析した.その結果,腰痛の既往が腰痛発症のリスクファクターの1つであることが判明した.腰痛発症の主な作業原因は中腰,重量物運搬,不良姿勢で,腰痛有症状率は介護職62%,製造業37%,製薬会社31%であった.また介護作業は腰痛のハイリスク群であった.以上,これらのことからも,腰痛経験者の約30%,特に腰痛既往者の定期診断と女性介護職者の就労初期に作業管理指導が必要であることが示唆された	富永 俊克(山口労災病院 勤労者リハビリテーションセンター), 國司 善彦, 城戸 研二	日本職業・災害医学会会誌(1345-2592)51巻6号 Page423-427(2003.11)	原著論文/比較研究	質問紙法; 危険因子; 健康状態指標; 労働衛生; *生活の質; ライフスタイル; 疼痛測定; *腰痛(疫学)	SF-36; 労働者	ヒト; 成人(19～44); 中年(45～64); 男; 女		日本職業・災害医学会会誌(1345-2592)51巻6号 Page423-427(2003.11)
1993076461	0	0	0	0	Mental health	0	occupational stress	personal character of mental health	労働ストレスとタイプA行動パターン:総合健診システムにおける解析結果より	総合検診を受診した128人(男性99,女性29)平均年齢49.4歳にJAS FORM Cと東京都精神医学総合研究所作成の精神研式ストレス尺度を施行し検討した.A型行動パターンと労働ストレスの間に負の相関を示した.前者の人間がストレスを感じない可能性がある.また両者ともに,労働の種類に影響されない.後者は年齢とともに増加するが,前者は影響されない.無職は両者とも低値である.又管理職により前者が多いとすれば,非管理職者ではタイプAがやや少なく,よりストレスを労働に感じるかも知れない	福西 勇夫(東京都精神医総研), 岡部 祥平, 笹森 典雄	タイプA(0917-1223)3巻1号 Page79-82(1992.05)	原著論文	A型人格; 労働衛生; ストレス		ヒト		タイプA(0917-1223)3巻1号 Page79-82(1992.05)
2004166466	0	0	0	0	Lifestyle related disease/health status	1	lifestyle	others	一般職域集団におけるQOL(quality of life)と生活習慣の関連	一般人口のQOL調査票として国際的にも頻用され,信頼性,妥当性が確認されている日本語版SF36を用いて,一般職域集団(企業従業員)を対象にQOLの実態およびQOLと生活習慣の関連を調査した.QOLと有意に関連した属性因子は性別,年代,就業形態,家族構成で,生活習慣因子は食事,睡眠,運動,飲酒,受療の有無であった.性別ではQOLサブスケールの「身体機能」などにおいて男性のQOLが高く,年代では30歳代の「活力」が低く,50～60歳代は高かった.生活習慣では,食事の規則正しい者のQOLが高く,睡眠5時間未満の者は低かった.また運動する者がしない者よりも,飲酒者が非飲酒者よりも「活力」が高かった.よって,一般職域集団では,生活習慣として「食事の規則正しさ」と「睡眠」がQOLに関連すること,属性では身体的に女性のQOLが低いこと,また30歳代単身者の「活力」が低いことが示唆された	松下 年子(東京医科歯科大学 大学院医歯学総合研究科心療・緩和医療学分野), 松島 英介	日本社会精神医学会雑誌(0919-1372)12巻3号 Page285-295(2004.03)	原著論文/比較研究	質問紙法; 飲酒; 健康状態指標; 食事; 睡眠; *生活の質; ライフスタイル; 職場; 性別分布; 年齢分布	SF-36	ヒト; 成人(19～44); 中年(45～64); 男; 女		日本社会精神医学会雑誌(0919-1372)12巻3号 Page285-295(2004.03)
2004168844	0	0	0	0	Work related disease	3	Musle skeletal disorder	MusleSkeletal	新入社員の自覚疲労に関する研究(第1報) 立位作業姿勢を主とする新入高卒女性従業員における自覚疲労の推移	高卒繊維加工作業従業者13名(女)を対象に,入社直後から第16週まで日本産業衛生協会疲労研究会「自覚症状しらべ」III群30項目を用いて訴え率の推移を検討した.その結果,全体では第1週3日目が23.5%と高く,その後20%で推移し,5月連休の第5週に再度上昇した.I群「眠気とだるさ」の訴え率は同様に変化し,第1週3日目が43.4%,第5週34.8%であった.II群「注意集中の困難」は第1週最終日に20.0%と最大になり,それ以降は10%で,第5週に再上昇した.III群「局在した身体異和感」は10%程度で推移した.経験3年以上の13名(女)と比較すると,I群はほぼ同等で,他は新入者群が上回ったが,週平均では顕著な差異がなかった.週頭作業前後の訴え率の差(日内変化率)は,第1,2週が有意で,その後減少したが,第5週は8.89%と最大であった.週末と週頭の作業前訴え率の差(週内変化率)は第1,…	熊澤 光正(四日市大学 経済学部)	労働科学(0022-443X)79巻5号 Page251-260(2003.11)	原著論文/比較研究	意識性; *労働衛生; 徴候と症状; 追跡研究; *疲労; 就労女性; 立位		ヒト; 成人(19～44); 女		労働科学(0022-443X)79巻5号 Page251-260(2003.11)
2004169379	0	1	0	0					一無・二少・三多の健康習慣とBMI,ウエスト周囲径,体脂肪率の関係	2002年に人間ドックを受診し,調査のできた勤労中の7952名(男5991名:平均49.5歳,女1961名:平均45.2歳)を対象に,一無(禁煙),二少(少食,少酒),三多(多動,多休,多接)の六つの健康習慣の実行状況と,body mass index(BMI),ウエスト周囲径,体脂肪率との関係について検討した.六つの健康習慣の実行数が0～2項目の場合を少実行群,3もしくは4項目の場合を中実行群,5もしくは6項目の場合を多実行群として比較検討した結果,少実行群に比べ,多実行群ではBMI,ウエスト周囲径,体脂肪率は有意に低値であった.男性においてBMIが25kg/m2以上の者が占める比率は,少実行群は38.3%,中実行群は29.6%,多実行群は20.7%であった.ウエスト周囲径が85cm以上の者が占める割合は各々54.6%,48.0%,38.4%であった.体脂肪率23%以上の者が占める割合…	和田 高士(東京慈恵会医科大学健康医学センター), 福元 耕, 常喜 真理, 吉澤 祥子, 中崎 薫, 橋本 博子, 池田 義雄	肥満研究(1343-229X)9巻3号 Page348-352(2003.12)	原著論文/比較研究	運動療法; 患者教育; ライフスタイル; 体格; *肥満(治療,診断); 禁煙; 保健行動; BMI; 栄養指導; 体脂肪率	生活指導	ヒト; 成人(19～44); 中年(45～64); 男; 女		肥満研究(1343-229X)9巻3号 Page348-352(2003.12)
2004169953	0	1	0	1					歩行のパラメータの負荷依存性	荷物を持っての歩行動作の解析目的で,歩行速度・歩幅・単位時間あたりの歩数(歩行率)などの歩行パラメータの負荷依存性について検討した.被験者は20歳代6名(男性4名・女性2名),30歳代3名(男性のみ)と50歳代男性1名の計10名で,実験では400mの距離を1～25kgの負荷をかけて歩行し各パラメータを測定した.バラツキは大きいもののいずれのパラメータも負荷によって増加あるいは減少する傾向を示し,それを直線にフィットさせることで負荷依存性を求めた.その結果,歩行速度・歩幅はわずかな例外を除いて負荷とともに減少したが,歩行率は増加する例と減少する例が同程度であった.この結果を説明するため,歩行に必要な仕事は地面と足底の摩擦であり,負荷により体重心が低下するという事実を用いたモデルを構成して解釈を試みた.その結果,歩行速度・歩幅は負荷とともに減少するが,歩行率は被験者の状況により負荷とともに増…	森本 安夫(明治鍼灸大学 物理教室), 伊藤 譲, 望月 弘貴	明治鍼灸医学(0912-2419)32号 Page49-56(2003.09)	原著論文	*歩行	速度; パラメーター	ヒト; 成人(19～44); 中年(45～64); 男; 女		明治鍼灸医学(0912-2419)32号 Page49-56(2003.09)
2004172920	0	0	1	0					小児専門病院に勤務する看護師の職務ストレスとサポートに関する研究	小児専門病院に勤務する看護師の属性による,職務ストレス認知とサポート認知の関連を明らかにすることを目的にアンケートを実施し,178名(女性174名,男性3名,無回答1.平均年齢34.5±8.7歳)より回答を得た(有効回収率50.6%).その結果,職務ストレス認知には,新卒率(病棟看護スタッフに占める看護経験1年未満の新卒看護師の割合)が影響を与えていた.また,サポート認知は,看護経験「3年未満」「6年以上」では「上司」からのサポートを多く受けており,小児看護経験「3年未満」「3年以上6年未満」では「同僚看護師」から多くのサポートを受けていることがわかった	河上 智香(大阪大学 大学院医学系研究保健学専攻), 藤原 千惠子, 仁尾 かおり, 石見 和世, 文字 智子, 高田 一美, 高谷 裕紀子	大阪大学看護学雑誌(1341-3112)10巻1号 Page11-20(2004.03)	原著論文	質問紙法; *小児看護; 看護師; 労働衛生; ストレス; 専門病院; 社会的支援; 小児病院; *職業性ストレス		ヒト; 成人(19～44); 男; 女; 看護		大阪大学看護学雑誌(1341-3112)10巻1号 Page11-20(2004.03)
2004176689	0	1	0	0					食事記録法と食品摂取頻度調査法の比較検討	数年来,経口摂取される葉酸量とほかの栄養素を推測するため,3日間の食事記録法を活用してきたが,対象者とデータ解析者に多大な心労と労働を要求するものである.そこで食品摂取頻度調査法を採用し,得られたデータを食事記録法と比較して,その臨床的有用性について検討した.食品摂取頻度調査票は,特定期間中における各食品の摂取頻度を尋ねるものである.女性67名を対象とし,3日間食事記録法と食品摂取頻度調査法による10栄養素(葉酸,エネルギー,蛋白質,脂質,炭水化物,カルシウム,鉄,ビタミンA,ビタミンB2,ビタミンC)の値を比較検討した.6栄養素が有意差を示したが,後者で得られた8栄養素は,前者の100±15%以内に収まった.また,葉酸経口摂取量と葉酸血清濃度とは相関しなかった.食品摂取頻度調査法は,一般大衆の健康管理・栄養指導のためには有用な手段であるが,食品摂取頻度調査票は,葉酸とビタミンCの数値を…	近藤 厚生(小牧市民病院 泌尿器科), 上平 修, 岡井 いくよ, 後藤 百万, 小澤 秀夫	臨床栄養(0485-1412)104巻4号 Page449-453(2004.04)	原著論文/比較研究	イムノアッセイ; *栄養必要量; 食行動; 食物の嗜好; Folic Acid(血液); *食事記録; 発光測定	化学発光免疫測定	ヒト; 成人(19～44); 女		臨床栄養(0485-1412)104巻4号 Page449-453(2004.04)
2004183034	0	1	0	1					区間死亡確率による若年死亡の市町村ベンチマーキング	区間死亡確率(LSM)による若年死亡の市町村ベンチマーキングを行った.対象は,平成12年10月1日現在の四国内216市町村で,厚生労働省の平成12年市町村別生命表を用い,年齢区間を0-65歳に設定し,さらに0-40歳,40-65歳に分けて算出した.その結果,LSM65は男性7.8,女性5.9の市町村格差で,地理的分布では男性は山間部,南部,南西部で高く,女性は山間部,半島・岬の一部で高かった.LSM40は男性3.9,女性4.6で女性の方が男性より市町村格差が大きかった.LSM40-65は男性7.4,女性4.4の市町村格差を認めた.これらの格差は100人当りの死亡数であり,インパクトの大きい指標として当該市町村の位置づけと早世予防対策の優先度の把握が可能となり,政策指標として有用と考えられた	平尾 智広(香川大学 医学部医療管理学), 實成 芳, 星野 礼子, 辻 よしみ, 實成 文彦	四国公衆衛生学会雑誌(0286-2964)49巻1号 Page130-133(2004.02)	原著論文/比較研究	確率; 死亡; *死亡率; 生命表; 四国地方	地域差	ヒト; 男; 女		四国公衆衛生学会雑誌(0286-2964)49巻1号 Page130-133(2004.02)
2004198633	0	1	0	1					青森県における市町村別自殺死亡の地域差について	青森県の自殺死亡の状況をとらえるため,平成10年～平成13年の4年間について青森県内67市町村の標準化死亡比(SMR)を全体および男女別について算出し,χ2検定と,期待値が5未満の場合はポアソン検定により統計的に地域差を求めた.また,社会指標とSMR値との間で相関係数を求め,地域差の関連要因について分析を行った.男性は黒石市,天間林村,六戸町,平賀町,市浦村の5市町村,女性は田子町,階上町の2町村が自殺が有意に高い地域であった.地域差の関連要因は,SMR値全体(男女計)およびSMR男性での水稲収穫率で正の,婚姻率および水道普及率で負の有意な相関がみられた.全体では第一次産業割合(農業)で正の,男性では受診率(気分障害=鬱病など)で正,単独世帯,第一次産業割合(漁業),出稼ぎ(労働人口あたり)で負の有意な傾向がみられた.自殺死亡数の少ない女性では社会指標との関連はみられなかった	瀧澤 透(琉球大学 大学院医学研究科), 坂本 真士, 田口 学, 竹之下 由香, 田中 江里子, 山下 志穂, 菅原 育子, 渡邉 直樹	自殺予防と危機介入(1883-6046)25巻1号 Page65-69(2004.03)	原著論文/比較研究	*自殺; 死亡率; 地方自治体; 青森県	地域差; 標準化死亡比	ヒト; 男; 女		自殺予防と危機介入(1883-6046)25巻1号 Page65-69(2004.03)
1993181953	0	0	1	1					一新興宗教信者における性格および信仰心理について 信仰心理および一般住民群との比較をとおして	茨城県T市の新興宗教団体Rの一支部Iの一般信者240人を対象にして,自己記入式による新福式性格インベントリー(SSPI)および信仰関連事項などを調査した.さらに,信者群226人(回収率94.2%)のSSPI結果とこの支部近くに位置する町の一般住民(一般群)におけるSSPI結果とを比較検討した.1)入信契機,理由として,心身の病気,性格改善,家庭不和,子供の登校拒否,配偶者の問題飲酒など精神科臨床での訴えと重なる問題が認められた.2)霊など超自然的存在,力を体験した者は男女それぞれ1人であった.3) SSPIの結果から,信者群は一般群と比較して,男女ともに対人関係適応において,自己評価が低いこと,さらに女性では,仕事面でも自己評価の低いことが認められ,自信の低いことの現れと考えられた.4)一方,高齢男性において,信者群と一般群のSSPI結果に差がほとんど認められないことから,この信仰は精神…	佐藤 親次(筑波大学), 滝口 直彦, 庄司 正実, 他	社会精神医学(0387-2564)15巻3号 Page204-212(1992.09)	原著論文	宗教; 性格		ヒト		社会精神医学(0387-2564)15巻3号 Page204-212(1992.09)
2004219977	0	0	0	0	Work related disease	0	shift	shift	看護職の交代勤務の形態と蓄積的疲労の関係	総合病院に勤務する女性看護師を対象に,二交代勤務と三交代勤務の蓄積的疲労の相違を明らかにすることを目的にアンケートを実施し,二交代勤務者60名(有効回答率88.2%),三交代勤務者111名(有効回答率94.1%)より回答を得た.アンケートには蓄積的疲労徴候調査の質問紙(「蓄積的疲労徴候インデックス」(CFSI))を用い,連続1週間の勤務の最終日に実施した.その結果,看護師は平均的な女性よりも慢性疲労徴候や身体不調などの身体的側面で疲労度が高い傾向にある一方,不安やイライラといった精神的側面では低い傾向にあることが分かった.また,二交代勤務の看護師は三交代制勤務の看護師よりも疲労度が低く,とくに精神的な側面での疲労が低い傾向にあることが分かった	中山 晃志(大分県立看護科学大学 人間科学講座健康情報科学研究室), 佐藤 和子	看護管理(0917-1355)14巻5号 Page408-411(2004.05)	原著論文	質問紙法; *看護師; 労働衛生; ストレス; 心理的ストレス; 疲労; 病院看護業務; 人員配置と勤務計画; 意識調査; 職業性ストレス; 交代制勤務		ヒト; 女; 看護	10.11477/mf.1686100732	看護管理(0917-1355)14巻5号 Page408-411(2004.05)
2004222114	0	0	0	0	Career /education/ satisfaction/self-efficacy	0	career	医療従事者	介護支援専門員の業務に関する課題と役割認識	佐賀県のケアマネジャー80名(男性15名,女性65名.27～63歳,平均年齢42.2歳)を対象に,業務の問題点と役割認識についてアンケートによる実態調査を実施した.勤務形態は兼務が6割,専任が4割であった.調査の結果,以下のことが分かった.業務上の問題点として,「利用者や家族の生活状況を把握する時間がない」(47.5%)など,業務に充てる時間が不足していることが認められた.生活・健康状況については,9割以上が健康上の問題を抱えていた.ケアマネジャーの役割認識の不明確さの内容として,「不明確なゴール」(85.0%),「利用者の理解のあいまいさ」(82.5%)などが認められた.具体的な業務の実施状況では,45項目の平均点は5点満点で3.2点と低く,とくに「モニタリングと評価」の過程において低かった	木村 裕美(佐賀大学 医学部地域・国際保健看護学講座), 小野 ミツ	日本看護福祉学会誌(1344-4875)9巻2号 Page64-74(2004.03)	原著論文	質問紙法; 社会的役割; 地域保健医療サービス; *介護支援専門員; 介護福祉士; 佐賀県	実態調査	ヒト; 成人(19～44); 中年(45～64); 高齢者(65～79); 男; 女; 看護		日本看護福祉学会誌(1344-4875)9巻2号 Page64-74(2004.03)
1993202493	0	0	0	0	Mental health	0	occupational stress	predictor for mental health	女性医師の抑うつとその要因に関する研究	女性医師の抑うつ状態の実態とその要因について検討した.対象は女性医師457名である.対象者に自己評価式抑うつ尺度SDSと仕事,生活状況に関する質問紙を郵送し,回収した.回収率は43.3%であり,208名をその後の分析に供した.1) SDS評価により,軽度の抑うつ症状が認められたのは28.8%,中程度以上の抑うつ症状が認められたのは3.9%であった.2)抑うつ症状と仕事や生活状況の要因を検討したところ,仕事の過労や疲労,家事の負担度の高さ,家事の不満足度,喫煙などが抑うつ群では有意に高かったが,家族構成員数などの家族の要因は両群で有意差はなかった	忠井 俊明(京都教育大学), 金井 秀子, 片桐 剛, 他	社会精神医学(0387-2564)15巻4号 Page296-301(1992.12)	原著論文	医師; うつ病(病因)		ヒト; 女		社会精神医学(0387-2564)15巻4号 Page296-301(1992.12)
2004222961	0	1	0	1					日本血圧MAP	厚生労働省による国民栄養調査(1976～1997年)の個別データをもとに血圧の地域差・年代差を解析した.個別データを前期(1976～86年)と後期(1987～97年)に区分し,40～69歳を対象に収縮期血圧・拡張期血圧の平均値,高血圧有病率,高血圧治療率を年齢調整して性別,都道府県別,地域ブロック別に比較検討した.その結果,全体でみると前期に比べて後期は収縮期血圧が男性で1.7mmHg,女性で2.5mmHg低下していた.拡張期血圧は男性で0.4mmHg上昇し,女性で0.3mmHg低下していた.前期・後期とも収縮期血圧は北陸地方で最も低かった.高血圧有病率と収縮期血圧の県別順位には相関が認められた.女性では高血圧治療率と収縮期血圧との間に負の相関が認められ,男性に有意な相関は認められなかった	加藤 香廉(岩手医科大学 医学部衛生学公衆衛生学), 大澤 正樹, 小栗 重統, 松村 康弘, 柳川 洋, 岡山 明	日本循環器病予防学会誌(1346-6267)39巻2号 Page120-126(2004.04)	原著論文	栄養調査; *高血圧(疫学); 有病率; 性別分布	地域差	ヒト; 成人(19～44); 中年(45～64); 高齢者(65～79); 男; 女	10.11381/jjcdp2001.39.120	日本循環器病予防学会誌(1346-6267)39巻2号 Page120-126(2004.04)
2004230918	0	0	0	0	Infertility, pregnancy and childbirth	0	safety, work regulation, and prepostntal leave	safety, work regulation, and prepostntal leave	産前産後休業に関する実態調査 産後1年6ヵ月の女性と就業中の妊婦が持つ意識の検討	産後1年6ヵ月の女性と妊娠後期の就業主婦に対し,産前産後休業を取得することに関する意識調査を行った.その結果,産前産後のいずれかの時期に就業した者は47.5%であり,そのうちパートタイム就業者が4割を占めていた.産後に復職した女性の4割以上は分娩予定日前6週を過ぎた時期(制度で定める休業期間)に就業していた.復職者における制度の利用率は71.1%であり,制度通りに産前6週間休業した者は31.5%と少なかった.就業主婦の50%が休業取得に対し気兼ねを感じていた.制度で定める休業期間を正しく理解していた者は54%であり,制度の存在自体を知らない者が1%あった.以上の結果から,産前休業の制度の通りに休業している者が少ない現状が明らかになったが,産前の休暇取得が就業者の申請に基づいて実施される現行制度の下では,女性が気兼ねなく利用できる事業所や周囲の社会的配慮が必要である	濱 耕子(長崎県立長崎シーボルト大学 看護栄養学部看護学科), 松山 敏剛	母性衛生(0388-1512)45巻1号 Page77-86(2004.04)	原著論文/比較研究	質問紙法; 経産回数; 産褥; *育児休業; 就労女性	実態調査	ヒト; 妊娠; 女; 看護		母性衛生(0388-1512)45巻1号 Page77-86(2004.04)
1993246974	0	0	0	0	Mental health	1	occupational stress		テクノストレス症候群に関する研究(第3報) テクノ症的傾向とコンピュータ作業従事者の労働状況・背景要因との関係	テクノ症的傾向の労働時間内のコンピューター作業の割合を,電気メーカー11社のコンピューター従業者273名(男性:241名,女性32名)で調べた.年齢・勤続年数とともにその関連性を検討したところ,いずれもテクノ症的傾向は有意な関連性を認めなかった	春日 伸予(東京慈恵会医科大学 環境保健医)	心身医学(0385-0307)32巻7号 Page547-551(1992.10)	原著論文	コンピュータ; ストレス; 適応障害; 労働		ヒト	10.15064/jjpm.32.7_547	心身医学(0385-0307)32巻7号 Page547-551(1992.10)
1994001475	0	0	1	0					精神疾患の再発をめぐって ストレスと心身症の再発 とくに気管支喘息について	心理社会的要因が,発症や経過に重要な意義をもつ心身症の代表的な疾患として,気管支喘息を取り上げ,長期寛解や再発について心理社会的側面や身体的側面から検討を加えた。大学新入生に対する調査で,喘息が長期(自然)寛解した群では,アレルギー素因は残したままで寛解しており,気道過敏性は喘息と健常群の中間の値を示していることがわかった。このことから,長期寛解者でも生活状況によっては再発しうることが示唆された。成人喘息134((うち再発例29)名に対する調査で,再発群のアレルギー素因は喘息継続群と同等で,再発年齢は20代に多いことや,再発前の2年間に体験したストレスを伴う生活上の出来事が健常群より高いことが明らかになった。女性では,結婚・妊娠・家庭内ストレス,男性では仕事に関するストレスや過労が再発前に多く認められた	永田 頌史(国立精神・神経センター精神保健研究所)	脳と精神の医学(0915-7328)3巻2号 Page191-199(1992.04)	原著論文	再発; 心身症; ストレス; 喘息(心理学)		ヒト		脳と精神の医学(0915-7328)3巻2号 Page191-199(1992.04)
2004234706	0	1	0	1					内科系産業医が現場で出会った精神疾患	アパレル企業での28ヵ月の産業保険活動で出会った精神疾患について報告した.社員948名中,相談を受けた56名が精神疾患であった.うち24名がうつ病,15名が不安神経症,1名が統合失調症であった.40名が女性で,うち31名が25～34歳で結婚に関する悩みが誘因になっていた.この会社独特のシステムがデザイナー,パタン・メイクとして働く女性に多大な負担をかけており,これらの職種は契約社員が多く,雇用不安を抱えており,超過勤務による負担も大きかった.業務上の負担にこの年代の女性特有の私的なストレスが加わり相談率が高くなったと思われた.他覚症状は休暇・遅刻が多い,感情の起伏が激しすぎる,業務能率低下などであったが,非常識なメールの使用も注意すべき症状であった.内科系産業医にとって,精神科専門医との連携が重要であると思われた	豊島 裕子(東京慈恵会医科大学 生理学第2講座宇宙航空医学研究室)	心身医学(0385-0307)44巻6号 Page433-441(2004.06)	原著論文	医師; うつ病; 産業医学; *労働衛生; 心理的ストレス; 精神保健; *精神疾患(診断); 統合失調症; 紹介と相談; 産業医; 職業性ストレス		ヒト; 成人(19～44); 男; 女	10.15064/jjpm.44.6_433	心身医学(0385-0307)44巻6号 Page433-441(2004.06)
2004249399	0	0	0	0	Career /education/ satisfaction/self-efficacy	1	career	医療従事者	看護職のキャリア形成と自己概念に関する研究	看護師のキャリア形成に対する姿勢と自己概念の関係を明らかにすることを目的にアンケートを実施し,2011名(女性1970名,男性41名)より回答を得た(回収率86.8%).その結果,看護の仕事を職業として意味のあるものと感じている者は自分の能力に自信を持ち,かつ専門職としての成長欲求を持ちながら,職業を継続する意志を強くしていた.こうした自己実現への意志は,経験年齢と関係があったが,その一方で,経験年数3年以下の者も「自分の資質や能力を活かす仕事をしたい」が有意に高い傾向を示しており,経験の浅い看護師においても学習意欲や向上心が高いことが窺えた	山内 京子(呉大学 看護学部看護学科), 戸梶 亜紀彦	看護学統合研究(1346-0692)5巻2号 Page6-17(2004.03)	原著論文	質問紙法; *看護師; 志気; 自己概念; 職務満足度; 管理看護; 看護ケア; *看護生涯教育	看護実践	ヒト; 成人(19～44); 中年(45～64); 男; 女; 看護		看護学統合研究(1346-0692)5巻2号 Page6-17(2004.03)
2004249402	0	0	1	1					ターミナル期にある子どもをもつ家族への精神的援助に関する看護師の認識	ターミナル期にある子どもをもつ家族への精神的援助に対する看護師の必要性の認識と実践を明らかにすることを目的に,小児病棟に勤務する看護師36名(女性.21～60歳,平均年齢31.6±9.33歳)にアンケートを実施した.その結果,多くの看護師が家族への精神的援助の必要性を認識していたが,家族が医療者に対して抱く敵対心などの思いへの「理解」や,子どもの病気を受け入れられない家族の気持ちへの「共感」については,「非常に必要である」とする看護師が比較的少なく,必要性を認識していない看護師もいた.また,ほとんどの看護師が家族への精神的援助の必要性を認識していたが,「十分実践している」と答えた看護師の割合は少なかった.とくに,感情の「表出」を促す援助や,思いの「理解」,気持ちの「共感」の援助の実践については,「十分実践している」と答えた看護師は50%に満たなかった	竹中 和子(呉大学 看護学部), 後藤 理恵, 佐野 美紀, 高野 夏子	看護学統合研究(1346-0692)5巻2号 Page61-65(2004.03)	原著論文	質問紙法; 家族; 小児看護; 看護師; 共感; 医療従事者-家族関係; *ターミナルケア; *家族看護; 精神的援助	家族心理	ヒト; 成人(19～44); 中年(45～64); 看護		看護学統合研究(1346-0692)5巻2号 Page61-65(2004.03)
2004250908	0	0	0	0	Menstruation, menopause, and genital concerns	0	menopause	menopause	更年期からの食	更年期外来非受診の一般就労女性62例の更年期症状,栄養素摂取状況および生活状況の調査を行った.大きな地域差はなく,どの地域においても三大栄養素のバランスは保たれていた.ビタミン・ミネラル摂取不足度スコアは高値となり,摂取量が少ないことが分かった.SMIとビタミン・ミネラル摂取不足度スコアとの相関関係は,どのビタミン・ミネラル類にも見いだされなかった.食事時間,食事量,朝食や夜食,間食などの摂取には気をつけている者が多く,生活習慣も特に問題はなかったが,運動を定期的にしている者は少なかった.更年期外来非受診者では食事量や食習慣,生活習慣など全般に気をつけているが,受診者では食習慣や生活習慣の乱れがあることから,これらが更年期症状の出現に何らかの影響を及ぼしていることが考えられた	川島 由起子(聖マリアンナ医科大学附属病院 栄養部), 柴田 みち	更年期と加齢のヘルスケア(1347-801X)3巻1号 Page112-117(2004.04)	原著論文/比較研究	Calcium; Thiamine; Vitamin A; 質問紙法; 栄養調査; 健康状態指標; *食行動; 鉄; 閉経後; *更年期障害(診断)	地域差	ヒト; 成人(19～44); 中年(45～64); 高齢者(65～79); 女		更年期と加齢のヘルスケア(1347-801X)3巻1号 Page112-117(2004.04)
2004267870	0	0	0	0	Work and balance	0	rework	rework	脳卒中発症後の職業復帰	脳卒中症例における職業復帰について職種を含めた検討を行った.対象は過去8年間,当院にて加療した60歳以下の初発脳卒中症例のうち,発症時に就業していた146例(平均年齢52.2歳,男性112例,女性34例)である.これらの症例について,退院時の麻痺等の状況,日常生活動作能力(FIMで評価)について調査し,退院後の生活状況及び職業復帰状況についても調査を行った.職種については日本標準職業分類の大分類を用いて分類した.105例で回答が得られ,全体の職業復帰率は63%で,52%の症例で元通りに職業復帰していた.職種では管理職・事務職で職業復帰率が高い反面,建設業・販売業で職業復帰率が低かった.麻痺については重症な症例ほど職業復帰率は悪く,退院時のFIMは職業復帰群で有意に高い傾向を認めた.職業復帰には身体能力のみでなく複数の要因が関与することが確認でき,これらの結果を今後の脳卒中診療,リハビリテ…	平松 和嗣久(中国労災病院勤労者リハビリテーションセンター), 豊田 章宏, 真辺 和文	リハビリテーション医学(0034-351X)41巻7号 Page465-471(2004.07)	原著論文/比較研究	質問紙法; 職業; 日常生活活動; 職業リハビリテーション; *脳卒中(リハビリテーション,予後)	機能的自立度評価法	ヒト; 成人(19～44); 中年(45～64); 男; 女	10.2490/jjrm1963.41.465	リハビリテーション医学(0034-351X)41巻7号 Page465-471(2004.07)
2004268451	0	1	0	0					女性の社会的身分の平等 年金改革をめぐって	【目的】今日,公的年金をめぐり,さまざまな改革案が提案され,活発に議論されている.とりわけ,女性をめぐる年金は,第3号被保険者としての保険料負担,離別女性の年金権,女性固有のライフサイクルと年金加入期間など多くの問題を抱えている.本論文は,憲法14条の「法の下の平等」と13条の「個人の尊重」を女性の年金問題に応用し,さらに関連する判例を検討することにより,新たな視点で年金改革問題を捉え直す.【対象および方法】女性の年金問題を整理し,その中から第3号被保険者の保険料負担問題を取り上げる.ついで,憲法14条の平等概念を彫琢し,形式的平等と実質的平等の違いを明らかにする.さらに,社会的身分の内容を検討し,専業主婦と勤労女性の違いを法的に規定し,平等性を論証する.また,この平等性概念を用いて,併給問題の判旨を検討し,評釈する.【結果】1.専業主婦と勤労女性は,それぞれ異なった社会的身分と捉えるこ…	片岡 陽子, 朝日 讓治, 久米 美代子	日本ウーマンズヘルス学会誌(1347-5894)3巻 Page27-36(2004.06)	原著論文	育児; 社会的優越性; 女性; 偏見; 法律; 社会的役割; 離婚; *女性の権利; *年金; 裁判		ヒト; 女; 看護		日本ウーマンズヘルス学会誌(1347-5894)3巻 Page27-36(2004.06)
2004269066	0	0	1	0					中高年前勤労者への口腔衛生教育の効果	中高年以後の歯の喪失と偏った生活習慣による生活習慣病の予防として口腔衛生教育を職域に導入した.2年間継続し,定期健康診断結果と用いて男女別に歯科衛生教育の効果を検討した.男性154名,女性88名を対象にした.男性で歯周病罹患率が高く,検診と教育後には男女とも同等の罹患率になった.初回の歯科検診後,歯周組織状態が悪化したり改善しなかった対象男性ではBMIは高値でないものの,脂肪肝や運動習慣が少ないなどの肥満に陥りつつある特徴を示した.40歳以下の男性集団で同じ職場の女性集団と比べ3倍の歯周病罹患率を認め,歯科検診と口腔衛生教育を実施することは有効であることを示した.男性対象で改善が認められなかった群は,ALT,ASTの高値と運動習慣が少ない特徴を認めた	高田 康光(松下電器産業 ホームアプライアンス社奈良健康管理室), 前田 友希, 礒田 千賀, 中西 理恵子	松仁会医学誌(0388-9734)43巻1号 Page61-65(2004.04)	原著論文/比較研究	Aspartate Aminotransferases(血液); 危険因子; 健康教育; 口腔衛生; *労働衛生; *歯周疾患(予防,診断); 性因子; 発生率; 診断サービス; 心筋虚血(病因)		ヒト; 成人(19～44); 男; 女; 歯学		松仁会医学誌(0388-9734)43巻1号 Page61-65(2004.04)
2004269099	0	0	0	1					専門職の職種,職位別にみたチーム医療の認識に関する研究	医療機関における専門職のチーム医療に対する認識について,職種及び職位による違いを明らかにすることを目的にアンケートを実施し,30病院(回収率65.2%)の1205名(男性215名,女性988名.平均年齢34.8±9.8歳)より有効回答を得た.回答者の職種は,医師112名(9.3%),看護師813名(67.5%),リハビリ職116名(9.6%),理学療法士78名(6.5%),作業療法士28名(2.3%),言語聴覚士10名(0.8%)などであった.アンケートの25項目の平均点では,リハビリ職が協働意識やアセスメントなど18項目で他の職種より高かった.一方,医師は研修参加とリーダーシップ,看護師はチーム医療による仕事の増加の負担感で,それぞれ他の職種より高くなっていた.また,「チーム医療の中でリーダーシップが取れる」は,医師以外の職種の平均点が低く,管理職においても平均点は低かった	坂梨 薫(広島県立保健福祉大学 看護学科), 中村 裕美子, 山中 道代, 半田 陽子, 鷹野 和美, 大森 紀美子	人間と科学: 広島県立保健福祉大学誌(1346-3217)4巻1号 Page47-59(2004.03)	原著論文/比較研究	質問紙法; 医師; 看護師; *チーム医療; 意識調査; 言語聴覚士; 作業療法士; 理学療法士; 広島県		ヒト; 成人(19～44); 中年(45～64); 男; 女		人間と科学: 広島県立保健福祉大学誌(1346-3217)4巻1号 Page47-59(2004.03)
2004277673	0	0	1	0					介護以前の主観的人間関係からみた介護負担感に関する疫学的研究	主介護者と介護対象者における「介護以前の人間関係」が介護開始以後の介護負担感に影響を与えるという仮説により,主介護者の介護負担感と他の個別的および環境的要因との関連性について検討した.アンケートは65歳以上の介護保険対象者を介護する女性の主介護者125名を対象として,zarit介護負担尺度(以下,zarit尺度)および,主介護者,介護環境,介護対象者のそれぞれの特性について調査した.介護以前の人間関係による「良好群」「普通群」「非良好群」の3群に群分けを行って検討した結果,zarit尺度の合計得点(モデルI)において,またzarit尺度の因子分析により抽出された14項目の合計点(モデルII)においても「非良好群」の介護負担感が有意に高い傾向を示した.次にモデルIとIIをそれぞれ目的変数とし,アンケート項目を説明変数として行ったステップワイズ重回帰分析の結果,「非良好群」が有意に高い7項目…	大嶋 伸雄(昭和大学 医学部公衆衛生学教室), 星山 佳治, 川口 毅	昭和医学会雑誌(0037-4342)64巻2号 Page215-228(2004.04)	原著論文/比較研究	質問紙法; 家族特性; 環境; 心理的ストレス; 人間関係; 家族関係; 臨床研究・疫学研究; 介護	*介護者-患者関係; *介護負担; 家庭環境	ヒト; 成人(19～44); 中年(45～64); 高齢者(65～79); 女	10.14930/jsma1939.64.215	昭和医学会雑誌(0037-4342)64巻2号 Page215-228(2004.04)
2004287076	0	0	1	0					看護職員のキャリア開発に対する意識	現在の人材育成における課題を明確にするために,2002年2月13日～28日の間,看護職員の年齢や職位などに伴うキャリア開発に対する意識と行動,CDP(carrier development program)の必要性,キャリア開発を阻害していると考えられる要因などについて,県立4病院・がん検診センター・身体障害者総合リハビリテーションセンターで勤務する看護職員を対象として質問紙調査を行った.調査表は751名に配布し676名が回収できた.そのうち回答不備を認めた13件を削除し663件を対象とした.年齢は40歳代が41.8%を占めており,平均年齢は40.0歳であった.女性が95.5%を占めていた.「キャリア開発に対する意識」は全般に高く,「キャリア開発に関する行動」及び「CDP必要性に対する意識」は,職位や年代が高い職員およびキャリア目標のある職員が高かった.キャリア開発を阻害する要因は89.…	池田 哲代(香川県立中央病院), 臼杵 たみ子, 山田 悦子, 木下 順子	香川県立中央病院医学雑誌(0286-3103)23巻 Page45-51(2004.03)	原著論文	質問紙法; *看護師; *スタッフ開発; 意識調査		ヒト; 成人(19～44); 中年(45～64); 看護		香川県立中央病院医学雑誌(0286-3103)23巻 Page45-51(2004.03)
2004287089	0	1	0	1					腰椎椎間板ヘルニアの予後調査	腰椎椎間板ヘルニアの予後調査を行った.対象は,腰椎椎間板ヘルニアで治療を受けた62例(男性40例,女性22例・平均52歳)で,電話アンケート調査に回答のあった34例(回答率54.5%)について予後を評価した.初診時の症状は腰痛+下肢痛(15例),下肢痛(12例)が多く,ヘルニア高位はL4/5(21例),L5/S(15例)が大半で,SLRは11例で陽性であった.治療は保存的治療26例,手術治療8例であった.治療後の全体のVASは初診時に比し有意に改善し,調査時には優25例,可7例,不可2例であった.手術群との比較では調査時には保存群で有意に予後が良好で,治療期間も有意に短かった.疼痛評価では手術群で初診時の疼痛が強く,術後も残存の傾向があり,就労状況の評価では手術群で初診時から就労に強い制限があり,術後も制限が残存した.初診時の身体所見は予後に関連せず,予後を規定する因子は職業内容であった	西原 伸二(鳥取大学 整形外科), 永島 英樹, 亀山 康弘, 森尾 泰夫, 豊島 良太	西日本脊椎研究会誌(0287-1092)30巻1号 Page58-63,80(2004.06)	原著論文/比較研究	質問紙法; MRI; 整形外科; 脊髄造影; *椎間板ヘルニア(予後,治療,画像診断); *腰椎(画像診断)	下肢伸展挙上テスト	ヒト; 青年期(13～18); 成人(19～44); 中年(45～64); 高齢者(65～79); 男; 女		西日本脊椎研究会誌(0287-1092)30巻1号 Page58-63,80(2004.06)
2004287835	0	0	0	1					葉酸は神経管閉鎖障害の発生リスクを低減する 産婦人科医と経産婦の認知度調査	2000年12月に厚生労働省は,妊娠前から葉酸を内服すると,神経管閉鎖障害(二分脊椎症,無脳症など)に罹患するベビーの発生リスクを減少できる旨を都道府県の関係部局長を通して公表した.そこで,葉酸の重要性がどれほどの産婦人科医と経産婦に浸透しているか,産婦人科医が生活習慣を指導している状況,経産婦の生活習慣についてアンケート調査をした.葉酸に関する情報を承知していたのは産婦人科医の76%と経産婦の15%であった.90%前後の産婦人科医が禁煙・禁酒と栄養バランスの取れた食事を推奨していたが,サプリメント摂取を推奨しているのは37%であった.経産婦の84%前後が栄養バランスに留意し,禁煙と禁煙を守る女性は各々93%と74%であったが,サプリメント摂取者は9%と少なかった	近藤 厚生(小牧市民病院 泌尿器科), 下須賀 洋一, 山田 新尚, 加藤 千豊, 小澤 秀夫, 岡井 いくよ	産科と婦人科(0386-9792)71巻8号 Page1081-1087(2004.08)	原著論文	質問紙法; 医師; 経産回数; *神経管閉鎖不全(薬物療法,病因); ライフスタイル; 認知; *Folic Acid(治療的利用,薬理学); リスク		ヒト; 成人(19～44); 中年(45～64); 高齢者(65～79); 男; 女		産科と婦人科(0386-9792)71巻8号 Page1081-1087(2004.08)
2004297219	0	0	0	0	Infertility, pregnancy and childbirth	0	safety, work regulation, and prepostntal leave	safety, work regulation, and prepostntal leave	就業女性の産前休業・退職時期の選択に関わる意識の分析 KJ法による検討	産前休業に対して妊産婦がもつ意識の特徴を明らかにすることを目的に,妊娠34週前後の妊産婦50名(20～40歳,平均年齢28.9±4.18歳.うち,初産婦32名)へアンケートを実施し,KJ法により分析した.その結果,産前休業制度を正しく認識しているものは54%にとどまっており,産前休暇の取得は,制度に対する認識には影響されず,産前に退職する者に多いことが確認された.また,産前に就業する妊産婦は,休業や退職時期の選択を,職場の労働環境や周囲の意見を勘案したうえで行っていることが明らかになった	濱 耕子(長崎県立長崎シーボルト大学 看護栄養学部看護学科)	母性衛生(0388-1512)45巻2号 Page233-245(2004.07)	原著論文	意識; 母性福祉; *育児休業; 就労女性; 退職; 意識調査; KJ法		ヒト; 成人(19～44); 女; 看護		母性衛生(0388-1512)45巻2号 Page233-245(2004.07)
1994048898	0	0	1	0					成人期の女性自閉症者にみられた摂食障害に関する発達精神病理学的考察 自閉症の対象関係の発達病理に焦点を当てて	症例は23歳時に拒食を中心とする摂食障害を呈した成人期の女性自閉症の1例である。摂食障害の発症の背景には,妄想型分裂病で当時人格障害に至るほどの様相を呈していた母に対する否認の心理機制が強く働いていたが,その症状形成には母が妄想に基づいて示した行動の影響が強く及んでいることが推測された。彼女の内的母親表象は未だ部分対象に止まっていたことから基底に何らかの対人認知の障害を想定せざるをえなかったが,彼女の精神内界は環境世界への積極的で強い関心を持ち続けていた。その結果,彼女は治療経過の中で母子分離と個別化の過程を歩み就労していった。自閉症の精神病理を深化させ,認知障害の特徴を見極めるためには,彼らの外界での対人関係の評価のみならず,精神内界の対象関係のあり方の特徴を探っていくことが必要であることを強調した	小林 隆児(大分大学), 大島 美登子, 金子 進之助	児童青年精神医学とその近接領域(0289-0968)33巻4号 Page311-320(1992.08)	原著論文	自閉症; 食行動障害および摂食障害; 精神病理学		ヒト; 成人(19～44); 女		児童青年精神医学とその近接領域(0289-0968)33巻4号 Page311-320(1992.08)
2005003219	0	1	0	1					和歌山県における婦人科がんの現況	県下全域を対象とした大規模な登録方式により2002年の婦人科癌発生状況調査を行い,日本産科婦人科学会のデータおよび厚生労働省がん研究助成金による「地域がん登録」研究班の推計値と比較検討した.和歌山県では登録13施設において子宮頸癌が152例,子宮体癌が64例,卵巣癌56例が発生していた.年齢調整罹患率は女性人口10万人あたり子宮頸癌が12.7,子宮体癌が10.2,卵巣癌が8.6で,いずれも「地域がん登録」の推定罹患率に比べて高かった.各癌の進行期別分布は全国平均と大差がなかった	粉川 克司(和歌山県立医科大学 産科婦人科学講座), 尾谷 功, 吉田 隆昭, 天津 實	和歌山医学(0043-0013)55巻2号 Page90-94(2004.06)	原著論文	子宮頸部腫瘍(悪性,疫学); 子宮内膜腫瘍(悪性,疫学); *生殖器腫瘍-女性(悪性,疫学); 発生率; 卵巣腫瘍(悪性,疫学); 多施設共同研究; 年齢分布; 和歌山県		ヒト; 成人(19～44); 中年(45～64); 高齢者(65～79); 高齢者(80～); 女		和歌山医学(0043-0013)55巻2号 Page90-94(2004.06)
2005003228	0	0	1	0					性暴力・暴力被害女性への看護に関する実態調査	性暴力・暴力被害女性への看護・医療の実態を看護者の視点から明らかにすることを目的に,関東の10病院に勤務する女性看護者を対象にアンケートを実施し,1005名(平均年齢34.4±10.4歳)より有効回答(66.0%)を得た.その結果,202名(20.1%)の看護者が,性暴力または暴力被害女性に対する看護の経験をもっていた.被害女性は,外傷の治療,性感染症・妊娠の検査,緊急避難などを目的に,精神科,産婦人科等,さまざまな診療科に受診,または入院していた.被害女性に対するケアについては,精神的ケアには注意が向けられていたが,他機関との連携や情報提供はほとんど行われていなかった.また,被害女性への看護ケアに関する教育を受けた看護者は1割ほどであり,初めて被害女性を看護した際の困難性は,「看護ケアへの不全感」「同じ女性としての脅かし」「被害との距離」の3因子で構成されていた.このうち,「同じ女性と…	片岡 弥恵子(聖路加看護大学 看護実践開発センター), 下谷 惠美, 加納 尚美, 大竹 眞裕美	聖路加看護学会誌(1344-1922)8巻1号 Page1-10(2004.06)	原著論文	質問紙法; 看護師; 看護職-患者関係; コミュニケーション; *性犯罪; 態度; 守秘; *暴力; 看護ケア; プライバシー	傾聴; 実態調査; プライバシー保護	ヒト; 成人(19～44); 中年(45～64); 高齢者(65～79); 女; 看護		聖路加看護学会誌(1344-1922)8巻1号 Page1-10(2004.06)
2005003939	0	0	1	0				医療従事者	病棟看護師の在宅看護と福祉に対する意識の現状と課題	在宅看護論を履修した病棟看護師の現状,及び在宅看護論を履修していない看護師との比較を目的にアンケートを実施し,249名(うち,女性245名)より有効回答(96.8%)を得た.その結果,在宅看護論を履修したことが病棟看護師の仕事に「とても役立っている」「役立っている」と答えた者は合わせて42%で,「福祉についての興味や関心」「福祉への学習意欲」についても概ね5割強が肯定的な回答をしていた.また,在宅看護論の履修の有無による比較では,履修者が福祉の対象を生活者として捉える視点をもっていたのに対し,非履修者では,こうした視点が明確でないことが分かった	前田 由紀子(九州看護福祉大学 看護福祉学部看護学科)	日本看護福祉学会誌(1344-4875)10巻1号 Page30-31(2004.06)	原著論文	質問紙法; 看護師; 継続看護; *在宅介護支援サービス; 社会福祉; *看護大学教育; 意識調査		ヒト; 成人(19～44); 中年(45～64); 男; 女; 看護		日本看護福祉学会誌(1344-4875)10巻1号 Page30-31(2004.06)
1995034559	0	0	0	0	Mental health	1	occupational stress		テクノストレス症候群的傾向とコンピュータ作業従事者の背景要因・労働状況との関係	テクノ症的傾向と背景要因,労働状況との関連性を検討した。1)男性の方が女性よりもテクノ依存症的傾向が有意に高い,2)コンピュータ作業中に,あまり休憩を取らない人は,規則的あるいはできるだけ休憩を取るようにしている人よりもテクノ依存症的傾向が有意に高い,3)コンピュータ専門教育を受けていない人は受けている人よりもテクノ不安症的傾向が有意に高い,4)入社後,途中からコンピュータを使い始めた人は,入社当時から使っている人よりもテクノ不安症的傾向が有意に高かった	春日 伸予(東京慈恵会医科大学 環境保健医), 高橋 明	心身医学(0385-0307)34巻6号 Page451-455(1994.08)	原著論文	コンピュータ; 労働衛生; ストレス		ヒト; 成人(19～44); 中年(45～64); 男; 女	10.15064/jjpm.34.6_451	心身医学(0385-0307)34巻6号 Page451-455(1994.08)
2005005749	0	0	0	0	Menstruation, menopause, and genital concerns	0	menstration	月経	本邦における成熟期女性のPMSの実態	25～45歳女性の141名の388月経周期の月経前期と月経期に記録された身体症状,精神症状,社会的症状について検討した.頻度,平均値,最大値からみた月経前の主症状は精神症状のイライラ,怒りやすい,身体症状の乳房の張りの3症状であった.月経前期から月経へ減少・消失する15症状の相互関係をクラスター分析した結果,イライラ,怒りやすい,食欲増加というSSRIに反応するような脳レベルの問題(クラスターA)と,乳房の張り,ニキビなど卵巣ホルモン関与の症状(クラスターB)が抽出された.月経前期から月経期に増加する12症状をクラスター分析した結果,下腹痛など子宮レベルの問題を背景とした症状と精神症状と社会的症状で構成されたクラスターCが見出され,成熟期女性にも周経期症候群(PEMS)の概念で説明できる月経前症状が認められた	川瀬 良美(淑徳大学), 森 和代, 吉崎 晶子, 和田 充弘, 松本 清一	女性心身医学(1345-2894)9巻2号 Page119-133(2004.07)	原著論文/比較研究	黄体期; 経産回数; 月経; *月経前症候群; 食欲; 腹痛; 就労女性; 年齢因子; 精神症状; 乳房痛		ヒト; 成人(19～44); 女	10.18977/jspog.9.2_119	女性心身医学(1345-2894)9巻2号 Page119-133(2004.07)
2005005750	0	0	0	0	Menstruation, menopause, and genital concerns	1	menstration	月経	成熟期女性のライフスタイルとPMSとの関連についての検討	141名の日本人成熟女性のPMS(月経前症候群)とライフスタイルとの関連を検討した.PMSメモリーを用いた1月経周期の心身の諸症状の即時記録と日常生活行動質問紙調査を材料とした分析を行った.月経前の3主要症状(イライラ,怒りやすい,乳房が張る)およびPMS症状群,PEMS症状群の群間差を検討した結果,適正な食行動群とそうでない群に月経随伴症状に有意差がみられた.入浴習慣のある者は乳房の張り症状が有意に少なかった.また,職業や主婦といった役割にやりがいを強く感じている群は,下腹痛を中心とするPEMS症状群が多く,意欲的に役割を遂行しようとすることから過重負担が生じると想定される.これに対し,子育てが楽しいと感じられる群は,イライラを中心とする月経中のPMS症状が少なかった.また,大きなストレス体験のある群は下腹痛を中心とするPEMS症状群が多く,子育てに問題をもつ群は怒りやすさなどのPMS…	森 和代(桜美林大学), 川瀬 良美, 吉崎 晶子, 和田 充弘, 松本 清一	女性心身医学(1345-2894)9巻2号 Page134-145(2004.07)	原著論文/比較研究	質問紙法; 経産回数; *月経前症候群; 食行動; ストレス; 心理的ストレス; ライフスタイル; 腹痛; 就労女性; 精神症状; 乳房痛		ヒト; 成人(19～44); 女	10.18977/jspog.9.2_134	女性心身医学(1345-2894)9巻2号 Page134-145(2004.07)
2005016774	0	0	1	0					中高年女性労働者の健康支援におけるエンパワーメント指標の有用性	中高年女性労働者の健康支援に有用なエンパワーメント指標を検討することを目的に,40歳以上60歳未満の女性労働者213名(平均年齢48.48±4.39歳)を対象に,一般性自己効力感および主観的健康統制感と,更年期症状との関連を分析した.一般性自己効力感は「一般性自己効力感尺度」を,主観的健康統制感には「日本版主観的統制感尺度」を,それぞれ指標として用いた.その結果,自己効力感が高い者は更年期症状が軽く,低い者は症状が重いことなどが明らかになった.ここから,一般性自己効力感および主観的健康統制感の,中高年女性労働者の健康支援における指標としての有用性と,エンパワーメントに着目した看護介入の可能性が示唆された	山口 淑恵(久留米大学 大学院医学研究科修士課程)	久留米医学会雑誌(0368-5810)67巻5～6号 Page130-140(2004.06)	原著論文/比較研究	質問紙法; 健康への態度; *労働衛生; 就労女性; *女性の健康; 自己効力感; エンパワーメント; 更年期障害(診断)		ヒト; 成人(19～44); 中年(45～64); 女		久留米医学会雑誌(0368-5810)67巻5～6号 Page130-140(2004.06)
2005016942	0	1	0	0					ハウス園芸農業労働者への健康支援 T県A町における健康実態調査の分析より	ハウス園芸農業労働者の健康状態や健康ニーズを明らかにすることを目的に,農繁期のハウスみかんの栽培に従事する農業労働者を対象にタイムスタディ(50歳代の女性2名の収穫作業者)及び作業環境調査,健康実態調査(20世帯40名.男性20名,女性20名.平均年齢47.6±5.8歳)を実施した.その結果,ハウス農業に従事する中高齢者の健康(QOL)にとって,作業環境(温熱ストレス)や作業内容・作業姿勢,ライフスタイルの影響が大きいことが確認された.また,農業労働に伴う健康障害への対処法として,農業者独自の長年のやり方や工夫がみられたものの,それらの中には根拠のはっきりしないものや逆効果のものもみられ,個別・集団の両面から正しい情報提供の場が必要であることが示唆された	大井 美紀(高知大学 医学部看護学科地域看護学講座), 今津 理江, 山元 千芙美	保健師ジャーナル(1348-8333)60巻9号 Page888-894(2004.09)	原著論文	質問紙法; 労働衛生; 時間と動作の研究; 生活の質; 農業; 疲労; 健康状態; 就労女性; 地域保健医療サービス; *労働衛生サービス	実態調査; 労働時間; 労働者	ヒト; 成人(19～44); 中年(45～64); 男; 女	10.11477/mf.1664100574	保健師ジャーナル(1348-8333)60巻9号 Page888-894(2004.09)
2005016961	0	0	1	0				医療従事者	高齢者介護施設勤務者の介護職希望動機と蓄積的疲労(CFSI)の関係	施設介護者の負担軽減の方策の基礎資料を得ることを目的に,高齢者介護施設の勤務者を対象に介護職希望の動機と蓄積的疲労の関係をアンケート調査し,47名(男性10名,女性37名.20歳代～60歳代)より回答を得た.職種は介護職34名,看護職5名などで,養護老人ホームと特別養護老人ホーム勤務者が17名,在宅介護支援センター勤務が9名などであった.蓄積的疲労の測定には,「蓄積的疲労徴候調査」(以下,CFSI)を用いた.その結果,介護職希望動機は,「高齢者が好き」が最も多かった.また,CFSIでは全体的に<一般的疲労>の訴えが高く,「イライラ状態」や「労働意欲の低下」は低かった.介護職希望動機とCFSIの関係では,「資格が欲しい」者は不安徴候が高く,「高齢者が好き」な者は慢性疲労が高かった	土屋 八千代(宮崎大学 医学部看護学)	総合ケア(0916-7013)14巻9号 Page64-68(2004.09)	原著論文/比較研究	質問紙法; 介護者; 看護師; 動機付け; 特別養護老人ホーム; 疲労; 介護; 介護福祉士; 在宅介護支援センター; ホームヘルパー	*介護負担	ヒト; 成人(19～44); 中年(45～64); 男; 女; 看護		総合ケア(0916-7013)14巻9号 Page64-68(2004.09)
2005018047	0	1	0	0					妊娠中の旅行に対する意識調査	2004年2月16日から2月20日までの間に妊婦健診を受けた140例を対象として,妊娠中の旅行に関する無記名・記述選択式のアンケート調査を行った.旅行経験のあるなしにかかわらず,半数以上の妊婦が旅行に対する情報不足を感じていた.それは,旅行経験がある場合でも56%と半数を超えた.旅行の目的としては,行楽が圧倒的に多く,里帰りや仕事など,ある程度避けられないものをはるかに上回っていた.旅行経験のある71例中22例人が飛行機を利用し,さらにその半数の11例は海外旅行をしていた.情報不足には,移動に関係するものが多く,妊娠に関係している項目としては,移動をしていい週数に注目が多くあった	渡辺 浩二(聖路加国際病院 産婦人科), 佐藤 孝道	日本旅行医学会学会誌2巻1号 Page106-110(2004.08)	原著論文	質問紙法; *妊娠管理; 妊娠期; *旅行; 意識調査; 妊産婦		ヒト; 妊娠; 成人(19～44); 女		日本旅行医学会学会誌2巻1号 Page106-110(2004.08)
2005018237	0	1	0	1					小児初期救急医療研修生受入れ施設の全国調査	小児科学会認定医研修施設532施設を対象に研修受け入れ可能かどうかのアンケート調査を行い,382施設から回答を得た.初期救急医療は77.0%の施設で行っており,そのうちの71.4%が研修生受け入れ可能と回答した.受け入れ人数は1～2名の施設が過半数を占めていた.小児科医だけでなく他科医の研修も63.5%の施設で受け入れ可能であり,小児科医のみの受け入れ施設(32.4%)を大きく上回っていた.受け入れ条件は無給が39.8%,有給39.8%,どちらも可能が12.0%であった.女性医師の再研修も94.1%の施設で可能であったが,労働条件しだいで可能とするところが多かった	市川 光太郎(北九州市立八幡病院 小児救急センター), 山田 至康, 田中 哲郎	日本小児救急医学会雑誌(1346-8162)3巻1号 Page130-133(2004.06)	原著論文	質問紙法; 病院救急医療サービス; 女性医師; *医師臨床研修; *小児保健医療サービス		ヒト		日本小児救急医学会雑誌(1346-8162)3巻1号 Page130-133(2004.06)
2005025784	0	0	1	0					ICU・急性期ケア領域に配属された看護系大学新卒看護師の現状と課題 グループ・インタビューを用いた分析から	ICU・急性期ケア領域に配属された看護系大学新卒看護師5名(うち,女性3名.平均年齢24.8歳)を対象に,入職初期の職務体験に伴う感情をグループ・インタビューによって明らかにした.その結果,中核カテゴリーとして<仕事そのもの>と<人間関係・サポート体制>が抽出された.<仕事そのもの>は,「達成」「承認」「責任」「専門性」「勤務条件」に分けられ,<人間関係・サポート体制>は「方向づけ」「監督」「同僚との関係」「上司との関係」に分けられた.対象者が語ったエピソードの多くは低感情体験として述べられることが多く,リアリティ・ショックの渦中にあるものと考えられた	坂口 桃子(山口大学 医学部保健学科), 作田 裕美, 荒井 蝶子	日本看護管理学会誌(1347-0140)8巻1号 Page68-78(2004.08)	原著論文	感情; インタビュー; 管理看護; 看護大学教育; フォーカスグループ; ICU看護; 看護技術; 質的研究; *新人看護職; クリティカルケア看護	リアリティショック	ヒト; 成人(19～44); 男; 女; 看護	10.19012/janap.8.1_68	日本看護管理学会誌(1347-0140)8巻1号 Page68-78(2004.08)
2005037690	0	0	0	0	Work related disease	1	injury	injury	看護師の事故頻性に関連する要因 共分散構造分析を用いた検討	最近6ヵ月間のインシデントとアクシデントの頻度に関連する要因を調べるため,女性看護師861名(平均27.5±7.1歳)を対象に質問紙調査を施行した.事故頻性に関する探索的分析の結果,年齢が若い,病棟勤務である,強迫傾向が強い,外向性性格が弱いことが統計的に有意な要因として挙げられた.共分散分析の結果,事故頻性と関連する要因として年齢が若い,病棟勤務である,抑うつが強いことが有意な要因として抽出された.事故頻性を低減するためには,病棟の若年看護師への組織的介入(働きやすい環境整備,管理・指導体制の整備),抑うつに関するメンタルヘルス教育と抑うつへの個人的介入が重要であると考えられた	吉田 由紀(昭和大学 医学部精神医学), 大坪 天平, 田中 克俊, 伊川 太郎, 尾鷲 登志美, 高塩 理, 幸田 るみ子, 青山 洋, 松丸 憲太郎, 上島 国利	精神医学(0488-1281)46巻7号 Page723-730(2004.07)	原著論文	質問紙法; 因子分析; 看護教育; 精神保健サービス; 内向(心理学); 発生率; 年齢因子; リスクマネジメント; 抑うつ; *看護ミス; *共分散構造分析	強迫症状(合併症)	ヒト; 成人(19～44); 女; 看護	10.11477/mf.1405100518	精神医学(0488-1281)46巻7号 Page723-730(2004.07)
2005054891	0	0	0	1					岡山県下の介護支援専門員の活動状況に関する検討 業務内容,就労環境,研修への参加についての調査より	岡山県下の介護支援専門員の業務内容,就労条件などを明らかにすることを目的にアンケートを実施し,168ヶ所の居宅介護支援事業所(回収率31.8%)の計445名より回答を得た.うち,392名が女性で,職種別では看護職が313名(70.4%)で最も多かった.1ヵ月のケアプランの平均作成件数は24.6件であったが,0件～106件と非常に個人差が大きかった.介護支援専門員を兼務で行っている者は323名(72.6%)で,時間外労働(74.4%)が多く,資格手当が支給されていない(76.4%)など,就労条件が整っていないことが明らかになった.また,訪問調査を行ううえで最も苦慮していたのは,訪問相手との時間調整であった	大井 伸子(岡山県看護協会 在宅支援推進委員会), 長安 つた子, 竹内 孝子, 池田 美恵, 佐藤 紀美江, 中田 仁美, 持田 千里, 神土 純子	日本看護学会誌(0917-513X)12巻1号 Page60-67(2003.01)	原著論文	質問紙法; 看護師; 在宅介護; 現職教育; 経営管理; *ケアプラン; *介護支援専門員; 介護保険		ヒト; 成人(19～44); 中年(45～64); 男; 女; 看護		日本看護学会誌(0917-513X)12巻1号 Page60-67(2003.01)
2005054967	0	1	0	1					地方自治体における産業医業務の課題について 某小規模地方自治体における事例研究	平成12年1月,地方の中核都市に隣接する人口約4万人の小規模自治体(職員数378名;男性217名・女性161名,年齢23～61歳・平均44.4歳)が新たに導入した産業医業務による労働安全衛生体制の確立について検討した.具体的に産業医は月1回町役場を訪問し,安全衛生管理担当者とのミーティング・職場巡視・健康相談・衛生委員会への参加・健康診断結果の解析および職場の労働安全衛生問題に関する職員の意見抽出などの業務を行った.この活動を通じて職員定期健康診断受診率の向上・健康診断結果の解析による現状の把握・産業医への要望の把握・喫煙対策・公務災害の現状把握と防止対策などの検討課題が挙げられた.その結果,当初の3年間は職員全員に関わる健康管理が中心となったが,今後は個別の作業管理や作業環境管理などにも視点をおいて,公務災害の防止と安全快適な職場づくりをより一層推進することが望まれており,これらに関わ…	小島 真二(岡山大学 大学院医歯学総合研究科国際環境科学講座公衆衛生学分野), 山本 秀樹, 坂野 紀子, 神原 咲子, 瀧川 智子, 関 明彦, 吉良 尚平	日本職業・災害医学会会誌(1345-2592)52巻4号 Page209-214(2004.07)	原著論文	医師; 学校; 産業医学; *労働衛生; 診断サービス; 安全管理; 職場; 地域保健医療サービス; *地方自治体; 衛生管理; 産業医	オフィス; ケーススタディ	ヒト; 成人(19～44); 中年(45～64); 男; 女		日本職業・災害医学会会誌(1345-2592)52巻4号 Page209-214(2004.07)
2005055054	0	0	1	0					医師の進路選択に関する考察 開業志向に注目して	医師数は年々増加を続け,医師の需給バランスが問題になっている.この需給バランスには,診療科の偏在,地域の偏在と同様に,開業医の高齢化も問題になっている.これらの背景から,学生の進路選択,なかでも開業志向に着目して,医学生にアンケートを行い,医学生の進路選択にどのような因子が関係しているのかを調査した.医学部学生は,女性と比べ男性,父親が他の職業と比べ,開業医である場合,医学部への入学動機が高収入にある場合に,将来の進路として開業医を選ぶ傾向があることが示された.女性と比べて男性,そして医学部の入学動機として人命救助を重視し,仕事の安定を重視しない場合に,40歳時,50歳時,60歳時における勤務形態として大学勤務を希望する傾向があった.また,女性と比べて男性ほど,そして父親の職業が開業医である場合に,40歳時,50歳時,60歳時における勤務形態として開業を希望する傾向があった	真野 俊樹(名古屋大学 医学部医療管理情報学), 小林 慎, 井田 浩正, 山内 一信, 藤沢 弘美子, 塚原 康博	医療と社会(0916-9202)14巻2号 Page85-102(2004.10)	原著論文	質問紙法; *医師; 医学生; プライマリケア医; 労働衛生; 職務満足度; 選択行動; 動機付け; 両親; ロジスティックモデル	開業; *進路選択	ヒト; 青年期(13～18); 成人(19～44); 男; 女	10.4091/iken.14.2_85	医療と社会(0916-9202)14巻2号 Page85-102(2004.10)
2005056107	0	1	0	1					平成15年度地域産業保健センター実施状況	小規模事業場を対象とした健康相談・保健指導を30事業場367名に行なった.方法は講演・講話237名,個別指導130名であった.業態は卸小売業28.6%,サービス業23.8%,建設・工事14.3%で,林業関係では特別講演「蜂刺され対策に係わる研修会」を行った.相談・指導件数で多かったのは「高脂血症」「高血圧」各12.9%,「肥満」10.6%,「狭心症・不整脈」7.4%,「尿酸」「糖尿病」各6.9%,「肝機能障害」6.5%で,生活習慣病が64.1%を占めた.またストレス関連の年齢階級別調査では,「ストレスを感じる時がある」は男性が30代36.2%,40代27.6%,女性が10～20代55.6%,30代33.3%であった.「ストレスを感じる時」は仕事上が最も多く,男68.7%,女69.2%で,次いで男性は健康,家庭,精神,女性は家庭,健康・精神であった	夏川 將克(甲府市医師会 健康管理センター), 深沢 亨, 込山 智久, 中込 正澄, 山本 孝司, 加藤 和子, 古明地 富士子, 浅川 知代子, 有泉 二子, 原島 恵美, 宮川 ルミ子, 輿石 優子, 宮下 光司, 佐々木 晶子, 窪田 健二, 今井 紀雄, 井上 利男, 清水 天	山梨医学(0912-2958)32巻 Page208-212(2004.10)	原著論文	質問紙法; *労働衛生; 心理的ストレス; 精神保健サービス; 健康状態; 紹介と相談; *地域保健医療サービス; 生活習慣病	保健指導	ヒト; 成人(19～44); 中年(45～64); 男; 女		山梨医学(0912-2958)32巻 Page208-212(2004.10)
2005064004	0	0	0	0	Work related disease	0	shift	shift	交代制勤務の看護師の生活時間構造と生活意識および疲労との関連 一般女性有職者および女性教員との比較	日勤-深夜勤務および深夜明けの2日間の看護師の生活時間の実態と交代制勤務の生活意識,疲労感や心身の健康状態を明らかにした.深夜勤務前の17時以降の睡眠・仮眠時間は平均2時間36分であった.深夜勤務終了後は疲労感が強いが,深夜勤務明けの睡眠時間は平均4時間48分と短い.家事的生活時間は日勤-深夜勤務では1時間28分,その大半は「毎日必要な家事」に費やしていた.深夜勤務明けの1日の家事時間は2時間10分であった.日勤-深夜勤務パターンの社会的文化的生活時間は27分で,そのうち「家族との団らん」は7分であった.生活意識では,睡眠に関する様々な問題を抱えていた.また「不規則な生活によるストレス」や「家族との団欒の不足」「趣味・スポーツ時間の不足」「友人・知人との交流機会の制限」と認識するものはすべての項目で8割を越えていた.また「健康である」や「過労死の不安はない」と自覚するものは両者とも3割に…	藤内 美保(大分県立看護科学大学 看護アセスメント学)	日本看護研究学会雑誌(0285-9262)27巻4号 Page17-24(2004.09)	原著論文/比較研究	質問紙法; *看護師; 教員; 健康への態度; *労働衛生; 睡眠; 疲労; 人員配置と勤務計画; 意識調査; 交代制勤務	生活時間	ヒト; 成人(19～44); 中年(45～64); 女; 看護	10.15065/jjsnr.20040405001	日本看護研究学会雑誌(0285-9262)27巻4号 Page17-24(2004.09)
2005064007	0	0	0	0	Career /education/ satisfaction/self-efficacy	1	satisfaction	医療従事者	女性看護師の職務満足と心理的Well-Beingに及ぼす個人特性要因の影響 中核的自己評価の役割	本研究では,愛媛県内のA公立総合病院に勤務する女性看護師569名を対象として,自尊感情および一般的自己効力感から構成された個人の特性要因としての中核的自己評価が,看護師の職務満足や心理的Well-Beingに及ぼす直接的間接的影響について共分散構造分析を用いて検討した.その結果,特性要因としての中核的自己評価は,職場の人間関係や給料などの職務環境についての認識や仕事を通じた精神的充実感(職務満足),個人の心理的Well-Beingのそれぞれに対して直接影響していた.また,職務環境についての肯定的認識の高さは職務満足の高さに影響し,さらに間接的に個人の心理的Well-Beingに影響することが示された.しかし,その影響のしかたはWell-Beingの4側面により異なっていた.以上の結果から,職業を通じた精神的充実感や個人の生きがい感をサポートしていく職場環境のあり方について示唆が得られた(…	澤田 忠幸(愛媛県立医療技術大学), 羽田野 花美, 矢野 紀子, 酒井 淳子	日本看護研究学会雑誌(0285-9262)27巻4号 Page45-52(2004.09)	原著論文/比較研究	因子分析; *看護師; 自己概念; 自己評価(心理学); *職務満足度; 専門職間人間関係; 因果律; 医師-看護職関係; 結果再現性		ヒト; 成人(19～44); 女; 看護	10.15065/jjsnr.20040422004	日本看護研究学会雑誌(0285-9262)27巻4号 Page45-52(2004.09)
2005064994	0	1	0	0					携帯電話のメール機能を活用した健康教育プログラムの開発と有効性の検討	メール機能を活用した健康教育プログラム「i-exerM」を開発した.このプログラムを静岡県内在住もしくは県内で勤務する携帯電話契約者136名に平成15年7月15日から10月8日まで試行し,プログラム開始前と終了後に身体状況やプログラムの評価に関する質問紙調査を行った.i-exerMの内容は,減量に関する実践情報と,減量・肥満予防に関する一般的な情報を毎日一回携帯電話にメールするものであり,行動科学的な考え方を取り入れて毎日異なる情報を送信した.実践情報については,セルフモニタリング的手法を活用し,インターネット経由での登録ができるようにした.質問紙の回答が得られたのは83名(男14名,女69名)で,男性の平均体重はプログラム開始前の73.2kgが終了時には71.1kg,女性は開始前58.8kgが終了時57.6kgと,いずれも有意な減少が認められた.i-exerMに対する評価で「減量を始め…	久保田 晃生(静岡県総合健康センター), 藤田 信, 波多野 義郎	日本公衆衛生雑誌(0546-1766)51巻10号 Page862-873(2004.10)	原著論文/比較研究	質問紙法; *健康教育; 体重減少; *肥満(治療); 電子メール; 電話		ヒト; 成人(19～44); 中年(45～64); 男; 女	10.11236/jph.51.10_862	日本公衆衛生雑誌(0546-1766)51巻10号 Page862-873(2004.10)
2005064995	0	0	0	0	Work related disease	1	shift	shift	交代制勤務の看護師における生活時間構造と疲労 末子年齢別による分析	公立の総合病院で交代制勤務を行っている看護師159名を対象に分析した.末子が就学前の群(15名),末子が小学生以上の群(59名),子ども無し群(85名)に3区分して検討した.生活時間の分類基準は「収入生活時間」「生理的生活時間」「家事的生活時間」「社会的文化的生活時間」を大分類とし,17の細項目を設定した.疲労調査は,日勤勤務終了時と深夜勤務終了時のSubjective Symptoms Index,および日勤終了から深夜勤務が始まるまでにどの程度疲労回復できているかの評価(身体的疲労感と注意集中力)によって行った.分析の結果,末子が就学前の群は他の2群に比べて疲労度が有意に高く,これは同群で家事的生活時間が長く睡眠時間や社会的文化的生活時間が短いことに起因していると考えられた	藤内 美保(大分県立看護科学大学), 藤内 修二	日本公衆衛生雑誌(0546-1766)51巻10号 Page874-883(2004.10)	原著論文/比較研究	育児; *看護師; *労働衛生; 疲労; 就労女性; 人員配置と勤務計画; 年齢因子; 交代制勤務	家事; 生活時間	ヒト; 女; 看護	10.11236/jph.51.10_874	日本公衆衛生雑誌(0546-1766)51巻10号 Page874-883(2004.10)
1995192409	0	0	0	1					日本の産業労働者のLife Eventsに関する研究	1)経験率が高率な項目は「家庭でのトラブル」「家族の死亡」「多額の借金」「親友の死亡」「不本意な配転・出向」「資格試験の失敗」「自分の重病」などであり,男性の方が女性よりも高率であった。健康に関するLE項目は高年齢ほど高率で,「資格試験の失敗」「不本意な配転・出向」「悪環境の場所への引越し」は若年で高率であった。2)男性の職種・勤務形態別での経験率は,建設技能群や運転手群で高率で,技術・研究・教員群及び事務・営業群で低率であった。3)「平均値」で示したストレスの主観的な大きさは男性より女性が高い。男女に共通してストレスの大きいLE項目は「子供の死亡」「不本意に配転・出向」「自分の重病」などであった。4)従来の報告で最も大きいとされていた,「配偶者の死亡」のストレスの大きさは平均値では低かったが,標準偏差値が大きかった	土屋 八千代(国立公衆衛生院), 上畑 鉄之丞, 関谷 栄子, 他	日本衛生学雑誌(0021-5082)49巻2号 Page578-587(1994.06)	原著論文	産業; ストレス; ライフスタイルの変化	労働者	ヒト	10.1265/jjh.49.578	日本衛生学雑誌(0021-5082)49巻2号 Page578-587(1994.06)
2005079151	0	0	1	0					精神科病棟に勤務する看護師の性格特性と精神的健康度との関係	精神科病棟に勤務する看護師の性格傾向と精神的健康度の関係を検討することを目的に,看護師19名(うち,女性16名)を対象に東大式エゴグラムとGHQ30(General Health Questionnaire 30)を用いたアンケートを実施した.GHQ30の各下位尺度得点を目的変数とした重回帰分析,内容分析の結果,以下のことが分かった.1)Adult(成人),Adapted Child(従順した子供.以下,AC)は,身体的症状に影響を与えていた.2)ACは不安と気分変調に影響を与えていた.3)Nurturing Parent(教育的親),ACは,希死念慮,うつ傾向に影響を与えていた.4)仕事上の負担には,対人関係に関する事項が多かった	小倉 克行(金沢大学 大学院医学系研究科), 上野 栄一	富山医科薬科大学看護学会誌(1344-1434)5巻2号 Page19-28(2004.09)	原著論文/比較研究	回帰分析; *精神看護; 看護師; 自我; 性格特性項目表; 精神医学的評価尺度; 精神保健; 病院精神科; エゴグラム	*GHQ (精神健康調査); t検定; データ相関	ヒト; 成人(19～44); 男; 女; 看護		富山医科薬科大学看護学会誌(1344-1434)5巻2号 Page19-28(2004.09)
2005089499	0	0	0	0	Work and balance	0	WFC	child-rearing	乳幼児をもつ就労女性の育児ストレスと職業性ストレスの分析	育児期の女性の就業を促進するために,乳幼児をもつ就労女性の育児ストレス,職業性ストレスの実態とそれに影響を与える要因について検討した.1～3歳児をもつ就労女性を対象に自記式質問紙法にて調査した.育児ストレスは,1歳児と3歳児をもつ母親では育児の心配や戸惑いをもつ傾向を示した.2歳児と3歳児をもつ母親では,母親のイライラと子どもへの攻撃性が示された.職業性ストレスを高めた要因として正社員,交替勤務,週労働時間があった.育児ストレス得点と職業性ストレス得点には相関関係は認められなかった	平岡 康子(旭川赤十字病院), 松浦 和代, 野村 紀子	小児保健研究(0037-4113)63巻6号 Page647-652(2004.11)	原著論文/比較研究	質問紙法; *育児; ストレス; 心理的ストレス; 乳児; リスク; 就労女性; 年齢因子; *職業性ストレス		ヒト; 女		小児保健研究(0037-4113)63巻6号 Page647-652(2004.11)
2005089617	0	0	1	0					当院女性看護師の家事・育児負担と労働条件の実態	女性看護師307名を対象に家事・育児負担度と労働実態を調査し,既婚女性が働き易い職場環境について検討した.244名(回収率79.5%)の回答を解析した結果,既婚率は67.6%,子供の内訳は幼児,小学生が多く,妻の家事・育児負担度は高かった.仕事と家庭の両立を希望する看護師が多くみられたが,「休みの希望や定刻退社が叶わない」「病院側の都合や人員不足に対する遠慮から妊娠・育児制度を十分に利用できなかった」等の意見があり,男性が夫・父親として役割を認識して行動できるような働きかけや働く女性自らが制度を知る必要があると思われた.また,職場優先の雇用慣行と職場風土が仕事と家庭の両立を妨げていると考えられ,職場には「時間外活動の削減」「人員増加・仕事量の削減」「家庭の事情などにより休み早退がすぐ取れる体制」「院内託児施設の設置」などが求められていると考えられた	鈴木 千春(鳥取赤十字病院), 田中 可奈子, 田中 美智子, 今井 真由美	鳥取赤十字病院医学雑誌(0917-2556)13巻 Page47-48(2004.10)	原著論文	*育児; 看護師; 労働衛生; 妊娠; 保育所; 育児休業; *病院看護業務; 就労女性; 労働量; 鳥取県	家事; 実態調査	ヒト; 成人(19～44); 女; 看護		鳥取赤十字病院医学雑誌(0917-2556)13巻 Page47-48(2004.10)
2005089928	0	0	1	0					勤労女性の身体活動と自覚疲労 事務職員の調査から	女性事務職員17名を対象に,身体活動,生活への満足度と自覚疲労との関連性を分析した.身体活動においては,既婚者が理想的な身体活動量,活動時間分布を示しているのに対し,未婚者は歩数,運動量とも既婚者に比べて有意に少なく,慢性的な運動不足状態にあった.疲労自覚症状の訴え数については未・既婚者間に差はみられなかったが,既婚者では生活や夫に対する満足度が高いほど疲労自覚症状は少なかった.睡眠時間は平均6時間18分と一般女性平均より短いが,連続して安定した睡眠が得られていることから疲労の蓄積が少なく,自覚疲労症状の訴え数は少なかった.既婚の勤労女性には生活や夫に対する満足度が高いほど自覚疲労訴え数が低いという傾向がみられ,自覚疲労には生活への満足度が関連することが示唆された	大石 恵美子(聖隷クリストファー大学), 國分 真佐代, 飯田 美代子	愛知母性衛生学会誌(0917-0162)22号 Page15-19(2004.10)	原著論文/比較研究	質問紙法; 運動活性; 個人的満足; 労働衛生; 睡眠; *疲労; 歩行; 就労女性	運動量	ヒト; 成人(19～44); 女		愛知母性衛生学会誌(0917-0162)22号 Page15-19(2004.10)
2005090624	0	0	0	0	Work and balance	0	WFC	child-rearing	産後の就業女性が持つ家庭内役割と職場復帰に関する意識の特徴		濱 耕子(長崎県立長崎シーボルト大学 看護栄養学部看護学科)	保健の科学(0018-3342)47巻1号 Page63-69(2005.01)	原著論文/比較研究	質問紙法; 性同一性; 職業リハビリテーション; 育児休業; *就労女性; 意識調査	実態調査	ヒト; 成人(19～44); 中年(45～64); 女; 看護		保健の科学(0018-3342)47巻1号 Page63-69(2005.01)
2005101606	0	0	0	1					訪問看護サービスの相対的価値づけに関する研究 看護師の主観的判断による仕事の測定	訪問看護サービスの仕事を総合的に評価するものとして,身体的疲労,専門的技術・判断,精神的疲労・負担などの質を考慮した「仕事の大変さ」の概念を提示し,それが仕事の「密度(精神労働,肉体労働)」と「時間」の組み合わせにより説明できるかどうかを検討することを目的に,訪問看護ステーション3ヶ所の訪問看護師32名(女性.平均年齢35.6歳)を対象に,1週間を調査期間とし,その間に行った訪問看護の内容についてアンケートを実施した.調査期間中の訪問看護の利用者は240名,訪問看護サービスの種類は99種類で,このうち20回以上提供されたサービス18種類について「仕事の大変さ」「密度」「時間」の平均値を算出した.その結果「仕事の大変さ」は「時間」と「密度」の値によって9割以上が説明されたが,「時間」単独では4割の説明にとどまっており,訪問看護の「仕事」を量的に表すには「時間」のみでは不十分であることが確認…	緒方 泰子(千葉大学 看護学部地域看護学講座), 乙坂 佳代	訪問看護と介護(1341-7045)10巻1号 Page41-46(2005.01)	原著論文	*時間と動作の研究; 日常生活活動; 予防的保健医療サービス; 労働量; *訪問看護; 訪問看護ステーション		ヒト; 女; 看護	10.11477/mf.1688100046	訪問看護と介護(1341-7045)10巻1号 Page41-46(2005.01)
2005110263	0	0	0	0	Work and balance	0	workstyle	workstyle	女性麻酔科医の現況に関する調査研究 医業における男女差 女性麻酔科医331名へのアンケート結果から	麻酔科における女性医師の問題について検討を行った.アンケート項目は医業における男女差,育児支援について検討した.回収数は193通であり,30歳代(46.1%)と40歳代(32.1%)が大半を占め,20歳代(10.4%),50歳代(8.8%),60歳代(2.6%)であった.男女差を感じる52.8%であり,14歳以下の子供をもつ場合において割合が大きかった.男女差を感じる点では「産休・育休」が最も多かった.妊娠・出産を契機として41.1%が勤務時間を短縮し,9.3%が退職していた.昇進についての男女差を感じているのは18.9%であった.73.6%が男女差について改善の必要性を感じていた	上田 聡子(宇部興産中央病院 麻酔科), 脊戸山 景子, 岡 聡江, 山本 由香	日本臨床麻酔学会誌(0285-4945)24巻10号 Page573-578(2004.12)	原著論文	質問紙法; 育児; 労働衛生; *麻酔学; *女性医師; 就労女性; 人員配置と勤務計画; 年齢分布; 医業管理	家事	ヒト; 成人(19～44); 中年(45～64); 高齢者(65～79); 女	10.2199/jjsca.24.573	日本臨床麻酔学会誌(0285-4945)24巻10号 Page573-578(2004.12)
2005110441	0	0	0	0	Menstruation, menopause, and genital concerns	1	menstration	月経	就業女性における月経随伴症状と作業形態との関連	月経随伴症状の出現状況がどのような仕事姿勢や動作などの作業形態,あるいは周辺環境が月経随伴症状と関連しているかについて検討した.福井県内の繊維・染色関係の製造業で働く女性118例に留置き法による無記名式質問紙調査を実施した.回収率は99.2%で,有効回答数は100例(84.7%)であった.作業形態が動きの少ない静的な作業や低温環境下での作業に従事している女性において身体的・精神的症状の自覚が増強される可能性が示唆された	大川 洋子(福井県立大学 看護福祉学部), 飯田 和質, 梯 正之	母性衛生(0388-1512)45巻4号 Page414-422(2005.01)	原著論文/比較研究	質問紙法; 環境; 月経; *月経困難症; 姿勢; 徴候と症状; 動作; 就労女性; 年齢分布		ヒト; 青年期(13～18); 成人(19～44); 中年(45～64); 女		母性衛生(0388-1512)45巻4号 Page414-422(2005.01)
2005110538	0	1	0	0					加齢および全身性基礎疾患の聴力障害に及ぼす影響	41～82歳の一般地域住民1347名(男685名,女662名)を対象に,聴力障害の発生に関与する可能性のある複数の要因を設定して男女別の多重ロジスティック回帰分析を行った.目的変数を難聴の有無,説明変数を年齢,高血圧の有無,高脂血症の有無,糖尿病の有無,虚血性心疾患の有無,腎疾患の有無,肝疾患の有無,耳疾患の有無,喫煙習慣の有無,騒音職場就労歴の有無とした.聴力障害の有意な危険因子として男性で「加齢」「糖尿病」「虚血性心疾患」,女性で「加齢」「糖尿病」「腎疾患」が抽出された	内田 育恵(国立長寿医療センター 耳鼻咽喉科), 中島 務, 新野 直明, 安藤 富士子, 下方 浩史	Otology Japan(0917-2025)14巻5号 Page708-713(2004.12)	原著論文/比較研究	加齢; 肝臓疾患(合併症); 危険因子; 高血圧(合併症); 脂質異常症(合併症); 腎臓疾患(合併症); *聴力障害(病因,合併症); 糖尿病(合併症); 有病率; 心筋虚血(合併症)		ヒト; 成人(19～44); 中年(45～64); 高齢者(65～79); 高齢者(80～); 男; 女	10.11289/otoljpn1991.14.708	Otology Japan(0917-2025)14巻5号 Page708-713(2004.12)
2005110539	0	1	0	1					人間ドックにおける尿定性検査の検討	神奈川県労働衛生福祉協会で平成14年10月～15年9月に人間ドックを受けた男性3685名,女性1811名の尿定性所見を検討し,尿潜血反応における「有意所見」の基準などについて考察した.尿潜血+以上の陽性率は男性13.1%,女性32.2%,尿潜血2+以上としたときの陽性率は男性4.4%,女性14.4%,尿蛋白+以上の陽性率は男性5.5%,女性2.3%,尿糖+以上の陽性率は男性1.3%,女性0.3%であった.現在用いられている試験紙による方法では尿潜血2+以上を有所見と判定するのが妥当であると考えられた.腎機能障害は尿潜血反応よりも尿蛋白との関連性が強いと思われた	佐々木 紘一(神奈川県労働衛生福祉協会), 本藤 裕, 岸井 利昭	健康医学(0914-0328)19巻4号 Page551-555(2004.12)	原著論文	*検尿; 腎臓疾患(診断); 潜血反応; タンパク尿; 糖尿; *人間ドック; 性別分布; 尿沈渣		ヒト; 成人(19～44); 中年(45～64); 高齢者(65～79); 男; 女	10.11320/ningendock1986.19.551	健康医学(0914-0328)19巻4号 Page551-555(2004.12)
1997187951	0	0	0	0	Lifestyle related disease/health status	1	LRD	lipid	仕事における無理が血清コレステロールに及ぼす影響	健康な男性56名,女性25名の計81名(主に20,30,40歳代)を対象とした.精神的なストレスを招く仕事上の無理が,血清総コレステロールの値を有意に増加させていることが明らかになった	戎 利光(福井大学 教育), 金井 清美, 海野 宣彦	保健の科学(0018-3342)39巻4号 Page279-282(1997.04)	原著論文	Cholesterol(血液); 職業; 心理的ストレス; 疲労		ヒト		保健の科学(0018-3342)39巻4号 Page279-282(1997.04)
2005119256	0	0	1	0					現任教育プログラム導入による新任保健師の対人支援能力の発達(第1報) 事例体験及び能力の自己評価からの検討	現任教育プログラム導入による新任保健師の対人支援能力の発達を,事例体験および能力の自己評価から検討した.対象は3都道府県内の保健所ならびに市町村15施設に勤務する新任者16名(男性2名,女性14名・平均23.8歳)であった.事例援助の体験状況としては,"1年目までに必ず1事例以上受け持っての体験が望ましい"母子,成人,高齢者の基本的な4事例が,最終時に全事例で未体験の割合が低下し,複数事例の体験をしていた."3年目,5年目までに"と設定した事例でも,「高齢者」の独居者・虚弱者で37.6%,「母子」の障害児で18.8%が複数事例を体験していた.自己評価では,母子,成人,高齢者の基本的な事例への援助および基本的なレベルの看護展開については,最終時に80%以上が「自信を持って自立して判断や行動ができる」,「ほぼ自立して判断や行動ができる」と評価していた	大野 昌美(金沢大学 医学部保健学科), 佐伯 和子, 大倉 美佳, 和泉 比佐子, 宇座 美代子, 横溝 輝美, 大柳 俊夫	北陸公衆衛生学会誌(0386-3530)31巻1号 Page11-17(2004.10)	原著論文	質問紙法; 公衆衛生看護; カリキュラム; 自己評価(心理学); 看護生涯教育; *現職教育; 専門能力; 臨床能力; *保健師		ヒト; 成人(19～44); 男; 女; 看護		北陸公衆衛生学会誌(0386-3530)31巻1号 Page11-17(2004.10)
2005119257	0	0	1	0					現任教育プログラム導入による新任保健師の対人支援能力の発達(第2報) 対人支援能力の構造化による発達特性の検討	現任教育プログラム導入による新任保健師の対人支援能力の発達を,対人支援能力の構造化による発達特性により検討した.対象は,3都道府県内の保健所および市町村15施設に勤務する新任者17名(男性2名,女性15名・平均23.9歳)であった.「領域別の対人支援能力」17項目,「総合的な対人支援能力」19項目の各能力を因子分析(主因子法,バリマックス回転)で構造化し,「領域別の対人支援能力」3因子,「総合的な対人支援能力」3因子,計6因子を分析の枠組みとした.抽出された因子得点を用いた各因子のIDと評価段階を要因とした2元配置分散分析の結果,「領域別の対人支援能力」の第3因子"基本的な事例への対人支援能力",「総合的な対人支援能力」の第1因子"受入に問題のない事例に対する看護展開"と第3因子「対人支援を行うためのアセスメント能力」の3因子で最終時に因子得点が有意に上昇していた	大野 昌美(金沢大学 医学部保健学科), 佐伯 和子, 大倉 美佳, 和泉 比佐子, 宇座 美代子, 横溝 輝美, 大柳 俊夫	北陸公衆衛生学会誌(0386-3530)31巻1号 Page18-23(2004.10)	原著論文	因子分析; 公衆衛生看護; カリキュラム; 自己評価(心理学); 分散分析; *現職教育; 専門能力; 臨床能力; *保健師		ヒト; 成人(19～44); 男; 女; 看護		北陸公衆衛生学会誌(0386-3530)31巻1号 Page18-23(2004.10)
1998198223	0	0	0	1					両親の養育行動とうつ病の既往歴との関連 わが国の勤労者における観察	欧米で広く用いられているParental Bonding Instrument(PBI)で測定された両親の養育行動とうつ病の既往歴との関連を,418名の任意で研究に参加した勤労者を対象に調査した.うつ病の既往歴の評価にはInventory to Diagnose Depression lifetime versionを用いた.ロジスティック回帰分析の結果から,両親いずれかから低いcare(愛情)で養育された場合,両親のいずれかが「affectionless control(情動なき統制)」か「neglectful parenting(怠慢な養育)」に該当する養育様式を示す場合に(ただし女性の場合は父親が「affectionless control」の養育様式を示す場合に),うつ病の既往歴を持つ可能性が有意に高かった	成田 智拓(藤田保健衛生大学 医 精神医), 佐藤 哲哉, 平野 茂樹, 他	臨床精神医学(0300-032X)27巻6号 Page715-723(1998.06)	原著論文	育児; うつ病(病因); 危険因子; 両親	労働者	ヒト		臨床精神医学(0300-032X)27巻6号 Page715-723(1998.06)
2000105614	0	0	0	0	Mental health	1	occupational stress		看護婦の「バーンアウト」と「共依存」傾向に関する研究	宮崎県内の病院に勤務する看護婦1370人を対象にバーンアウトスコア及びケアテカークイズを用いて検討を行い,更に一般事務所に勤務する女性事務職員1247人のそれとの比較検討を行った.その結果,看護婦では事務職に比較して「バーンアウト」の状態にある者が有意に多く,認められ,又,「健全」から「バーンアウトの徴候」そして「バーンアウトに陥っている」となるにつれて「共依存」傾向が強まることが明かとなった.ただしこのような「バーンアウト」と「共依存」傾向との関係は看護婦のみならず事務職においても同様に認められたことから,「共依存」傾向の緩和は看護婦ばかりでなく,一般の人々のメンタルヘルスの向上にも寄与することが示唆された	細見 潤(宮崎県精神保健福祉センター), 藤本 洋子, 片平 久美, 古家 隆	看護研究(0022-8370)32巻6号 Page497-505(1999.12)	原著論文	看護師(調査・実態); 精神保健; バーンアウト症候群(調査・実態); 共依存		ヒト; 看護	10.11477/mf.1681900535	看護研究(0022-8370)32巻6号 Page497-505(1999.12)
2005128683	0	0	1	0					セクシュアル・ハラスメント被害の影響と回復過程	看護学生12名の協力のもとに,セクハラの被害実態を調査するとともに,被害者の心身に及ぼす影響と適応へのプロセスについて明らかにした.協力の得られた学生を対象に30分間の半構成的面接を行い,逐語を質的分析した.その結果,被害場所はアルバイト先が多く,セクハラは被害者に対し特に精神的影響を与えていた.様々なネガティブな感情のプロセスをたどりながら現在にまで至っており,また,被害による精神的影響が大きいほど,適応に至るまでに時間がかかることが明らかになった	柴沼 雅代(茨城県立医療大学 看護学科), 加納 尚美	茨城県母性衛生学会誌24号 Page39-48(2004.12)	原著論文	回復期; 看護学生; ストレス障害-心的外傷後; 職場; *セクシュアルハラスメント; 被虐待女性; 半構成的面接; 職業性ストレス		ヒト; 女; 看護		茨城県母性衛生学会誌24号 Page39-48(2004.12)
2005129184	0	0	0	0	Mental health	1	overtime and mental health	overwork	長時間残業と精神疾患発症との関連について 勤労者における労働時間と精神健康度及び睡眠時間の関連についての調査	勤労者2505名(男性2231名,女性274名)の労働時間と抑うつ度調査(SDS)得点との関連を調査したところ,労働時間とSDS得点との間に正の相関を認め,明らかな閾値を認めなかった.1日の労働時間が10時間以上で睡眠時間が6時間以下となる労働者比率は上昇し,1日の労働時間が11時間以上で睡眠時間が5時間以下となる労働者比率は上昇した.月60時間以上の残業で睡眠時間が6時間以下となる労働者比率は上昇し,月80時間の残業で睡眠時間が5時間以下となる労働者比率は上昇した	大久保 靖司(東京大学保健センター)	産業精神保健(1340-2862)12巻4号 Page271-276(2004.12)	原著論文	*労働衛生; 睡眠; 精神保健; *精神疾患(診断); 労働; 性別分布	自己評価式抑うつ尺度; 労働時間; 労働者	ヒト; 成人(19～44); 中年(45～64); 男; 女		産業精神保健(1340-2862)12巻4号 Page271-276(2004.12)
2005129185	0	0	0	0	Mental health	1	overtime and mental health	overwork	長時間残業と精神疾患発症との関連について 長時間労働とライフイベント法を用いたストレス度との検討 ストレスドックにおける調査から	大阪府こころの健康総合センター・ストレスドックを受検した勤労者832名(うち男性430名)を対象に,労働時間とライフイベント法を用いたストレス度との検討を行った.その結果,平均残業時間とライフイベント法の2つの指標との間に関連性を認め,平均残業時間が増加するとライフイベントの両指標は増加した.男性では1ヵ月の平均残業時間が60時間を越えると有給休暇取得日数が顕著に減少したが,女性では反対に増加を認めた.平均残業時間の増加とA型行動パターン度の増加に関連を認め,女性では40時間以上からが強かった.ライフイベント項目では「多忙による心身の疲労」や「仕事に打ち込む」「仕事のペースの増加」「収入の増加」「レクレーションの減少」「300万円以上の借金」が平均残業時間と強い関連性があった	夏目 誠(大阪樟蔭女子大学 人間科学部心理学科), 亀岡 智美, 荒井 貴史, 村田 弘	産業精神保健(1340-2862)12巻4号 Page277-290(2004.12)	原著論文	A型人格; *労働衛生; 睡眠; *ストレス(病因,診断); ライフスタイルの変化; 人間ドック; 労働; 職業性ストレス	労働時間	ヒト; 成人(19～44); 中年(45～64); 男; 女		産業精神保健(1340-2862)12巻4号 Page277-290(2004.12)
2000184297	0	0	0	0	Infertility, pregnancy and childbirth	0	fertility		CMIによる不妊女性の心理に関する検討 易怒性を中心として	外来初診時にカウセリングを実施した678名に心理テスト(Cornell Medical Index)を施行した.回収率は60.0%であった(407/678).CMIにおいて領域別にみると,I領域46.9%(188/401),II領域35.1%(141/401),III領域14.5%(58/401),IV領域3.5(14/401)であり,神経症群と判別されたのは18.0%(72/401),易怒性は32.4%(130/401)に認められた.カウンセリング所見による易怒性の分析において,以下の4つのパターンに分類できた. 1)なぜ私だけ子供ができないのか(自然にしていたら,結婚したら,避妊をやめたらすぐ子どもができると思っていた), 2)子どもができない原因は何か, 3)私だけが治療を頑張っている(なぜ私だけが痛い思いをして,仕事を辞めて治療に専念しないといけないのか) 4)夫は治療に協力的で…	山口 美穂(IVF大阪クリニック), 河田 淳, 福田 愛作, 森本 義晴	日本受精着床学会雑誌(0914-6776)17巻1号 Page218-220(2000.02)	原著論文	コーネル医学指数; 怒り; 女性; 心理学; 不妊症; 不妊症-女性(心理学)		ヒト; 女		日本受精着床学会雑誌(0914-6776)17巻1号 Page218-220(2000.02)
2000257004	0	0	0	0	Mental health	1	occupational stress	personal character of mental health	【現代女性とタイプA行動パターン】日本人女性労働者のタイプA 疫学的見地から	「日本の産業労働者のストレスと健康総合調査」から得た日本人女性労働者(20～59歳)8492人を対象にTABPの割合の分布状況について,年齢,職種,職階,労働時間,職務ストレスとの関係において検討した.1)日本人女性労働者のTABPの割合は20.6%であった.2)TABPの割合が高い職種は,技術,報道編集,営業販売,低いのはパート,農業であり,その中間に教員や事務員などが位置していた.職種全体でみると年齢階級による分布に違いはなかったが,職種毎の違いがみられた.3)過労働時間が長くなるほど,職階が上がるほど,職務ストレスが大きくなるなどTABPの割合が高くなる傾向が認められた	土井 由利子(国立公衆衛生院), 上畑 鉄之丞, 石原 信哉, 関谷 栄子, 杉澤 あつ子, 千田 忠男, 及川 しほ	タイプA(0917-1223)11巻1号 Page25-31(2000.05)	原著論文/特集	A型人格(疫学); 労働衛生; 職業別集団; 就労女性; 職業性ストレス		ヒト; 女		タイプA(0917-1223)11巻1号 Page25-31(2000.05)
2005130216	0	0	0	0	Career /education/ satisfaction/self-efficacy	1	career	医療従事者	国公私立大学病院看護管理者のキャリア発達 ライフイベントの1990年度調査との比較	国公立大学病院の看護管理者のキャリア発達と家族歴・ライフイベントの関連を明らかにすることを目的に,看護部長・副看護部長を対象にアンケート調査を実施し,115名(看護部長48名:平均年齢55.3±3.8歳,副看護部長67名:平均年齢52±4.3歳)より回答を得た.10年前(1990年度)に実施した調査と比較した結果,以下が明らかになった.1)前回調査の初婚が遅く育児期間が短縮するパターンから今回は,初婚は早く育児期間は短縮する傾向がみられた.2)前回にみられた未婚者と既婚者間の役職就任時年齢の差は,今回は消失していた.3)前回の自助努力・自己犠牲型から今回は,制度を活用し家庭と仕事を両立させ個人も生きる傾向がみられ,制度が支援する効果が認められた	長友 みゆき(宮崎大学 医学部看護学科), 草刈 淳子	病院管理(0386-9571)42巻1号 Page89-97(2005.01)	原著論文/比較研究	質問紙法; 育児; 結婚; ライフスタイルの変化; 大学病院; 家族休業; *看護職管理者; 就労女性; スタッフ開発; 年齢因子		ヒト; 成人(19～44); 中年(45～64); 女; 看護		病院管理(0386-9571)42巻1号 Page89-97(2005.01)
2005131088	0	0	0	1					訪問看護師がとらえた医療依存度の高い療養者の在宅療養安定化のプロセス	医療依存度の高い状態で退院した療養者の在宅療養安定化のプロセスを,訪問看護師の視点から明らかにすることを目的に,訪問看護ステーションに勤務する訪問看護師14名(女性.29～55歳,平均年齢41.3歳.平均訪問看護経験年数4.8年)を対象に半構成的面接を実施した.グラウンデッド・セオリー・アプローチによる分析の結果,在宅療養の安定化には家族介護者の存在が大きく影響し,介護者を軸に療養者との関係が変化していくことが分かった.介護者にとって退院し帰宅した療養者は,かつての家族としての存在とは異なる<介護を必要とする特異な共棲者>であり,到来したこの<特異な共棲者>に介護者がアプローチする過程で両者の関係は<相互依存的>な関係へと変化していた.また,訪問看護師は,<介護者の状況判断の最適化>や<介護者のイニシアティブの取得>など,介護者が介護力を身につけた状態を在宅療養が安定化した状態と捉えてい…	古瀬 みどり(山形大学 医学部看護学科)	家族看護学研究(1341-8351)10巻3号 Page78-86(2005.02)	原著論文	*在宅介護支援サービス; 人間関係; 質的研究; *訪問看護; 半構成的面接; グラウンデッド・セオリー・アプローチ	介護者-患者関係	ヒト; 成人(19～44); 中年(45～64); 看護		家族看護学研究(1341-8351)10巻3号 Page78-86(2005.02)
2005140399	0	0	0	0	Menstruation, menopause, and genital concerns	0	menstration	月経	20歳代から40歳代女性におけるPMS,PMDDの現状 月経前に認められる精神的,身体的症状へのアンケート調査成績	子宮癌検診受診者・有経者を対象に,DSM-IVの月経前気分不快症候群(PMDD)診断基準に基づいて月経前の精神・身体症状に関する11項目(A症状)と,症状による仕事や社会生活,対人関係への障害3項目(B症状)から成る調査票を作成し,重症度を4段階で自己評価してもらった.有効回答854例(平均36.4歳)のうち,主婦は20.6%,勤労者は79.4%で,既婚54.6%,未婚43.3%であった.A症状では乳房の疼痛,頭痛,浮腫などの身体症状が多く,約80%が何らかの症状を示した.精神症状は不安・緊張,いらいら感を約70%が示した.B症状では仕事・家事の能率・生産性の低下を50%が示した.Steinerらの調査報告に準じて解析したところ,PMDD疑いを11例,中等度～重度の月経前症候群疑いを56例に認めた.勤労者678名中90名(13.3%)は月経前の精神・身体症状により休業しており,休業なしの…	武田 卓(大阪大学 大学院医学系研究科器官制御外科学), 吉田 豊, 田坂 慶一, 村田 雄二	産婦人科の進歩(0370-8446)57巻1号 Page68-69(2005.02)	原著論文	質問紙法; *月経前症候群(診断); 集団検診; 生活の質; 精神医学的評価尺度; プライマリヘルスケア; 就労女性; 女性の健康; DSM; 精神症状(診断)		ヒト; 成人(19～44); 中年(45～64); 女	10.11437/sanpunosinpo.57.68	産婦人科の進歩(0370-8446)57巻1号 Page68-69(2005.02)
2005141094	0	0	1	0					介護労働者のライフスタイルと免疫機能	特別養護老人ホームや介護老人保健施設に勤務する女性労働者38名(介護福祉士31名,看護師7名)を対象に,ライフスタイルとストレスに関する聞き取り調査および細胞性免疫機能の測定を行い,他の職種(専業主婦64名,自営業18名,公務員14名,病院看護師8名)と比較した.介護福祉士,介護施設看護師とも不健康なライフスタイルをとっている人の割合が高く,仕事上のストレスも多く,免疫機能は低かった.特に介護福祉士はストレス性症状・疾患の保有率が全職種のなかで最も高く,免疫機能が最も低かった	中野 ユミ子(大阪府立公衆衛生研究所 生活環境部生活衛生課), 田井中 秀嗣, 赤阪 進, 田淵 武夫, 宮野 直子, 小坂 博, 吉田 仁, 織田 肇	大阪府立公衆衛生研究所研究報告(1343-2923)42号 Page1-8(2004.11)	原著論文/比較研究	Enterotoxins; 質問紙法; *介護者; 看護師; *労働衛生; ライフスタイル; 免疫能; T細胞; 植物凝集素; 介護福祉士	Staphylococcal Enterotoxin A	ヒト; 成人(19～44); 中年(45～64); 女; 看護		大阪府立公衆衛生研究所研究報告(1343-2923)42号 Page1-8(2004.11)
2005141096	0	0	1	0					老人介護施設に勤務する介護労働者の頸肩腕・腰負担	大阪府下の特別養護老人ホーム(2施設)と介護老人保健施設(1施設)で働く女性の介護士,看護師合計57名を対象に,骨密度,骨代謝指標,握力,歩数,食習慣,頸肩腕腰部負担などの質問紙調査を行った.1日の歩数は平均11292歩と多く,骨密度指数は84.7±17.1で年齢の割に高かった.一方,頸肩腕腰部の有訴率は高く,「首がこる」63.1%,「首が痛い」30.8%,「肩がこる」75.4%,「肩が痛い」49.2%,「腕がこる」32.3%,「腕が痛い」21.5%,「腰がこる」75.4%,「腰が痛い」63.1%で,約1/3の人が腰や首の治療に通っていた	宮島 啓子(大阪府立公衆衛生研究所 生活環境部生活衛生課), 宮野 直子, 田淵 武夫, 赤阪 進, 吉田 仁, 織田 肇	大阪府立公衆衛生研究所研究報告(1343-2923)42号 Page15-19(2004.11)	原著論文	保健医療従事者; 交感神経性ジストロフィー-反射性; 骨密度; *労働衛生; ライフスタイル; 背部; 歩行; 腰仙部; *高齢者保健医療サービス; 介護; 中間医療施設; 介護老人保健施設		ヒト; 成人(19～44); 中年(45～64); 女; 看護		大阪府立公衆衛生研究所研究報告(1343-2923)42号 Page15-19(2004.11)
2005155404	0	0	1	0					山形県における母乳育児の実態調査 各地域毎の比較と対策	山形県における母乳率の向上のために母乳育児の現状を調査し,問題点について検討した.3～4ヵ月健診を受診した児の母親にアンケート調査を行い,回答が得られた972例を対象にした.多くの母親が母乳育児を希望しているにもかかわらず,実際の母乳率は地域毎に大きな差を認めた.県全体では59.7%が仕事を持ち,29.5%は調査時に仕事を再開していた.20.3%が1年以内に仕事を始める予定で,1年間の育児休暇は9.9%であった.最上は有職者の70.4%が調査時点で仕事に復帰しているのに対し村山では36.8%と大きな差が見られた.育児休暇は村山が25.9%に対し置賜が9%と低い取得率であった.高い有職率,早い職場復帰が母乳栄養の継続に大きな障害と考えられた	渡辺 眞史(山形県立中央病院 小児科)	山形県公衆衛生学会講演集31回 Page49-50(2004.03)	原著論文	質問紙法; 医師; 母; *母乳栄養; 保健医療政策; 就労女性; 地域保健医療サービス; 乳幼児健康診査; 山形県	実態調査; 地域差	ヒト; 乳児(1～23ヶ月); 女		山形県公衆衛生学会講演集31回 Page49-50(2004.03)
2005155667	0	1	0	0					勤労世代男女の死生観と終末期のケアへの期待	30～50歳代の地域住民の死に対する意識,および終末期のケア・医療への期待を明らかにすることを目的に,岐阜県南部の当該住民を対象に訪問によるアンケート調査を実施し,926名(うち,女性490名)より回答を得た(回収率77.2%).その結果,予後不良の疾患の告知希望に関する因子として,「低年齢」「臨終立ち会い経験」「死を恐れていないこと」「死を受け入れようと努力していること」「死について気になるが恐れていないこと」が明らかになった.また,死を迎える場所として約8割が自宅を希望しており,現状との乖離がみられた	日置 敦巳(岐阜県西濃地域保健所), 田中 耕, 和田 明美	厚生の指標(0452-6104)52巻3号 Page19-23(2005.03)	原著論文	質問紙法; カウンセリング; 家族; *死への態度; 宗教; *ターミナルケア; 意識調査; 精神的援助; 病名告知; 岐阜県		ヒト; 成人(19～44); 中年(45～64); 男; 女		厚生の指標(0452-6104)52巻3号 Page19-23(2005.03)
2005156888	0	0	1	1					島根県糖尿病療養指導士の活動実態と今後の課題	島根県糖尿病療養指導士(以下,CDE島根)制度により認定されたCDE島根の活動実態と課題を明らかにすることを目的に,2年間の研修を経て認定試験に合格したCDE島根116名を対象にアンケート調査を実施し,85名(うち,女性83名.平均年齢44.0±8.6歳)より回答を得た.職種で最も多いのは管理栄養士で,アンケート調査の結果,認定を受けたことが現在の仕事に役立っていると感じている一方で,仕事のむずかしさ,組織の体制,CDEによる療養指導に報酬がないことなどを問題に感じていることが分かった.認定後療養指導技術を高めるための研修会の開催,働きやすい環境を整えるための広報活動,などが課題として明らかになった	鈴木 真貴子(島根大学 医学部看護学科), 田中 美紗子, 上岡 澄子, 武田 倬, 西木 正照	日本糖尿病教育・看護学会誌(1342-8497)9巻1号 Page14-22(2005.03)	原著論文	質問紙法; 看護師; 患者教育; 自己評価(心理学); 糖尿病(看護); 医療周辺従事者; スタッフ開発; 認定(組織・機関); 島根県	糖尿病教育; *糖尿病療養指導士	ヒト; 成人(19～44); 中年(45～64); 男; 女; 看護		日本糖尿病教育・看護学会誌(1342-8497)9巻1号 Page14-22(2005.03)
2005166749	0	0	1	0					働く母親のソーシャル・サポート・ネットワークの実態	働く母親のソーシャル・サポート・ネットワークの存在様式を明らかにし,仕事と家事・育児の両立による負担を軽減するための支援について検討した.18例に,自記入式質問紙と半構成的面接法を実施した.半数以上の母親が,やりがいや自己成長,気分転換を働く目的とし,仕事の継続を望んでいた.仕事と家事・育児の両立に必要なソーシャル・サポートは,夫,夫以外の家族,会社や職場の理解であった.また,保育所への不満や要望が強かった.男性が育児に参加できるよう職場の意識改革や労働時間の見直し,さらに,育児支援の為の保育所や学童保育の充実の必要性が示唆された	山田 英津子(福岡市東区保健福祉センター 地域保健福祉課), 有吉 浩美, 堀川 淳子, 石原 逸子	産業医科大学雑誌(0387-821X)27巻1号 Page41-62(2005.03)	原著論文	質問紙法; 育児; 意欲; 志気; 母; 労働; *社会的支援; *就労女性; 地域社会ネットワーク; 精神的援助; 半構成的面接	実態調査; やる気; 労働時間	ヒト; 成人(19～44); 中年(45～64); 女	10.7888/juoeh.27.41	産業医科大学雑誌(0387-821X)27巻1号 Page41-62(2005.03)
2005172623	0	0	0	0	Work and balance	0	workstyle	workstyle	資格職としてのホームヘルパーの特性 看護師,一般パートと比較して		造酒 錦代(京都市役所)	介護福祉学(1340-8178)10巻1号 Page104-110(2003.10)	原著論文/比較研究	質問紙法; 看護師; 労働衛生; 職務満足度; ボランティア; 訪問介護; 従業員の苦情; 就労女性; 免許; 年齢因子; *ホームヘルパー	実態調査; 労働者	ヒト; 成人(19～44); 中年(45～64); 高齢者(65～79); 女; 看護		介護福祉学(1340-8178)10巻1号 Page104-110(2003.10)
2005174796	0	0	0	1					当院職員における頭痛の実態調査について	病院勤務職員421名(男89名:平均43.0歳,女332名:平均38.3歳)を対象に頭痛アンケートを行った.「つらい頭痛経験あり」は男32.6%,女60.2%,「慢性頭痛を持っている」は各々39.3%,65.7%で,女性が有意に高率であった.慢性頭痛253名の病型は,緊張型頭痛182名(A群),片頭痛71名(B群)であった.医療職の片頭痛有病率は16.3%で,薬剤師30.0%,看護師19.2%,看護助手16.7%,医師4.9%であった.非医療職の片頭痛有病率は20.2%で,栄養士25.0%,電話交換手25.0%,一般事務24.6%,調理師10.0%であった.医療職と非医療職で有病率に有意差はなかった.A群とB群の比較では,喘息の合併率は有意差がなかったが,頭痛の家族歴はB群が有意に多かった.またB群の方が薬物服用は多かったが,ロキソニンやアスピリンによる自己治療が多く,トリプタン製剤によ…	秋山 久尚(川崎市立井田病院 神経内科)	日本頭痛学会誌(1345-6547)31巻2号 Page89-91(2004.09)	原著論文/比較研究	Aspirin(治療的利用); 質問紙法; *頭痛(合併症,薬物療法); 喘息(合併症); 片頭痛(薬物療法,合併症); 有病率; 頭痛-緊張性(薬物療法,合併症); 病院職員; Loxoprofen(治療的利用)	実態調査	ヒト; 成人(19～44); 中年(45～64); 高齢者(65～79); 男; 女		日本頭痛学会誌(1345-6547)31巻2号 Page89-91(2004.09)
2001010979	0	0	0	0	Mental health	0	scale development of occupational stress		バーンアウト尺度のプロセスモデルの検討	MaslachとJacksonのバーンアウト尺度(MBI)を構成する下位概念に関する六つのプロセスモデルについて検討した.分析には岡山県内の特別養護老人ホームに勤務する女性介護職員1,006名の資料を用いた.共分散構造分析を用いてモデルのデータに対する当てはまりの良さと下位概念間のパス係数を観察した結果,「情緒的疲弊」から「離人化」への因果関係を設定すると共に「自己成就」には「情緒的疲弊」及び「離人化」との共変関係を認めないモデルが支持された	原田 和宏(広島大学 医系研究 保健), 齋藤 圭介, 布元 義人, 香川 幸次郎, 中嶋 和夫	東京保健科学学会誌(1344-3844)3巻1号 Page38-46(2000.06)	原著論文	介護者; 心理学的モデル; バーンアウト症候群; 評価基準	共分散	ヒト	10.24531/jjhs.3.1_38	東京保健科学学会誌(1344-3844)3巻1号 Page38-46(2000.06)
2005175535	0	0	1	0					振動障害に合併する肘関節障害の検討	振動障害に合併する肘関節障害について検討した.対象は,振動障害治療中の167名(男性161名,女性6名・平均64.7歳)で,振動工具総使用時間は平均17494.7時間,右利き160名,左利き7名であった.肘関節可動域(屈曲+伸展角度)は利き手側121.7度,非利き手側124.1度,JOA肘機能評価法による肘の疼痛点数は利き手側22.1点,非利き手側23.9点と,いずれも利き手側で有意に低値であった.疼痛の程度と年齢,総使用時間との相関は認めなかった.X線変化が中等度以上は利き手側22.3%,非利き手側20.4%で有意差はなく,X線変化が高度なほど平均年齢が高く,疼痛が強い傾向で,可動域制限が高度であった.中等度以上の尺骨神経障害は利き手側25.7%,非利き手側18.6%に,高度障害は利き手側6.0%,非利き手側2.4%に認めた.尺骨神経障害の程度と年齢,総使用時間,X線変化に関連性は認め…	及能 義広(道南勤労者医療協会函館稜北病院 整形外科)	北海道勤労者医療協会医学雑誌(0285-0664)29巻1～2号 Page21-27(2005.02)	原著論文/比較研究	X線診断; 関節可動域; *変形性関節症(合併症,X線診断); 労働量; 肘部管症候群(合併症,X線診断); *手腕振動症候群(合併症)		ヒト; 成人(19～44); 中年(45～64); 高齢者(65～79); 高齢者(80～); 男; 女		北海道勤労者医療協会医学雑誌(0285-0664)29巻1～2号 Page21-27(2005.02)
2005176057	0	0	0	0	Career /education/ satisfaction/self-efficacy	0	career	医療従事者	看護職者のキャリア形成にむけた学習ニーズの分析 九州ブロックN系病院9施設における調査	看護職者のキャリア形成に向けた学習ニーズの実態を,経験年数との関連から明らかにすることを目的に,独自に作成した「対象者特性」「社会的支援」「キャリア志向」「学習ニーズ」についてのアンケート調査を実施し,482名(うち,女性468名.21～62歳,平均年齢31.9±8.90歳)より有効回答(49.5%)を得た.その結果,社会的支援は比較的得られており,6割以上の者の職務満足度は高く,職業継続意志をもっていた.学習活動は,院内研修を中心に活発に行われており,経験年数を重ねるほど学習ニーズが高いことが分かった.また,学習を希望しているトピックスとして,医学的知識に関するものや,対象理解・人間的な尊厳に基づくケア,人と人との関係性を大切にしながらケアを提供していくために必要となるトピックス,などが挙げられた	寺門 とも子(日本赤十字九州国際看護大学), 本田 多美枝, 山本 捷子	日本赤十字看護学会誌(1346-1346)5巻1号 Page106-116(2005.03)	原著論文	質問紙法; 学習; 看護師; 職務満足度; *看護生涯教育; 社会的支援; 職歴の移動; スタッフ開発		ヒト; 成人(19～44); 中年(45～64); 男; 女; 看護		日本赤十字看護学会誌(1346-1346)5巻1号 Page106-116(2005.03)
2005178814	0	1	1	1					中山間地域における中高年の地域活動と定住願望・生きがいとの関係	中山間地域に居住する中高年の地域活動について,生きがい及び定住願望との関連を明らかにすることを目的に40～64歳の住民を対象にアンケート調査を実施し,1095名(うち,女性573名.平均年齢53.1±7.3歳)より有効回答(60.8%)を得た.その結果,地域活動に参加している者は774名(70.7%),定住願望のある者は794名(72.5%)であった.また,地域活動への参加と関連があるものとして,「町内での勤務」「職業(農林業,公務員・団体職員)」「定住願望」が明らかになった	二宮 一枝(岡山県立大学), 難波 峰子, 北園 明江, 岡田 ゆみ, 小野 ツルコ	日本地域看護学会誌(1346-9657)7巻1号 Page75-80(2004.09)	原著論文/比較研究	質問紙法; 健康増進; 中年; 性別分布; 年齢因子; 地方の保健; *生きがい	*コミュニティオーガニゼーション; 労働者	ヒト; 成人(19～44); 中年(45～64); 男; 女; 看護	10.20746/jachn.7.1_75	日本地域看護学会誌(1346-9657)7巻1号 Page75-80(2004.09)
2001029900	0	0	0	0	Mental health	0	occupational stress		A県における公立中学校教員の精神健康調査	回答のあった555名を対象に日常苛立ちことや精神健康状態,ストレス対処行動等についての検討した.1)精神健康尺度により推定された神経症群の出現頻度は59.1%であった.仕事上の不快な人間関係,生徒に対する否定的なイメージ,女性であることがそれらの症状に有意に関連していた.2)仕事の志気の低下については,仕事上の不快な人間関係,精神健康度の低下,時間外勤務の多さが有意に関連し,日常苛立ちことでは仕事の量が多すぎることが最も多い要因であった.3)ストレス対処行動との関連において情緒的支援が問題中心型対処,積極的な問題解決行動,適切な社会的支援を求める行動を促進し,対人的トラブルを抑制することが判明した	竹村 祥恵(富山県心の健康センター), 數川 悟, 成瀬 優知	日本社会精神医学会雑誌(0919-1372)9巻1号 Page1-10(2000.07)	原著論文	学校保健; 教員; 神経症; 心理的適応; ストレス; 心理的ストレス; 精神保健; 職業性ストレス	GHQ (精神健康調査)	ヒト		日本社会精神医学会雑誌(0919-1372)9巻1号 Page1-10(2000.07)
2005189241	0	1	0	1					同胞を小児がんでなくした青年期女性の語りに見る悲哀の仕事	同胞を小児がんでなくした青年の語りから,同胞との死別により悲哀の仕事の特徴を描き出した.20歳代の女性3名の語りから,悲哀の仕事に影響する母親との関係が見出された.すなわち,母親に拒否されているように感じてその間の悲哀の仕事を進められなかった場合,母親を支えるつもりでかえって母親と悲哀の仕事を共有できなかった場合,死別した同胞の分まで「娘」役割を取ろうとして悲哀の仕事を行う余裕を持てていない場合が見られた.同胞との死別による悲哀の仕事は,母親との関係からの強い影響により,死別対象との二者関係以前に,死別した同胞・自分・母親という三者関係に特徴づけられることが明らかになった.また,悲哀の仕事が死別後すぐに進め始められないことがあり,これも母親との関係からの影響の結果であった.悲哀の仕事の進み方は事例ごとに特徴があり多様であった.援助者は三者関係に注目した援助を行う必要がある	佐藤 伊織(東京大学 大学院医学系研究科健康科学・看護学専攻家族看護学分野), 上別府 圭子, 星 順隆	児童青年精神医学とその近接領域(0289-0968)46巻1号 Page56-64(2005.03)	原著論文	親子関係; きょうだい関係; 死別; 死亡; 腫瘍(悪性,看護); 精神療法; 悲嘆; インタビュー; 看護ケア; 家族看護; きょうだい; ナラティブセラピー	*グリーフケア; *小児癌(看護)	ヒト; 成人(19～44); 女; 看護		児童青年精神医学とその近接領域(0289-0968)46巻1号 Page56-64(2005.03)
2005189773	0	1	0	0					サイリウム種皮配合即席麺の便秘改善効果	排便改善等の整腸作用を有する食品として厚生労働省よりサイリウム種皮配合即席麺が特定保健用食品の表示許可を受けている.サイリウム種皮を配合した加工食品である「サイリウム種皮配合即席麺」を,1日1回通常の即席麺と同様の摂取方法で,便秘傾向の健常成人女性に2週間連続摂取させることによる便通・便性改善効果と安全性を二重盲検クロスオーバー法により検討した.排便日数,排便回数および排便量が被験食摂取期では前観察期,休止期に比べ有意な高値を示した.便秘傾向の強い被験者では,被験食摂取期ではプラセボ食摂取期に比べて排便日数,排便回数および排便量は有意に増加した.サイリウム種皮配合即席麺は便秘傾向にある者の便秘改善に有用であることが示唆された	伊藤 和徳(日清食品中央研究所), 中世古 拓男, 小森 美加, 塩谷 順彦, 穎川 一忠, 奥島 実	健康・栄養食品研究(1345-8388)7巻4号 Page57-69(2005.03)	原著論文/ランダム化比較試験	安全性; 消化器徴候と症状; 二重盲検法; 排便; 糞便; *便秘; クロスオーバー研究; ランダム化比較試験; Psyllium(薬理学)	麺類	ヒト; 青年期(13～18); 成人(19～44); 女		健康・栄養食品研究(1345-8388)7巻4号 Page57-69(2005.03)
2005202952	0	0	1	0					県立病院としての『タバコ』対策について 今治病院における職員の『タバコ』に対するアンケート調査結果をもとに	県立病院としての「タバコ」対策について,今治病院における職員の「タバコ」に対するアンケート調査を行った.対象は全職員381人で,回答者は373人(97.9%)であった.喫煙率は16%(男性39%,女性10%)であった.喫煙者の意識では「喫煙場所以外で喫煙すべきでない」43%,「非喫煙者の近くで喫煙すべきでない」23%,「相手の了解を得ればよい」30%であった.院内喫煙に「不快」と感じるのが全体の58%,「積極的に喫煙対策をすべき」54%,全館禁煙(平成16年4月)は「時期が遅い」48%,「敷地内禁煙にすべき」21%,勤務時間内喫煙は「休憩時間に」75%,「院内でタバコ販売すべきでない」36%,「自販機は撤去」32%で,愛媛県のタバコに関する目標「医療機関の前面禁煙,公共場所の完全分離,喫煙率の半減」は31%しか知らず,「目標実現は不可能」が47%で「実現可能」45%を上回っていた	松岡 宏(愛媛県立今治病院), 明比 俊, 藤田 学, 濱田 斉, 東野 博, 日根野 尚, 長橋 史郎, 片上 祐司, 近藤 能久, 目戸 和平, 味口 博志, 石本 智和子, 愛媛県立今治病院禁煙対策委員会	愛媛県立病院学会会誌(0289-5463)40巻1号 Page3-10(2004.12)	原著論文	質問紙法; *タバコ煙公害; 禁煙; 地方自治体病院; 病院職員; 意識調査		ヒト; 成人(19～44); 中年(45～64); 高齢者(65～79); 男; 女		愛媛県立病院学会会誌(0289-5463)40巻1号 Page3-10(2004.12)
2005203367	0	0	1	0					地域保健と職域保健の一元化した健康診査データの分析 一自治体と一事業所の健康診査データから	保健活動のための基礎資料を得ることを目的として,一自治体と一事業所の健診診査データ(健診データ)をモデル的に一元化したデータベースに基づき高脂血症と他の検査データとの関連について検討した.健診受診時に40～64歳で,検査値データの欠損がない3371件を分析対象とした.ロジスティック回帰分析で,男性では肥満と管理区分が地域であること,女性では,肥満と耐糖能異常であることが高脂血症と関連を示した.リスク要因を複数保有する個人を対象としたハイリスクアプローチと,集団全体として肥満,高脂血症,高血圧,糖尿病のリスクを軽減するポピュレーションアプローチを地域と職域が協働で行っていく必要性が示唆された	和泉 比佐子(札幌医科大学 保健医療学部), 大柳 俊夫, 森 満, 山本 長史, 渡辺 実, 藤瀬 幸保	北海道公衆衛生学雑誌(0914-2630)18巻2号 Page97-103(2005.03)	原著論文/比較研究	健康調査; 脂質異常症(診断); 性因子; 肥満(診断); ロジスティックモデル; *診断サービス; 職場; *地域保健医療サービス; 年齢因子; BMI		ヒト; 成人(19～44); 中年(45～64); 男; 女		北海道公衆衛生学雑誌(0914-2630)18巻2号 Page97-103(2005.03)
2005203379	0	0	1	0					Eメールを使用した調査の経験 女性医師の労働環境についてのアンケート調査	医学部の衛生・公衆衛生学実習で,S医科大学各講座に所属する女性医師を対象にオンラインでのアンケート調査を実施し,女子医学生の立場から,先輩の女性医師の労働環境,結婚・出産の状況について考察を加えた.また,今回は実習としては初めてのEメールによる調査であったため,オンライン調査の利点と問題点についても考察をした.73名にEメールでアンケート(資料)を配布し,24名から回答が得られた.女性医師が増加傾向にある現在,女性が医師を職業とする際,結婚・出産・育児という面で様々な問題が生じているという事実が明らかになってきている.この問題を解決するためには,育児等家庭環境の整備と,職場のシステムの整備および意識改革が重要であった.今回の結果から,ある程度これらの問題に対し配慮がなされている面もあり,この問題が少しずつ動き始めていると感じられた	老川 美緒(札幌医科大学 医学部), 大野 真由美, 木井 菜摘, 小池 真友美, 小室 久子, 後藤 京子, 鶴岡 みずほ, 本間 あや, 大浦 麻絵, 鷲尾 昌一	北海道公衆衛生学雑誌(0914-2630)18巻2号 Page171-177(2005.03)	原著論文	質問紙法; 経産回数; 結婚; *労働衛生; 職業リハビリテーション; 労働; 育児休業; *女性医師; 職場; 電子メール	労働時間	ヒト; 成人(19～44); 女		北海道公衆衛生学雑誌(0914-2630)18巻2号 Page171-177(2005.03)
2005204252	0	0	0	0	Work and balance	1	WFC	child-rearing	小児科医の婚姻および育児と勤務内容との関係	2002年に実施した「小児科医の勤務内容と家庭関連因子についての全国調査」から,40歳未満の若手小児科医の婚姻および育児状況と勤務内容との関係について分析した.対象となったのは683名で,1)0～3歳児を有する既婚男性:141名,2)子供のない既婚男性:80名,3)0～3歳児を有する既婚女性:63名,4)子供のない既婚女性:45名,5)未婚男性:105名,6)未婚女性:166名に分類し,勤務内容を比較した.男性72%,女性42%が既婚であった.時間外診療,小児診療,研究に費やす時間の程度は,男性および未婚女性で長く,0～3歳児を有する既婚女性で短い傾向が観察された.育児相談や乳幼児健診を週にわずかでも実施した割合は,0～3歳児を有する既婚女性が最も大きかった.園医・校医・産業医等の院外活動を週にわずかでも行った割合は,子供のない既婚女性で最も大きかった.今後,女性医師に限らず仕事と育児が…	上原 里程(自治医科大学 公衆衛生学), 大木 いずみ, 尾島 俊之, 中村 好一, 衞藤 義勝	日本小児科学会雑誌(0001-6543)109巻4号 Page530-535(2005.04)	原著論文	育児; *医師; 結婚; 労働衛生; 小児科学; 女性医師; 小児保健医療サービス; 人員配置と勤務計画; 乳幼児健康診査; 時間外診療	育児相談	ヒト; 成人(19～44); 男; 女		日本小児科学会雑誌(0001-6543)109巻4号 Page530-535(2005.04)
2005204591	0	1	0	1					東京都定点HIV検査相談センターにおけるHIV非感染受検者の動向,1993-2002	東京都定点HIV検査センターにおけるHIV非感染受検者の動向を分析した.対象は1993年9月～2002年12月までの間に東京都定点HIV検査相談センターを受検し,陰性の告知を受けた日本語自記式質問紙に回答協力が得られた延べ67804人で,回答総数は56928人(84.0%)であった.性別では,男性:女性=7:3,年齢階層別では「20歳代」52.5%,「30歳代」30.4%,「40歳代」8.4%,住所は東京都:東京都以外=7:3,職業では「勤務者」が63.1%が最も多く,1998年以降は「アルバイト」,「その他」の割合が増加していた.「初回」受験者は64.2%であったが,年々減少して複数回受験者の割合が3割を超えていた.受検動機となった感染不安は「不特定異性」との「性的接触」47.6%,「特定異性」28.6%,「不特定同性」10.9%,「特定同性」3.7%であった.感染不安から検査までの期…	橘 とも子(国立保健医療科学院 人材育成部), 阿保 満, 杉下 由行, 前田 秀雄, 山口 剛, 永井 正規, 谷畑 健生, 市川 誠一	厚生の指標(0452-6104)52巻5号 Page9-16(2005.05)	原著論文	AIDS血清学的診断; HIV; *HIV感染症; 性感染症; 保健医療サービス; 感染症伝播; 紹介と相談; *保健医療調査		ヒト; 青年期(13～18); 成人(19～44); 中年(45～64); 高齢者(65～79); 高齢者(80～); 男; 女		厚生の指標(0452-6104)52巻5号 Page9-16(2005.05)
2005215473	0	1	0	0					沖縄県における在宅要介護高齢者虐待に関する研究 看護職に対するアンケート調査より	沖縄県内にある訪問看護ステーション44施設に勤務する看護職183名を対象に在宅介護高齢者の虐待に関する実態調査を自記式質問紙の留め置き法により実施し,回収された150票(回収率82.0%)について解析した.回答者は看護師が128名(85.3%),30～40歳代122名(81.30%)が大半を占め平均年齢は39.6±7.5歳,平均経験年数は14.9±6.8年であった.高齢者虐待事例記載が85例(男性21例・女性64例,平均年齢80.1±9.7歳)あり,虐待の種類では「介護拒否・放任」が60.0%と最も多く,次いで「情緒的・心理的暴力」「身体的暴力」の順であった.虐待者は息子が36.5%と最も多く,次いで配偶者・娘の順で,介護者となった経緯は「家族だから仕方なく」が76.5%と最も多く,虐待者の75.3%が介護に負担を感じていた.虐待者側の虐待原因では「介護の精神的苦痛・ストレスをぶつけてい…	國吉 緑(琉球大学 医学部保健学科), 堀之内 歩, 琉 美智子, 赤嶺 依子, 真栄城 千夏子, 宇座 美代子, 渡嘉敷 めぐみ	琉球医学会誌(1346-888X)22巻3～4号 Page109-119(2003.12)	原著論文	質問紙法; *介護者; 看護師; *高齢者虐待; 訪問看護ステーション; 要介護者; 沖縄県		ヒト; 成人(19～44); 中年(45～64); 高齢者(65～79); 高齢者(80～); 男; 女; 看護		琉球医学会誌(1346-888X)22巻3～4号 Page109-119(2003.12)
2005218049	0	0	1	0					労働者の健康意識と定期健康診断結果との関連について	労働者の健康意識と定期健康診断結果との関連について検討した.対象は県内の製造業某事業所の定期健康診断受診者で,健康診断結果について自己記入式アンケート調査を行った.解析対象は男女各96名(平均年齢45.2～45.3歳)とした.結果表に目を通すのは男性95.8%,女性100%,特に注意する項目は,男性では「肝機能」,「BMI」「特になし」,「血糖」,「血圧」の順で,女性では「BMI」,「脂質代謝」,「肝機能」,「貧血」,「血圧」の順に多かった.これらを注目する回答者は,全体的に年代に関わらず当該項目の値が問題となっている場合が多く,注目する項目が1つ以上ある回答者の検診結果は多くが有所見に傾いていた.「健康維持に配慮している事柄」の質問では,男性は「特になし」,「食事」の順,女性は「食事」,「特になし」,「睡眠」の順に多かった.男性より女性が,若年代より高年代が健康の自己管理意識が高い傾向…	井上 正岩(日本製紙岩国工場診療所), 政木 小恵子, 藤井 ひろみ, 佐々木 宣夫	山口県医学会誌(0289-6575)39号 Page35-42(2005.03)	原著論文	質問紙法; 健康教育; 健康への態度; *労働衛生; *診断サービス; 保健行動; 労働衛生サービス	保健指導; 労働者	ヒト; 成人(19～44); 中年(45～64); 高齢者(65～79); 男; 女		山口県医学会誌(0289-6575)39号 Page35-42(2005.03)
2002014228	0	0	0	0	Mental health	0	occupational stress		A県の中規模事業所における勤労者の精神健康調査	某県内の従業員50名以上の事業所の勤労者4800名を対象に心の調査を行い,有効回答1999例をもとに,日常苛立ち事や精神健康状態,ストレス対処行動等について検討した.日常苛立ち事では,「収入が少ない」が最も多く,現在の不況を反映していた.神経症・抑鬱症状を訴える勤労者が過半数を占め,重大なストレス状況にあると考えられた.特に女性と若年層のストレス反応が高く,仕事上の人間関係や情緒的支援者の存在が,日常苛立ち事,神経症・抑鬱症状,仕事の志気低下に有意に関連していた.日常苛立ち事,神経症・抑鬱症状の訴えそれぞれに,長時間労働が有意に関連していた.ストレス対処行動では,問題中心型対処と情動中心対処の利用に性差が認められた.全体的には肯定的な対処が多かったが,社会的支援模索型の利用は少なく,勤労者に対する情緒的支援が利用しやすいシステムの整備が急務である	竹村 祥恵(富山県心の健康センター), 數川 悟, 成瀬 優知	日本社会精神医学会雑誌(0919-1372)10巻1号 Page33-45(2001.07)	原著論文	健康調査; 労働衛生; 志気; 情動; 神経症; 心理的適応; ストレス; 精神保健; 職場; 職業性ストレス	GHQ (精神健康調査); 労働者	ヒト; 男; 女		日本社会精神医学会雑誌(0919-1372)10巻1号 Page33-45(2001.07)
2005222217	0	0	1	0					当病院看護職員の家族支援と職務満足との関連	当院の看護職員が家族から受けている支援と職務満足の関連を明らかにすることを目的に,「ソーシャルサポート質問用紙」と「職務満足度測定尺度」を用いたアンケート調査を実施し,64名(女性.平均年齢43.4±6.39歳.うち,子ども有り59名)より有効回答を得た.その結果,以下が明らかになった.1)職務満足度では,看護師間相互の影響と職業的地位が高く,看護業務および医師との関係が低かった.2)家族支援では,夫と実の両親からの支援が高かった.3)家族支援と職務満足度との間に相関は認められなかった	井上 みゆき(小野田市立病院), 遠山 鈴恵, 荒川 智美	山口県看護研究学会学術集会プログラム・集録4回 Page18-20(2005.03)	原著論文	質問紙法; 親子関係; 看護師; 職務満足度; 専門職間人間関係; *管理看護; 社会的支援; 就労女性; スタッフ開発; 夫婦関係		ヒト; 成人(19～44); 中年(45～64); 看護		山口県看護研究学会学術集会プログラム・集録4回 Page18-20(2005.03)
2005223518	0	0	0	0	Menstruation, menopause, and genital concerns	0	menopause	social factor	日本の都市部と農村部における更年期症状発現の差異に関する検討	日本の都市部と農村部における更年期症状発現の差異に関する検討を行った.対象は都市部では川崎市北部の3区に在住の50歳女性,農村部では長野県最北部の1行政区に在住の45～58歳の女性で,質問表を用いた自記式郵送方式で調査した.解析対象は都市部1169名,農村部598名で,月経ありと閉経後3ヵ月以内をpre群,閉経後3～11ヵ月をperi群,閉経後12ヵ月以上をpost群に分類し比較した.簡易更年期指数(SMI)を用いた更年期症状の発現は地域間で有意差はなく,地域内では都市部,農村部ともpre群でperi群,post群に比しSMI総合点が低い傾向があり,3群間に有意差を認めた.「ほてり」は,都市部でpre群27.2%,peri群52.7%,post群49.1%,農村部でそれぞれ24.5%,36.7%,29.8%が自覚しており,「冷え」は,都市部で42.7%,43.6%,42.7%,農村部で5…	工藤 芳子(岡山理科大学 理学部臨床生命科学科), 藤脇 伸一郎, 佐藤 准子, 鳩野 洋子, 代田 琢彦, 谷内 麻子, 保坂 猛, 石塚 文平	日本更年期医学会雑誌(0919-5033)13巻1号 Page47-54(2005.04)	原著論文/比較研究	質問紙法; 温度; 教育程度; 結果再現性; 就労女性; 都市保健; 地方の保健; BMI; *更年期障害(診断); 冷え症(病因,診断); 神奈川県; 長野県	地域差; ほてり	ヒト; 中年(45～64); 女		日本更年期医学会雑誌(0919-5033)13巻1号 Page47-54(2005.04)
2005235091	0	0	0	1					看護師長のコンフリクト対処行動	看護師長のコンフリクト(職場集団内での衝突や対立)対処行動を明らかにすることを目的に,関西地区の2つの国立病院に勤務する看護師長20名(女性.41～52歳,平均年齢46.5歳)を対象に半構成的面接を実施し,グラウンデッド・セオリー・アプローチの継続的比較分析法に基づき分析した.その結果,看護師長がコンフリクトを認知した相手に対して用いる<コンフリクト対処行動>には,「拒否」「強制」「妥協」「説得」「宥和」「譲歩」「協働」「装う」「留保」「利用」の10のカテゴリーが存在していた.このうち,本研究で新たに抽出された「留保」「利用」「説得」「装う」の4つのカテゴリーは,いずれも非主張的であいまいさを維持するという点で,日本の文化的特徴の影響を反映した行動であることが示唆された	松浦 正子(神戸大学医学部附属病院), 林 千冬	日本看護管理学会誌(1347-0140)8巻2号 Page21-29(2005.03)	原著論文	葛藤; *心理的適応; 専門職間人間関係; インタビュー; 管理看護; *看護職管理者; 意識調査; 質的研究; 半構成的面接; グラウンデッド・セオリー・アプローチ		ヒト; 成人(19～44); 中年(45～64); 女; 看護	10.19012/janap.8.2_21	日本看護管理学会誌(1347-0140)8巻2号 Page21-29(2005.03)
2005235423	0	0	1	0					病院勤務看護職者の休養行動とその関連因子に関する研究	病院勤務看護者の休養行動とその関連因子を明らかにすることを目的にアンケート調査を実施し,577名(うち,女性534名)より有効回答(86.1%)を得た.厚生省の「休養指針」(平成6年度)13項目をもとに,疲労回復のための「休」行動として6項目,潜在的能力を高め健康増進を図っていく能動的な休養としての「養」行動として4項目を選択し,これらについて5段階で回答を求めた.その結果,「休」行動得点は女性より男性の方が高く(p<0.05),「休」「養」行動ともに,年齢が高くなるほど有意に高くなり,50歳以上で最高値を示した(p<0.001).一方,関連因子については,「休」行動では主観的健康感および職場外サポートに,また「養」行動では主観的健康観と職場内および職場外サポートに有意差が認められた	土屋 八千代(宮崎大学 医学部看護学科臨床看護学講座)	南九州看護研究誌(1348-1894)2巻1号 Page5-15(2004.03)	原著論文/比較研究	質問紙法; *看護師; 休息; 健康への態度; *労働衛生; 心理的ストレス(診断); 休日; 精神的援助; 職業性ストレス(診断)		ヒト; 成人(19～44); 中年(45～64); 高齢者(65～79); 男; 女; 看護		南九州看護研究誌(1348-1894)2巻1号 Page5-15(2004.03)
2005235778	1	0	0	0					医業における男女差 男性麻酔科医300名へのアンケート結果から	大学病院の麻酔科医局100ヶ所にそれぞれ3部ずつアンケート票を配布し,186通の回答を得た.医業を行ううえで男女差を感じている人の割合は62.4%であった.どのような点で男女差を感じるかについては「産休・育児」を挙げた人が最も多く40.3%,次いで「勤務時間」22.8%,「体力」19.4%,「出張」6.0%の順であった.能力上の差,昇進の差を感じている割合はともに低かった.女性医師が妊娠や育児のために夜勤・当直ができなくなると負担が増えると感じている人は多く,2/3を占めた	上田 聡子(宇部興産中央病院 麻酔科), 中村 真之	麻酔(0021-4892)54巻6号 Page697-701(2005.06)	原著論文	質問紙法; 医師; 性同一性; 偏見; *麻酔; 麻酔学; 女性医師; 医業管理		ヒト; 成人(19～44); 中年(45～64); 男		麻酔(0021-4892)54巻6号 Page697-701(2005.06)
2005236485	0	0	0	0	Lifestyle related disease/health status	0	physical activity	exercise	10年間における勤労者体力の推移と相違	勤労者のための効果的な健康保持増進プログラムを作成するため,勤労者の体力の現状を10年前の勤労者の体力と比較検討した.現在の勤労者は10年前に比べ20歳代,30歳代の筋力,敏捷性,平衡性,および柔軟性が低下し,特に20歳代の低下が顕著であった.また,全身持久力は男女ほぼすべての年齢階層で低下傾向を認めた.筋力,瞬発力,敏捷性,および筋持久力の低下は男女とも比較的小さかったが,男性の柔軟性および全身持久力の低下は若年層で大きく,平衡性の低下は中高年層で大きくなった.女性における柔軟性,全身持久力,および平衡性の低下は若年層で大きかった.若年層の体力の低下,および体力要素の推移傾向から,入社後早期からの健康教育の必要性が示唆された	坂手 誠治(滋賀県立大学 大学院), 寄本 明, 高力 容子, 服部 忠, 木村 隆	体育の科学(0039-8985)55巻6号 Page463-469(2005.06)	原著論文/比較研究	加齢; 健康増進; *体力; 理学的検査; 年齢因子; *労働衛生サービス	体力テスト; 労働者	ヒト; 成人(19～44); 中年(45～64); 男; 女		体育の科学(0039-8985)55巻6号 Page463-469(2005.06)
2005238974	0	1	0	0					低強度のサーキットトレーニングが成人女性の動脈スティフネスに及ぼす影響	成人女性を対象に低強度に設定したサーキットトレーニングが動脈の機能(動脈スティフネス)に及ぼす影響を検討した.日頃,特別な身体活動を実施していない健康な成人女性20例を,2ヵ月間のトレーニングを実施するトレーニング群と同期間にトレーニングを実施しないコントロール群とに分けた.トレーニング群はコントロール群と比べ,トレーニング後,動脈スティフネスの指標であるbaPWVの有意な低下および全身持久力の指標であるVT出現時の仕事量の有意な増加を認めた.よって,低強度の抵抗性運動で構成されるサーキットトレーニングは全身持久力の改善と同時に,動脈の柔軟性を改善し,動脈硬化を抑制する可能性が示唆された	三浦 哉(徳島大学 総合科学部応用生理学研究室), 青木 さくら	体力科学(0039-906X)54巻3号 Page205-210(2005.06)	原著論文/比較研究	嫌気的閾値; 血圧; 心音図検査; 心電図; 体育とトレーニング; 弾性; *動脈硬化症(予防,予後); 脈拍; カラーDoppler超音波診断; 筋力; *レジスタンストレーニング; 脈波伝播速度; 頸動脈内膜中膜肥厚度	剛性	ヒト; 成人(19～44); 女	10.7600/jspfsm.54.205	体力科学(0039-906X)54巻3号 Page205-210(2005.06)
2005241766	0	1	0	1					聖路加看護大学21世紀COEプログラム国際駅伝シンポジウム(第2報) シンポジウム企画・運営を通して明らかとなったPeople-Centered Care	本稿の目的は,People-Centered Careというテーマをシンポジウムという形態で企画・運営から実施まで試みた市民と医療者の「協働」のプロセスおよびその企画担当者(医療者)の経験内容を帰納的に記述することである.方法は,駅伝シンポジウム企画運営委員会の議事録・配布資料をデータとして,企画運営のプロセスおよび,医療者と市民の協働について内容分析を行った.結果は,企画のための会議は15回(計28時間)もたれた.医療者が市民と「協働」することの模索におけるスタートの段階では,いかにしてこの活動(シンポジウム)を広報するか(プロモーション)に力点がおかれロゴおよびキャッチコピーの作成などがなされた.またボランティアとともにシンボルキルトの作成をシンポジウムの開催期間に行った.各シンポジウムにおいては,前回のシンポジウムの改善点を次回に生かして,プログラムの工夫がなされた.People-…	有森 直子(聖路加看護大学), 小松 浩子, 長江 弘子, 太田 加代, 横山 由美, 川越 博美	聖路加看護学会誌(1344-1922)9巻1号 Page84-89(2005.06)	原著論文	チーム医療; 患者ケア計画; 患者の権利擁護; 組織の意思決定; 組織の目的; 組織の方針; *看護大学		ヒト; 看護		聖路加看護学会誌(1344-1922)9巻1号 Page84-89(2005.06)
2005248224	0	0	0	0	Career /education/ satisfaction/self-efficacy	0	career	医療従事者	歯科衛生士学校卒業生の動向と教育に対する意識 東京医科歯科大学歯学部附属歯科衛生士学校卒業生への調査	1952～1999年の卒業生997名(全員女性)に質問紙調査を行い,576名から回答を得た.現在歯科衛生士として勤務している人の割合は59.2%,以前勤務していた人は39.8%,勤務経験なしは1.0%であった.現在勤務している人の勤務形態は常勤61.3%,非常勤38.1%,不明0.6%であった.現在の就労場所は常勤,非常勤とも個人歯科診療所が最も多く,次いで常勤者では企業内歯科診療所,非常勤では保健所が多かった.離職経験者の離職理由として最も多いのは「出産・育児」,次が「結婚」であった.日本歯科衛生士会に入会しているのは28.5%,未入会69.1%,無回答2.1%であった.歯科衛生士学校で自分が受けた教育について「不十分であった」と回答したのは50.5%で,現在勤務している群と以前勤務群で比較すると「不十分」とした人の割合は現在勤務群のほうが有意に高かった.不十分と感じている科目は,回答…	吉田 直美(東京医科歯科大学 歯学部口腔保健学科生涯口腔保健衛生学講座高齢者口腔保健衛生学分野), 遠藤 圭子, 近藤 圭子, 杉本 久美子, 下山 和弘, 高木 裕三	口腔病学会雑誌(0300-9149)71/72巻4/1号 Page77-83(2005.03)	原著論文	質問紙法; *歯科衛生士; *歯学教育; 歯科大学; 保健医療職教育機関の学生; 意識調査		ヒト; 成人(19～44); 中年(45～64); 女; 歯学		口腔病学会雑誌(0300-9149)71/72巻4/1号 Page77-83(2005.03)
2002155484	0	0	0	0	Lifestyle related disease/health status	2	lifestyle	smoke	病院勤務看護婦における職業性ストレスと喫煙習慣に関する研究	中部地方のA県内の都市部近郊に立地する一般病院6施設の常勤看護婦2489名を対象に,無記名自記式質問紙調査を行った.本調査には基本的属性,喫煙習慣,Job Content Questionnaire日本語版および努力-報酬不均衡モデル調査票日本語版を含む質問紙を作成して用いた.対象者中の現喫煙者505名と非喫煙者1512名の計2017名を対象として基本的属性別および職業性ストレス要因別に喫煙率を比較すると共に,属性を調整したロジスティック回帰分析を行い,職業性ストレス要因と喫煙の関連について検討した.その結果,看護婦の喫煙率は22.9%で,日本の一般女性よりも高い傾向がみられた.基本的属性別では現喫煙者の方が有意に年齢が高く,主任/婦長クラスでスタッフよりも喫煙率が有意に高かった.職業性ストレス要因別では,上司からの支援が低い群,仕事における報酬が低い群において喫煙率が有意に高かったが,…	河野 由理(東京大学 医系研究 精神保健), 三木 明子, 川上 憲人, 堤 明純	日本公衆衛生雑誌(0546-1766)49巻2号 Page126-131(2002.02)	原著論文	看護師; タバコ喫煙; 労働衛生; ストレス; 職場; 職業性ストレス		ヒト; 看護	10.11236/jph.49.2_126	日本公衆衛生雑誌(0546-1766)49巻2号 Page126-131(2002.02)
2005262495	0	1	0	1					中高年独身者のセクシュアリティ 結婚歴別の差についての検討	40～70歳代の独身者を対象にセクシュアリティに関するアンケート調査を郵送で実施し,得られた女263人と男145人のデータ(有効回答回収率22.2%)を分析した.離婚女性は肉親同居が多く,経済的自立性と性的活動性が高かった.未婚女性は独居が多く,経済的自立性が高かったが,性的活動性は離婚女性ほど高くなく,関心の対象の1位は仕事であった.死別女性は高年齢で,経済的自立性と性的活動性が低かったが,性以外は現状に満足していた.離婚男性は性的活動性が高いが,結婚願望は低かった.しかし,現状に満足していた.未婚男性は結婚願望は強かったが,性的活動性が低く,現状に不満を感じていた.死別男性は60～70歳代では性的活動性が高く,関心の1位は交際相手であったが,40～50歳代では性的活動性は低かった	大川 玲子(国立病院機構千葉医療センター 産婦人科)	日本性科学会雑誌(1349-6654)23巻Suppl. Page33-42(2005.06)	原著論文/比較研究	質問紙法; *結婚; 性行動; 独身者; 性別分布; *セクシュアリティ		ヒト; 成人(19～44); 中年(45～64); 高齢者(65～79); 男; 女		日本性科学会雑誌(1349-6654)23巻Suppl. Page33-42(2005.06)
2005262887	0	0	0	1					今,病院小児科のworkforce確保のために必要なものは何か?	院内での呼称を問わず小児科を標榜する診療科に調査票を送った.26施設から回答が得られ,回答率は52%であった.小児科常勤医師数は増加傾向にあったが,女性医師の割合が多く多かった.多くの病院小児科が医師数の不足感を抱いている原因として,二次,専門医療を使命と考えている病院がプライマリケア,時間外診療に多くの労働力を割いている現状が関係するものと思われた.一次,二次,専門医療そして救急医療が混在する現在の状況を改め,それぞれの使命に集中できる体制が必要と思われた	和田 紀久(近畿大学 医学部小児科), 藤村 正哲, 青谷 裕文, 惠谷 ゆり, 江原 伯陽, 大矢 幸弘	日本医事新報(0385-9215)4235号 Page55-58(2005.06)	原著論文	質問紙法; *医師; 志気; 病院ベッド数; ヘルスマンパワー; *病院小児科		ヒト; 成人(19～44); 中年(45～64); 男; 女		日本医事新報(0385-9215)4235号 Page55-58(2005.06)
2005264319	0	0	0	1				1	女性の健康問題への指圧・マッサージ技法の適用 労働中の適応に注目して		坂本 めぐみ(埼玉県立大学 保健医療福祉学部), 兼宗 美幸	日本健康教育学会誌(1340-2560)13巻Suppl. Page126-127(2005.07)	原著論文	質問紙法; リラクゼーション療法; 労働衛生; *マッサージ; *指圧; 就労女性; 女性の健康; 大学生; 保育士		ヒト; 女		日本健康教育学会誌(1340-2560)13巻Suppl. Page126-127(2005.07)
2005273443	0	0	1	0					新人看護師がリアリティショックを克服していく過程とその要因	新人看護師がリアリティショックを克服していく過程とその要因を明らかにすることを目的に,新人看護師4名(うち,女性3名)を対象に半構成的面接を実施した.その結果,リアリティショックの克服の過程として,<リアリティショックの時期>→<対処行動>→<リアリティショックの回避>→<職場への適応>が見出され,その要因として,以下の7つのカテゴリーが明らかになった.1)職場環境への否定的な感情.2)自己評価と他者評価の相違.3)自己の葛藤.4)価値の転換.5)職場環境への肯定的な感情.6)仕事継続への意思決定.7)将来の展望	伊藤 徳子(神奈川県立保健福祉大学実践教育センター)	神奈川県立保健福祉大学実践教育センター看護教育研究集録(1349-5259)30号 Page160-167(2005.03)	原著論文	心理的適応; *現職教育; 個別指導制度; *新人看護職; 半構成的面接; 職業性ストレス	リアリティショック	ヒト; 成人(19～44); 男; 女; 看護		神奈川県立保健福祉大学実践教育センター看護教育研究集録(1349-5259)30号 Page160-167(2005.03)
2005273454	0	0	1	0					第二子出産後も看護師が育児をしながら仕事を継続するために必要な要因	第二子出産後も看護師が育児をしながら仕事を継続するために必要な要因を明らかにすることを目的に,当該看護師6名(31～41歳,平均年齢35.2歳.第一子の平均年齢6.3歳)を対象に半構成的面接を実施した.その結果,育児と仕事を両立させている看護師は,両立による困難感だけでなく,それぞれに満足感も感じており,仕事におけるキャリアアップも継続の要因となっていることが分かった.そのほか,育児と仕事を両立させている看護師に共通する要因として,「子育てに伴う困難を乗り越えるための方略」「仕事の継続を支える環境要因」「性格特性・価値観」の3つが明らかになった	齋藤 薫(神奈川県立保健福祉大学実践教育センター)	神奈川県立保健福祉大学実践教育センター看護教育研究集録(1349-5259)30号 Page245-252(2005.03)	原著論文	育児; 家族; 看護師; 職務満足度; *管理看護; 就労女性; 半構成的面接		ヒト; 成人(19～44); 女; 看護		神奈川県立保健福祉大学実践教育センター看護教育研究集録(1349-5259)30号 Page245-252(2005.03)
2005273456	0	0	1	0					家庭をもつ看護師が離職・復職する背景と職業意欲	家庭をもつ看護師が離職・復職する背景を明らかにすることを目的に,当該看護師4名(20代後半1名,40代前半3名.子どもの年齢3～19歳)を対象に半構成的面接を実施した.その結果,離職の背景には,職場環境への不満の蓄積に結婚や出産といった家庭環境の変化がきっかけとなっており,子どもの成長と看護職への思いが重なり復職に至っていることが分かった	藤沢 寿美江(神奈川県立保健福祉大学実践教育センター)	神奈川県立保健福祉大学実践教育センター看護教育研究集録(1349-5259)30号 Page260-266(2005.03)	原著論文	育児; 意欲; 看護師; 職務満足度; *管理看護; 就労女性; 退職; 半構成的面接		ヒト; 成人(19～44); 女; 看護		神奈川県立保健福祉大学実践教育センター看護教育研究集録(1349-5259)30号 Page260-266(2005.03)
2005275087	0	1	0	0					耐糖能異常女性における血中乳酸閾値の心拍数と自転車仕事率に関する検討	耐糖能異常(IGT)と正常耐糖能(NGT)の女性において,血中乳酸閾値(LT)強度の心拍数および仕事率に関する特性を比較するとともに,それらの関連因子について検討した.冠動脈疾患や脳血管疾患の既往がなく,喫煙および飲酒習慣のない,未治療の生活習慣病保有者の女性51例を対象とした.LTに相当する心拍数(HR@LT)と自転車仕事率(Watt@LT)を比較した.Watt@LTを体重で補正した96Watt@LT/kgは,IGT群のほうが有意に低かった.96Watt@LT/kgの関連因子として,単相関分析では,RF数,BMI,ウエスト囲,腹部および大腿部の皮脂厚,VO2max,空腹時血糖,HOMA-Rが有意であった.ステップワイズ重回帰分析で,96Watt@LT/kgとRF数との関連が単独でもっとも強かった.96Watt@LT/kgは初期の糖代謝異常のみならず,生活習慣病の集積状態を反映した指標で…	庄野 菜穂子(ライフスタイル医科学研究所), 道下 竜馬, 笠原 貴紀, 鶴田 敏幸	糖尿病(0021-437X)48巻6号 Page423-428(2005.06)	原著論文/比較研究	運動負荷試験; *心拍数; 糖尿病(診断); 糖負荷試験; Lactic Acid(血液); *耐糖能障害(診断); BMI; 自転車		ヒト; 成人(19～44); 中年(45～64); 高齢者(65～79); 女	10.11213/tonyobyo.48.423	糖尿病(0021-437X)48巻6号 Page423-428(2005.06)
2005275533	0	0	1	0					当院の看護職における喫煙に関する実態調査(喫煙者,前喫煙者,非喫煙者の喫煙に対する意識を比較して)	看護師と准看護師156例を対象に喫煙に関する質問紙調査を実施し,140例の有効回答を分析した.喫煙者は17例(12.1%),前喫煙者は14例(10.0%),非喫煙者は109例(77.9%)であり,喫煙率は看護協会調査や一般女性調査の結果より低かった.非喫煙者と前喫煙者の全員が他人の喫煙に関して迷惑であると感じており,喫煙者の76%も迷惑と感じたことがあった.非喫煙者および前喫煙者の59.3%が勤務中の喫煙は我慢すべきであると考えており,喫煙者の76.5%も勤務中に喫煙していなかった.喫煙に対し,看護部全体として7割以上の賛成意見は,「胎児や子供の健康のために喫煙すべきでない」「自分の健康上喫煙は好ましくない」「時と場所を選べば喫煙は個人の自由」であり,他に5割以上の賛成を得る意見はなかった.しかし,「時と場所を選べば喫煙は個人の自由」の意見に対しては,ほとんどの喫煙者が賛成していた.喫煙…	尾池 美穂子(自衛隊札幌病院 看護部), 中村 裕子, 永田 恵, 岩尾 典子, 久保 いづみ	自衛隊札幌病院研究年報(0915-0579)44巻 Page35-39(2005.05)	原著論文	質問紙法; 意識; 看護師; *タバコ喫煙; タバコ煙公害	実態調査; 分煙	ヒト; 成人(19～44); 中年(45～64); 男; 女; 看護		自衛隊札幌病院研究年報(0915-0579)44巻 Page35-39(2005.05)
2003073637	0	0	0	0	Mental health	0	occupational stress		勤労者の複合的ストレス要因と抑うつ徴候 大規模3事業場でのアンケート調査より	地方中規模都市3ヶ所の大規模事業場の勤労者3861名を対象に,General Health Questionnaire 30項目日本語版,独自に加えた職場及び家庭・地域のストレス要因についての質問項目を含む無記名自記式のアンケート調査を行った.回答率は73.5%であった.GHQ総得点の平均は9.24±6.80で,下位項目のうち,「希死念慮・うつ傾向」の有所見者は全体の31.3%であった.職場及び家庭・地域のストレス要因とGHQ総得点との間には各々正の相関を認め,GHQ総得点の平均については女性群が有意に高く,年代間では50代が有意に低かった.弁別点を6/7点とするGHO「高値群」は回答者全体の58.9%で,GHQ「高値群」は「低値群」に比べ,全年代女性及び30代両性に有意に多かった.又,3事業場間でのGHQ総得点比較では男性に有意差を認めた.よって,雇用不安を含む複合的ストレス要因と勤労…	渡邉 温知(岩手医科大学 神経精神科学 講座), 鈴木 満, 伊藤 圭子, 田部井 明美	産業精神保健(1340-2862)10巻2号 Page71-82(2002.06)	原著論文/比較研究	質問紙法; *労働衛生; 心理的ストレス; 精神医学的評価尺度; 精神保健; *抑うつ(診断)	GHQ (精神健康調査); 労働者	ヒト; 男; 女		産業精神保健(1340-2862)10巻2号 Page71-82(2002.06)
2005285317	0	0	0	0	Career /education/ satisfaction/self-efficacy	0	career	就労格差	女性医師の生産性 医師とくに麻酔科医の年齢階層別標榜科変更における性差 企業・家庭の期待と労働者のモチベーションの相互作用の視点から	医師・歯科医師・薬剤師調査のデータに基づき,年齢,性別ごとに診療科別医師数の変化を分析した.この結果,同一世代の医師であっても標榜診療科は年齢,性別により変化することが明らかとなった.この手法は,診療科別の医師需給予測に利用可能であると考えられた.また,この変化の傾向は,医師が年齢・性別に応じて生じる動機に適合する診療科を選択するためにみられるものと考察され,麻酔科においては,中途からの麻酔科への標榜変更や,一時臨床を離れた医師の診療復帰が困難である可能性が示唆された.以上を踏まえて,女性麻酔科医の雇用の促進に関して提言した(著者抄録)	長瀬 啓介(京都大学医学部附属病院 医療情報部・経営企画部)	日本臨床麻酔学会誌(0285-4945)25巻5号 Page487-493(2005.09)	原著論文	*病院診療科; *医師; 麻酔学; 性別分布; 年齢分布		ヒト; 成人(19～44); 中年(45～64); 男; 女	10.2199/jjsca.25.487	日本臨床麻酔学会誌(0285-4945)25巻5号 Page487-493(2005.09)
2005288207	0	1	1	1					健生クリニックデイケア『就労コース』修了者のタイプ分けについて	精神科デイケアの1コースとして精神障害者を対象とした「就労コース」(1クール;4ヵ月間)を開催し,修了した通所者3期合計11名(男性7名・女性4名,年齢26～53歳・平均36.6歳)のタイプ分けを試みた.対象者の診断は統合失調症9名,うつ病性精神障害・回避性人格障害各1名で,費用区分は生活保護4名・国保家族4名・社保家族3名,延べ就労期間は平均9.79年であった.対象者はコース終了後の就労に対する思いや考えの変化から次の5タイプに分けられた.タイプIは将来的に一般就労を目指しそれに向かって比較的柔軟に考えられるタイプで,タイプIIは未だ一般就労は無理で作業所・授産施設・職親などが適応と考えられるタイプである.タイプIIIはデイケア就労コースよりも専門的な検査や訓練と援助を求めるタイプで本人に適した専門的な就労支援が期待される.タイプIVは病気の症状や対人関係が拙く就労の基礎固めが必要なタ…	大塚 成仁(健生クリニック 臨床心理士)	健生病院医報(0289-3304)28巻 Page51-56(2005.03)	原著論文	精神疾患(リハビリテーション); *デイケア; *職業リハビリテーション; 雇用; 診療所		ヒト; 成人(19～44); 男; 女		健生病院医報(0289-3304)28巻 Page51-56(2005.03)
2005288974	0	0	1	0					仕事と育児を両立させる母親が体験している家族からの支援	仕事と育児を両立させている母親の,家族からの支援を明らかにすることを目的に,出産後も共働き形態を維持している家庭の母親3名(31～34歳)を対象に,半構成的面接を実施した.その結果,家族からの支援には家事および育児支援と精神的な支援があり,家事および育児の支援は,夫や実母に加えて,子どももその役割を担っていた.また,支援を受けていない状態であっても,家族の存在自体が安心感を与え,それが精神的な支援となっていることが分かった	吉本 早由利(神戸市立西市民病院), 高田 昌代, 安達 久美子	兵庫県母性衛生学会雑誌13号 Page13-15(2004.12)	原著論文	*育児; 母; インタビュー; 家族関係; 社会的支援; *就労女性	家事	ヒト; 成人(19～44); 女		兵庫県母性衛生学会雑誌13号 Page13-15(2004.12)
2005289791	0	0	0	0	Work related disease	1	Organic solvent and specific substance and chemicals	benzen	ppbレベルにおける職業的ベンゼン曝露の尿中t,t-ムコン酸とフェニルメルカプツール酸の曝露指標としての比較	ppbレベルのベンゼンに曝露した労働者の尿中に排泄されるt,t-ムコン酸およびフェニルメルカプツール酸(ベンゼン代謝物)の職業的ベンゼン曝露の指標としての有用性について比較検討した.ガソリンスタンドで働く36名(男性20名・女性16名,平均年齢40.0±11.8歳)を対象に,個人のベンゼン曝露濃度は有害ガスモニターを用いてFID検出器付きガスクロマトグラフィー装置で測定した.ベンゼン曝露濃度は15.7～102.3ppbで,この濃度および尿中排泄t,t-ムコン酸とフェニルメルカプツール酸濃度を統計処理して相関係数,p値および回帰分析で得られるパラメータを算出した.その結果,ppbレベルでも尿中t,t-ムコン酸およびフェニルメルカプツール酸が共にベンゼン曝露指標として有用であり,最少弁別濃度解析ではフェニルメルカプツール酸は108～135ppb, t,t-ムコン酸は185～409ppbのベン…	井上 修(東北労災病院 健康診断部), 葛西 清美	日本職業・災害医学会会誌(1345-2592)53巻1号 Page6-11(2005.01)	原著論文	*Benzene(類似体・誘導体,尿); HPLC; *職業性曝露; 物質関連障害(診断)	Phenylmercapturic Acid(尿); 代謝産物	ヒト; 成人(19～44); 中年(45～64); 男; 女		日本職業・災害医学会会誌(1345-2592)53巻1号 Page6-11(2005.01)
2005291086	0	0	1	0					島根県益田地域における事業所規模別労働者の健康格差	島根県益田地域における事業所規模別労働者の健康格差について検討した.対象は,益田医師会病院の人間ドックを受診した1209人(男性686人・平均51.6歳,女性523人・平均51.1歳)であった.50歳以上の高齢労働者は男性57%,女性55%であった.生活習慣では,男女とも加齢とともに喫煙率が低下し,運動習慣が増加した.治療疾患では,男性は高血圧,糖尿病,高脂血症,高尿酸血症,心疾患の順,女性は高血圧,高脂血症,糖尿病,内分泌疾患の順で,いずれも50歳代から有意な増加傾向を認めた.事業所規模は,従業員数1-9人 32%,10-19人 35%,20-49人 16%,50人以上 17%で,飲酒率は規模が大きいほど増加し,喫煙率は10人以上の規模で有意に多く,脳卒中が1-9人の規模で有意に多かった.規模が小さいほど男女とも有意に高年齢で,男性の収縮期血圧が有意に高かったが,年齢補正で格差は解消した	内藤 宗紀(益田地域産業保健センター), 岩本 正敬, 日比谷 健司, 山崎 雅之, 北島 桂子, 米山 敏美, 塩飽 邦憲	島根医学(0559-829X)25巻2号 Page87-93(2005.06)	原著論文/比較研究	健康状態指標; *労働衛生; 人間ドック; 地域保健医療サービス; 年齢因子	益田市	ヒト; 成人(19～44); 中年(45～64); 高齢者(65～79); 男; 女		島根医学(0559-829X)25巻2号 Page87-93(2005.06)
2005291208	0	1	0	0					一般の人々のヘルスリテラシーとその関連要因	全国6地域の住民1800名を対象にヘルスリテラシー(HL)の実態調査を行い,有効回答681名(男305名・平均46.3歳,女376名・平均45.9歳)について分析した.質問項目は個人のHLと他者介在のHLに分け,健康関連の情報を自分で(他人を介して)「探すことができる」「理解することができる」「情報が信頼できるものか判断できる」の各々について,「全くそう思わない～とてもそう思う」の5段階で尋ね合計得点を算出した.その結果,個人HLの平均得点は11.0,他者介在HLは10.5,α係数は各々0.78,0.91であり,高い内的一貫性が示された.個人および他者介在HLの高さ両方に関連がみられた個人特性は,「非就労者」「医療職の従事経験」「精神健康の良好さ」であった.また,「学歴の高さ」「医師から診断された疾患数の多さ」「子どもの数が少ない」は個人HLの高さにのみ関連し,「女性」「身体的健康の良好…	高山 智子(岡山大学 保健学科), 池崎 澄江, 関 由起子, 藤村 一美, 熊谷 たまき, 加藤 礼子, 山崎 喜比古	日本健康教育学会誌(1340-2560)13巻Suppl. Page134-135(2005.07)	原著論文	質問紙法; 医療情報学; 健康増進; データ収集; 健康状態; 社会的支援; 保健医療資源; *保健行動; 社会的スキル	地域資源	ヒト; 成人(19～44); 中年(45～64); 男; 女		日本健康教育学会誌(1340-2560)13巻Suppl. Page134-135(2005.07)
2005291390	0	1	0	0					少子化対策に求められるものは何か? 育児協力や母親の就労状況,育児困難についての質問紙調査	高知県では少子化対策を模索するため,1歳6ヵ月までの乳幼児の保護者を対象に,育児協力の様子や母親の就労状況を中心とした育児環境等の育児態度について質問紙調査を実施した.得られた2035名のデータを解析した結果,90%以上の母親が祖父母からの育児協力が得られていると回答とした.しかし,育児相談の相手として19.7%は配偶者を選択せず,夫婦間の育児協力不足が懸念された.母親たちは高い就労意欲の中で,育児と仕事の両立に悩んでいた.子育てそのものに魅力を見出せず,否定的に感じている母親が10%存在した.約1%の母親は強い困難を感じ,父親の育児協力の不足との関連が示唆された.育児困難の度合いと母親の就労には相関は認められなかった.母親の就労に関して育児休業制度や経済的支援を充実させると同時に,子育ての意義を社会全体が評価して,周囲がより積極的に協力できる体制を構築する等,家庭で母親が孤立しないよう…	武市 知己(国立病院機構高知病院 小児科), 小野 美樹, 小倉 英郎, 石黒 成人, 門田 正坦, 林 晶子, 藤枝 幹也, 脇口 宏	小児保健研究(0037-4113)64巻4号 Page542-551(2005.07)	原著論文	質問紙法; 育児; 母; 社会的支援; 就労女性; 小児保健医療サービス	育児相談; 苦痛; *少子化	ヒト; 青年期(13～18); 成人(19～44); 男; 女		小児保健研究(0037-4113)64巻4号 Page542-551(2005.07)
2003186985	0	0	0	0	Mental health	1	occupational stress		病院勤務看護職の精神的健康に影響を及ぼす要因 女性事務職員との比較	病院勤務看護職388名と女性事務職員214名を対象に,メンタルヘルスの状況とそれに影響を及ぼしている要因を探り,職種や勤務の差異をふまえて,看護職の精神的健康に影響を及ぼす要因を明らかにするために,30質問項目からなる日本版GHQ質問紙により調査した.看護職は事務職よりもGHQの得点が有意に高く,特に未婚者及び単身住まいにその傾向が強くみられた.又,GHQの6因子の中で,睡眠障害,不安と気分変調,希死念慮とうつ傾向の3因子において,看護職は事務職より有意に高く,精神的に不健康な状態にあった.GHQに対する影響要因として,看護職では,自尊感情,いい子特性,仕事への満足,生活習慣,病気脆弱感であり,事務職は,自尊感情,生活習慣であった	増田 安代(九州看護福祉大学), 森岡 郁晴, 松岡 緑	日本保健福祉学会誌(1340-8194)9巻1号 Page15-24(2002.10)	原著論文/比較研究	看護師; 労働衛生; 自己概念; 職務満足度; ライフスタイル; 精神医学的評価尺度; *精神保健; 就労女性; 病院職員	GHQ (精神健康調査)	ヒト; 女	10.20681/hwelfare.9.1_15	日本保健福祉学会誌(1340-8194)9巻1号 Page15-24(2002.10)
2005300986	0	0	0	0	Work related disease	4	Musle skeletal disorder	MusleSkeletal	腰痛症に対する新たな治療体操の検討 介護現場で行えることを目的に	介護職に多い職業性疾患として腰痛症が挙げられる.その割合(有病率)は多くの研究で55～65%とされ,これまでも予防や治療方法について多くの研究が報告されてきた.しかし,臨床的検証を実際の就労時に関連させて行っている報告は少ない.そこで某老人保健施設に勤務する職員122名(男性21名,女性101名)に対し,腰痛の予防・治療として最も一般的な体操をモデルに,忙しい就労時にでも行えるようわれわれが改変,考案した「立位でできる5分間ストレッチ」を3ヵ月間定期業務として実施した.また1年後に同対象にアンケートを実施したところ,約半数(49.0%)が「立位でできる5分間ストレッチを継続している」と回答した.「立位でできる5分間ストレッチ」の効果としてはアンケート回答者104名中21名(20.2%)が「介入以前は腰痛があったが今はない」と回答した.また「立位でできる5分間ストレッチ」の実施が腰痛の改善…	徳森 公彦(岡山大学 大学院医歯学総合研究科国際環境科学講座公衆衛生学分野), 小島 真二, 汪 達紘, 山本 秀樹, 吉良 尚平	日本職業・災害医学会会誌(1345-2592)53巻3号 Page171-175(2005.05)	原著論文	介護者; *体操; *腰痛(予防,治療); 高齢者保健医療サービス; 中間医療施設; 労働衛生サービス; ストレッチング; 介護老人保健施設		ヒト; 男; 女; 看護		日本職業・災害医学会会誌(1345-2592)53巻3号 Page171-175(2005.05)
2006009575	0	1	0	0					WHOQOL-OLDフィールド調査票による量的調査 社会背景因子と既存QOL調査票との関連について	WHOはEUと共同で2000年度から,高齢者の全体的なQOLを計測するためのWHOQOL調査票の高齢者版(WHOQOL-OLD)開発を目的とした国際共同研究を実施した.本稿では,最終的なフィールド調査票による量的調査の,国内における結果について報告する.対象は2003年10～12月に全国6ヶ所に在住する60歳以上の男女189人である.調査票は短縮版WHOQOL26,WHOQOL-OLDフィールド調査票日本語版,高齢であることに対する意識と態度調査票,調査対象者の社会背景因子に関する調査票の4種類である.結果は,WHOQOL26の平均値は3.64±0.50で,日本での高齢者のQOLが予想外に高いことが示唆された.WHOQOL-OLD平均値は男性のほうが女性より有意に高かった.フルタイムで就労している群で満足度の高い項目が多く,経済的要因が大きくQOLに影響を与えることが示された(著者抄録)	加藤 芳朗(美郷町国民健康保険診療所), 畑田 けい子, 田崎 美弥子, 石井 八重子, 海老原 良典, 高山 美智代, 広瀬 信義, 角間 辰之, 国吉 緑, 鈴木 千智, 長谷川 恵美子, 松田 正巳, WHOQOL-OLD調査票日本語版開発グループ	老年精神医学雑誌(0915-6305)16巻9号 Page1057-1067(2005.09)	原著論文/比較研究	質問紙法; 職業別集団; 所得; *生活の質; 性別分布; *高齢者評価		ヒト; 中年(45～64); 高齢者(65～79); 高齢者(80～); 男; 女		老年精神医学雑誌(0915-6305)16巻9号 Page1057-1067(2005.09)
2006021585	0	0	0	0	Work and balance	0	workstyle	workstyle	次世代育成支援を考える 女性医師の卒業後の動向とその問題点	若手医師の3人に1人は女性となり,日本の医療現場で女性医師の存在は無視できなくなった.一方,本邦では今少子化が重大な問題となっている.卒後16年までの若手医師を対象に,女性医師が出産育児にかかわる時期の勤務状況および意識について調査票を用いて調査した.その結果508人より回答を得た.特に,医師という職業の特殊性などの理由から出産育児期間にはそれまでの勤務形態変更を余儀なくされることが多いことが明らかになった.女性医師が同期間にも勤務を継続していくには,勤務形態の多様性を含む職域での環境改善と,育児に関する保育環境の整備,さらに再研修/復職のためのシステム確立が望まれる(著者抄録)	大澤 真木子(東京女子医科大学 医学部小児科学), 加藤 郁子, 小峰 真紀, 吉岡 俊正, 渡辺 弘美	小児科臨床(0021-518X)58巻11号 Page2325-2332(2005.11)	原著論文	質問紙法; 育児; 結婚; *労働衛生; 分娩; *女性医師		ヒト; 成人(19～44); 女		小児科臨床(0021-518X)58巻11号 Page2325-2332(2005.11)
2006022620	0	0	1	0					3ヵ月児をもつ母親の愛着と哺乳形態に関連する要因の検討	3ヵ月児をもつ母親の愛着と哺乳形態に関連する要因を明らかにすることを目的に,3ヵ月児健診を受診した母親を対象にアンケート調査を実施し,182名(19～38歳,平均年齢29.3±3.8歳)より有効回答(90.0%)を得た.多元配置分散分析の主効果と交互作用で検討を行った結果,主効果では,「ねむけやだるさ」の訴えが多い群に比べ,訴えの少ない群が有意に「児との信頼関係」の因子得点が高く,人工栄養の群に比べ母乳栄養の群が,「児との楽しみ」の因子得点が有意に高かった.また,交互作用では,就業中の群,「ねむけやだるさ」の訴えの少ない群,「注意集中の困難」の訴えの多い群で,母乳哺育をしている母親の「児との信頼関係」の因子得点が高かった	笹野 京子(新潟県立看護大学), 炭谷 靖子	富山医科薬科大学看護学会誌(1344-1434)6巻1号 Page111-121(2005.07)	原著論文/比較研究	質問紙法; 意識性; 対象愛着性; 疲労(診断); 母子関係; *母性行動; 母乳栄養; 就労女性; 信頼; *授乳		ヒト; 成人(19～44); 女; 看護		富山医科薬科大学看護学会誌(1344-1434)6巻1号 Page111-121(2005.07)
2006034373	0	0	0	0	Career /education/ satisfaction/self-efficacy	0	career	医療従事者	女性医師のキャリア事情 診療科別就労状況とその傾向	平成12年医師・歯科医師・薬剤師調査第37表および平成14年医師・歯科医師・薬剤師調査第39表を用い,医師数を5歳ごとの年齢階層・性別・診療科別(小児科・産婦人科・麻酔科・皮膚科・放射線科)に区分した場合,ある特定の区分に属する医師が,2年間で他の標榜科に移動(標榜変更)するか,あるいは診療に新規参入もしくは廃業するかを推計した.診療科による区分を行わない検討の結果,35歳以上45歳未満の女性医師免許保持者は診療を離れる数(離職者)が診療に加わる数(就職者)を上回り,この時期は一般的に女性が出産および育児にかかる時期と考えられた.さらに診療科による区分を行った検討の結果,診療科により,年齢・性別による標榜変更・離職・就職は異なることが明らかとなった.医療の安定供給のためには,女性医師の増加と就労傾向を踏まえた,標榜診療科ごとの医師供給体制を整備する事が必要であると思われた	長瀬 啓介(京都大学医学部附属病院 医療情報部)	性差と医療(1349-4589)2巻9号 Page1095-1100(2005.08)	原著論文	病院診療科; 統計; ヘルスマンパワー; *女性医師; 年齢分布		ヒト; 成人(19～44); 中年(45～64); 高齢者(65～79); 女		性差と医療(1349-4589)2巻9号 Page1095-1100(2005.08)
2006034920	0	1	0	1					幼児に対する母親の非統制的養育行為の実態と関連要因 母親のライフスタイルによる特徴	3歳から就学までの子どもの母親427名を対象に,「非統制的養育行為」の実態と関連要因んじついて母親のライフスタイル別に検討した.「思わず傷つくようなことを言う」「思わず叩いてしまう」「思わず無視してしまう」「怒鳴りだすと止まらなくなる」では4.0～10.3%,「いったん叩くと止まらなくなる」では1.4%が「よくある」と回答した.ライフスタイル別で発生頻度に差はなかったが,関連要因には差を認めた.ハウスワイフでは,母親の「精神的健康状態」,子どもが「他の子と遊べない」,父親の「DVの許容傾向」であり,ワーキングワイフでは,母親の仕事の「時間の裁量権がない」,子どもの「排泄」「病気がち」,父親の「年齢が35歳未満」両親の「体罰を容認」であった.シングルマザーでは,子どもの要因との関連を認めた.女性の社会的立場に着目した支援体制の検討が必要である	澤田 いずみ(札幌医科大学 保健医療学部), 松本 伊智朗, 岩田 美香, 奥平 洋子, 品川 ひろみ, 戸田 まり, 間宮 正幸, 渡辺 誠	子どもの虐待とネグレクト(1345-1839)7巻2号 Page209-221(2005.08)	原著論文/比較研究	育児; 親子関係; 危険因子; *児童虐待; ライフスタイル; 態度; 母; 就労女性; 片親家族	*養育態度	ヒト; 成人(19～44); 女		子どもの虐待とネグレクト(1345-1839)7巻2号 Page209-221(2005.08)
2006036927	0	0	0	1					病院においてリーダー役割を担う看護師の行動に関する研究 勤務帯リーダーに焦点を当てて	病院においてリーダー役割を担う看護師の行動を明らかにすることを目的に,一般病院の2病棟(混合・整形外科)の日勤帯の勤務帯リーダー6名(女性)の,多様な人々との相互行為場面を参加観察法によりデータ収集し,作成したプロセスコードを分析した.その結果,勤務帯リーダーの行動を表す概念として,以下の9つのコアカテゴリーが抽出された.1)<全方位の看視による先見と,先見に基づく業務進行>.2)<目標達成に向けた適任者の探索と,業務の委任>.3)<情報交換による確実な業務進行と,医療チーム内情報の均衡化>.4)<突発事項頻出による業務中断・再開の反復>.5)<失念業務の発見と補完>.6)<行動の効率化による業務処理時間短縮と,必須援助実施>.7)<援助方法決定に向けたメンバーへの問題提起と協議>.8)<メンバーからの支援によるリーダー役割遂行と変化への対応>.9)<メンバーへの学習機会提供と,メンバー…	山品 晴美(国立国際医療センター)	看護教育学研究(0917-6314)14巻2号 Page11-12(2005.08)	原著論文	看護師; 行動; *チームナーシング; 病院; 目標達成; *リーダーシップ		ヒト; 看護	10.19015/jasne.14.2_11	看護教育学研究(0917-6314)14巻2号 Page11-12(2005.08)
2003306305	0	0	0	0	Mental health	3	other	gender	性役割と職場におけるメンタルヘルス(その2) 不況下での業務改革の影響	Demand-Control-Support Modelに基づいて,職場におけるストレス・サポート・仕事以外の要因・男性性・女性性とメンタルヘルスとの関連を男女で比較し,又,1998年と2001年の結果を比較することにより,不況下での業務改革の影響を検討した.業務改革後,男性においては仕事ストレスへの耐性が高まり,女性においては仕事以外のストレスへの耐性は高まったがメンタルヘルス自体が悪くなったこと,男女共に男性性が要求されるようになったことが示唆された	森 美加(東京慈恵会医科大学 精神医学 講座), 中嶋 義文	産業精神保健(1340-2862)11巻2号 Page71-78(2003.06)	原著論文/比較研究	質問紙法; *労働衛生; 心理的ストレス; 精神保健; 性同一性; 余暇活動; 就労女性; 職場; 性別分布; 職業性ストレス		ヒト; 成人(19～44); 中年(45～64); 男; 女		産業精神保健(1340-2862)11巻2号 Page71-78(2003.06)
2006040848	0	0	0	0	Work related disease	1	Musle skeletal disorder	MusleSkeletal	介護職員の腰痛とストレス,そして信頼感の関連性	介護職員の腰痛とストレスの関連を検討することを目的に,介護老人福祉施設(2ヶ所)・介護老人保健施設(1ヶ所)・デイケアセンター(1ヶ所)・社会福祉協議会(2ヶ所)の介護職員を対象に,「ストレス反応尺度」と「信頼感尺度」を用いたアンケート調査を実施し,直接介護に従事している188名(うち,女性160名.18～69歳,平均年齢39.8±11.9歳)の回答を分析,検討した.その結果,腰痛は,ストレス反応尺度の下位尺度である「怒り」「疲労感」「循環器系の不調」,および信頼感尺度の下位尺度である「対自的信頼」「対他的信頼」と,それぞれ関連がみられた.また,腰痛のある介護職員は,介護労働の項目のうち,「排泄」と「意思の疎通」が「非常に大変である」と感じている者が多いことが分かった	廣橋 容子(聖泉大学短期大学部 介護福祉学科), 辻野 順子	介護福祉学(1340-8178)12巻1号 Page118-125(2005.10)	原著論文	質問紙法; コミュニケーション; 心理的ストレス; 疲労; *腰痛; 介護; *介護福祉士; 排泄ケア; ホームヘルパー; 信頼; デイサービス; 職業性ストレス	介護負担	ヒト; 青年期(13～18); 成人(19～44); 中年(45～64); 高齢者(65～79); 男; 女; 看護		介護福祉学(1340-8178)12巻1号 Page118-125(2005.10)
2006040852	0	0	1	0					臨床看護師の蓄積的疲労の実態 Y大学病院における職場別・年代別の比較	臨床看護師の蓄積的疲労の特徴を職場および年代別に比較,検討することを目的に,Y大学病院の内科外科系病棟看護師17名,精神神経科病棟看護師14名,外来看護師19名の計50名(女性.21～52歳,平均年齢30.5±7.8歳)へ「蓄積的疲労徴候インデックス」(以下,CFSI)を用いたアンケート調査を実施した.その結果,CFSIによる臨床看護師全体の疲労は,8特性すべてにおいて基準値(23835名の女性労働者の値)を上回っており,職場別では内科外科系病棟に勤務する看護師において,8特性中7特性で他の2群より平均訴え率が高かった.また,年代別では,それぞれの年代によって訴え率が高くなる特性が異なっていることが分かった	浅沼 瞳(山梨大学医学部附属病院 看護部), 伊達 久美子	山梨大学看護学会誌(1347-7714)2巻2号 Page27-31(2004.03)	原著論文/比較研究	質問紙法; 看護師; 労働衛生; 志気; 心理的ストレス(診断); 大学病院; *疲労(診断); *病院看護業務; 職場; 労働量; 職業性ストレス(診断)		ヒト; 成人(19～44); 中年(45～64); 女; 看護		山梨大学看護学会誌(1347-7714)2巻2号 Page27-31(2004.03)
2006043654	0	0	0	1					医療依存度の高い療養者の介護者の主体性獲得に向けた訪問看護師の支援プロセス	医療依存度の高い療養者の介護者が主体性を獲得するための訪問看護師の支援プロセスを明らかにすることを目的に,訪問看護ステーションに勤務する訪問看護師14名(女性.29～55歳,平均年齢41.3歳)を対象に半構成的面接を実施し,グラウンデッド・セオリー・アプローチによる分析を行った.その結果,介護者の主体性獲得に関する訪問看護師の判断には,「懐疑」「条件つき確信」「確信」の3つの段階が認められ,訪問看護師はこれらの変化する判断に応じた支援を提供していた.介護者に主体性があるかどうか確認する過程である「懐疑」の段階において訪問看護師は,まず介護者が現状を把握できるような支援を提供し,その後,介護者の主体性の獲得について判断を行っていた.「条件つき確信」の段階において訪問看護師は,実質的なサービスの調整と介護者への一歩進んだ情緒的支援を行っていた.そして,介護者の主体性が獲得できた状態である「確…	古瀬 みどり(山形大学 医学部看護学科)	日本在宅ケア学会誌(1346-9649)9巻1号 Page31-38(2005.07)	原著論文	介護者; 看護師; 質的研究; *訪問看護; 半構成的面接; グラウンデッド・セオリー・アプローチ		ヒト; 成人(19～44); 中年(45～64); 女; 看護		日本在宅ケア学会誌(1346-9649)9巻1号 Page31-38(2005.07)
2006045044	0	0	1	0					北海道における女性理学療法士の結婚・出産に関する意識調査		金森 百江(旭川リハビリテーション病院), 佐々木 健史, 稲田 亨, 高橋 浩史, 神田 千絵, 坂本 さくら, 佐野 とも子, 中嶋 光秀	北海道理学療法(0912-1455)20巻 Page36-41(2003.04)	原著論文	質問紙法; 結婚; 労働衛生; 分娩; 労働; 育児休業; 就労女性; 意識調査; *理学療法士; 北海道	労働時間	ヒト; 成人(19～44); 女		北海道理学療法(0912-1455)20巻 Page36-41(2003.04)
2006047029	0	0	1	0					水戸協同病院の職員における麻疹・風疹・水痘・ムンプスの抗体保有状況の検討	当院職員のうち検査施行に同意の得られた397名(男性89名/女性308名,21歳9ヵ月-72歳8ヵ月,平均40歳1ヵ月)において,麻疹・風疹・水痘・ムンプスの各疾患に対する血清中のIgG抗体価を,酵素免疫測定法により測定した.抗体陰性/判定保留は,麻疹0名/1名(計1名,0.3%),風疹28名/7名(計35名,8.8%),水痘2名/3名(計5名,1.3%),ムンプス5名/32名(計37名,9.3%)であった.抗体陰性または判定保留の場合をワクチン接種勧告の対象としたが,4疾患のうちいずれか一つでも該当した者は72名(18.1%)にのぼった.この中で,その後,ワクチン接種を完了した者は36名(50.0%)にとどまっている.麻疹・風疹・水痘・ムンプスは感染力が強く,特に成人においては重症化する傾向があると一般にいわれていることから,病院の職員が罹患した場合には院内感染として重大な影響をもたら…	田中 敏博(水戸協同病院 小児科)	茨城県農村医学会雑誌(0915-1982)18巻 Page69-74(2005.11)	原著論文	ワクチン(治療的利用); 保健医療従事者; 酵素抗体法; ムンプス(診断,予防); 水痘(診断,予防); 風疹(診断,予防); *麻疹(診断,予防); *免疫学的検査; 血清疫学研究		ヒト; 成人(19～44); 中年(45～64); 高齢者(65～79); 男; 女		茨城県農村医学会雑誌(0915-1982)18巻 Page69-74(2005.11)
2006059721	0	0	0	0	Work and balance	1	WFC	child-rearing	子供を持つ既婚女性の母性・女性性(I) 母性・女性性測定尺度の構成	子どもをもつ既婚女性の子ども,夫,仕事に対する意識を測定するための尺度構成を行うため,育児研究会の参加者を対象に質問紙調査を行い,399名分を分析対象となった.質問紙の139項目の回答を因子分析にかけたところ,4因子が抽出され,それぞれに「I相互依存因子」「II夫婦関係因子」「III母性因子」「IV社会進出因子」と命名した.さらに因子内での下位分類を行った結果,「I相互依存因子」からは「子どもからの愛情欲求」「子どもとの同体感」「子どもへの統制的態度」「夫からの愛情欲求」の4尺度が構成され,「II夫婦関係因子」からは,「夫との時空感共有」「夫との精神的一体感」,「自己中心性」の3尺度,「III母性因子」からは「母親としての充実感」「子どもとの精神的距離」「子どもへの献身性」の3尺度,「IV社会進出因子」からは「仕事追求」「自立志向性」の2尺度が構成された.最終的に4因子12尺度(各10項…	大西 久男(大阪府立看護大学 総合リハビリテーション学部), 原田 和幸, 立山 清美, 加藤 雅子, 内藤 泰男, 田中 梅野, 中塚 善次郎	Journal of Rehabilitation and Health Sciences(1348-6756)1巻 Page42-48(2003.12)	原著論文	質問紙法; 因子分析; 親子関係; 結婚; 母; *母性行動; 社会的役割; 配偶者; 評価基準		ヒト; 成人(19～44); 中年(45～64); 高齢者(65～79); 女		Journal of Rehabilitation and Health Sciences(1348-6756)1巻 Page42-48(2003.12)
2006062636	0	0	1	0					丸亀市におけるマンモグラフィ併用乳がん検診について アンケート調査結果	丸亀市では平成16年度からマンモグラフィ併用乳がん検診が開始された.そこで,マンモグラフィ併用乳がん検診について,当院における検診受診者311名を対象にアンケート調査を行った.丸亀市の検診受診率は約2.3%で,全国検診受診率と同等であった.受診者の81%が非勤労者であった.マンモグラフィの経験は40%にあった.マンモグラフィ併用検診には96%が興味があると答え,マンモグラフィが併用されることを知っていたのは全体の71%であった.マンモグラフィに対しては期待や安心感など多くの者が良いイメージを持っていたが,検診施設の少なさや待ち時間の長さに対する不満がみられた.待ち時間を短縮し,スムーズに検診を進めるためには,検診日時の緩和,検査結果の即日解明,検診車の導入などを検討する必要があると思われた	黒田 哲寛(香川労災病院 放射線科), 大北 和夫, 守屋 雅光	香川労災病院雑誌(0915-3071)11号 Page53-55(2005.10)	原著論文	質問紙法; *集団検診; *乳房腫瘍(悪性,診断); マンモグラフィー; 就労女性	受診率; 丸亀市	ヒト; 成人(19～44); 中年(45～64); 高齢者(65～79); 高齢者(80～); 女		香川労災病院雑誌(0915-3071)11号 Page53-55(2005.10)
2006062637	0	0	1	0					働く母親の復職時期と職場環境に応じた母乳育児支援 母親と事業所への調査から	復職後も母乳育児を継続できるような保健指導を行うため,事業所と授乳時期の母親にアンケート調査を行った.職場環境調査では,36事業所(有効回答率:54.5%)のうち58.3%が「搾乳場所がある」と答え,50.0%が「搾母乳の冷凍保存場所がある」と答えた.育児休業取得期間は1年未満が60%以上を占めた.母親調査を行った67名(有効回答率:52.0%)のうち復職者は43名で,復職時期は平均6.83ヵ月であった.復職後の授乳方法では,「母乳のみ」が44.2%から7.0%に減少し,「ミルクのみ」が7.0%から46.5%に増加していた.育児休業取得者は59.7%,育児時間取得者は11.9%であり,「育児時間という制度を知らない」「同僚に気兼ねがある」などの回答があった.復職後の母乳育児は困難だと考えている母親に対し職場に応じた母乳育児継続方法と情報提供を行い,復職後も母乳育児の継続が可能だと思わせる…	内海 恵子(香川労災病院), 原 麻里子, 十河 美智子, 井上 泰代	香川労災病院雑誌(0915-3071)11号 Page57-60(2005.10)	原著論文	質問紙法; 育児; 母; *母乳栄養; *育児休業; 社会環境; 就労女性; 職場; 母子保健	保健指導	ヒト; 女; 看護		香川労災病院雑誌(0915-3071)11号 Page57-60(2005.10)
2006062958	0	0	0	0	Infertility, pregnancy and childbirth	1	fertility		【周産期の医療・看護と生殖補助医療】不妊検査・治療における女性のストレス	不妊検査・治療によるストレスの要素と治療段階の特徴を明らかにし,さらにその精神的健康への影響を検討するため,生殖補助医療実施7施設を受診する女性を対象として,質問紙調査を実施した.回答者の平均年齢は33.9±4.5歳,平均治療期間は30.8±22.6ヵ月で,現在の治療段階は,不妊検査22.4%,タイミング法26.8%,人工授精(AIH)24.0%,体外受精(IVF-ET)12.2%,顕微授精(ICSI)11.9%であった.不妊ストレス尺度,および精神的健康の測度はGHQ-30を用い検討した.その結果,不妊検査・治療によるストレスは,配偶者との関係,不妊検査・治療に対する不安,配偶者の親との関係,医師との関係,自身と親との関係,仕事と治療との両立,妊娠に対する不安,の8因子により構成されていた.また治療段階がAIH以降の場合に,不妊検査・治療に対する不安,医師との関係,仕事と治療との両立に…	小泉 智恵(国立精神・神経センター精神保健研究所), 中山 美由紀, 上澤 悦子, 遊佐 浩子, 中村 水緒, 川内 博人	周産期医学(0386-9881)35巻10号 Page1377-1383(2005.10)	原著論文/比較研究/特集	質問紙法; 人工授精; *ストレス; 精神医学的評価尺度; 体外受精; *不妊症-女性(診断,治療); 多施設共同研究; 生殖補助技術	GHQ (精神健康調査); 顕微授精法	ヒト; 成人(19～44); 中年(45～64); 女		周産期医学(0386-9881)35巻10号 Page1377-1383(2005.10)
2006063334	0	0	1	0					メンタルヘルス領域における復職判定対象者の1年後の経過(第1報)	松下健康管理センターメンタルヘルス科ではメンタルヘルスおよびその周辺領域の疾病・障害により休職扱いとなった社員の復職判定を行っている.今回,2002年度に「復職可」と判定され復職した122名(男性105名・女性17名)を対象に1年後の状況調査を行った.その結果,1年後の就労者数は男性105名中70名(66.7%)・女性17名中11名(64.7%)で全体では81名(66.4%)であった.就労できたケースとできなかったケースとの間で様々な要因について比較検討したが,有意な要因は見出せなかった.今後も調査を継続して復職判定の精度を上げ,就労率の向上につなげたいと考えている	松田 幹(松下健康管理センター 予防医療部メンタルヘルス科), 村田 伸文, 松本 浩司, 原田 倫治	松仁会医学誌(0388-9734)44巻2号 Page153-159(2005.10)	原著論文	質問紙法; *精神保健; 診断書	労働者	ヒト; 成人(19～44); 中年(45～64); 男; 女		松仁会医学誌(0388-9734)44巻2号 Page153-159(2005.10)
2006066410	0	0	0	0	Infertility, pregnancy and childbirth	0	balance with work	balance with work	【生活,環境,薬剤などの母児に及ぼす影響】妊娠と労働 特に妊娠した看護師における「看護業務が妊娠に与える影響」と「妊娠が看護業務に与える影響」の検討	看護師の妊娠・分娩経過を調べることにより,女性労働者が妊娠・出産した場合に生じうる医学的な問題点はどのようなものかを検討した.また,「妊娠が看護業務に与える影響」を考えるためにアンケート調査を行い,妊娠中に看護業務を行う際の問題点を調べた.最後に,妊娠している看護師の1日の歩行数や労働中の子宮収縮を調べて専業主婦と比較した.看護師は8307±2548歩/日,専業主婦は3953±1650歩/日で有意に看護師の歩数が多いが,休日は専業主婦と有意差はなかった.胎児心拍陣痛図では看護師20例中4例に10分間隔の自覚を伴う子宮収縮を認めたが,専業主婦では収縮を認めなかった.頸管長の測定では看護師では35.3±8.4mm,専業主婦では37.8±7.7mmと頸管長に有意差はなく,実際に早産に至った症例もなかった	小林 康祐(総合病院国保旭中央病院 産婦人科), 小林 織恵, 里野 美佳, 佐藤 大悟, 松本 華苗, 関口 将軌, 仁平 光彦, 栗原 聡美, 島 絵美里, 八重樫 優子, 宇田川 秀雄	周産期学シンポジウム(1342-0526)23号 Page93-99(2005.09)	原著論文/比較研究/特集	質問紙法; *看護業務; 看護師; 子宮頸; 新生児; 妊娠; 妊娠合併症; 看護助手; 周産期管理; 分娩法; 妊娠回数		ヒト; 妊娠; 新生児; 成人(19～44); 女; 看護		周産期学シンポジウム(1342-0526)23号 Page93-99(2005.09)
2006076214	0	1	0	0					わが国の成人飲酒行動およびアルコール症に関する全国調査	わが国の一般成人の飲酒行動の実態とアルコール依存症の頻度およびアルコール関連問題の実態を他人の飲酒による被害という観点で明らかにした.わが国の一般成人集団を代表するような標本に対する断面面接調査を実施した.層化2段無作為抽出に,全国より20歳以上の男女3500例を抽出した.調査方法は訓練された調査員による面接調査であった.有効回答は2547例であった.家庭内のみならず,社会生活の中,特に仕事に関係して問題行動の被害を受けている者の割合が高く,女性は飲酒率が低いが男女ともに被害を受けていた.社会一般の付き合いに酒が使われるわが国においては諸外国よりも増してアルコールハラスメントが重要である可能性も高く,様々な社会的問題と絡んでくると予測された	尾崎 米厚(鳥取大学 医学部環境予防医学分野), 松下 幸生, 白坂 知信, 廣 尚典, 樋口 進	日本アルコール・薬物医学会雑誌(1341-8963)40巻5号 Page455-470(2005.10)	原著論文	*アルコール依存症; *飲酒; 家族; インタビュー; 年齢因子; ICD分類		ヒト; 成人(19～44); 中年(45～64); 高齢者(65～79); 高齢者(80～); 男; 女		日本アルコール・薬物医学会雑誌(1341-8963)40巻5号 Page455-470(2005.10)
2006078957	0	0	0	0	Lifestyle related disease/health status	1	physical activity	exercise	20歳代・30歳代労働者の運動意欲に関連する因子	20歳代・30歳代の労働者の運動実態,および運動意欲に関連する因子を明らかにすることを目的に,電子機器製造会社に勤務する20歳代・30歳代のフルタイム従業員を対象にアンケート調査を実施し,372名(うち,男性264名.平均年齢29.4±5.2歳)より有効回答(85.9%)を得た.その結果,運動実態については,"運動している"と自覚している「運動認識」のある者は31.2%で男性が有意に多く,週2回の頻度で運動している「運動習慣」のある者は16.7%であった.また,"運動したい"という「運動意欲」がある者は57.8%で,女性が男性に比べて有意に多かった.また,重回帰分析の結果,「運動意欲」を高める因子として,性別,年齢,BMI,健康への関心度,が明らかになった	中谷 久恵(島根大学 医学部看護学科), 池田 和子	日本地域看護学会誌(1346-9657)8巻1号 Page41-45(2005.09)	原著論文	質問紙法; 意欲; 運動活性; 回帰分析; *健康への態度; 生活の質; BMI	実態調査; *労働者	ヒト; 成人(19～44); 男; 女; 看護	10.20746/jachn.8.1_41	日本地域看護学会誌(1346-9657)8巻1号 Page41-45(2005.09)
2006091615	0	0	0	1					人間ドックにおける更年期女性に対する面接の有効性についての検討	人間ドックを訪れた更年期女性の個別面接を行い,更年期症状,日常生活行動,認知・行動パターンを把握し,日常生活行動に改善の必要性があると考えられた場合,その改善点について検討した.簡略更年期指数(SMI)による更年期症状の結果と,年齢・職業の有無・結婚の有無・子どもの有無・閉経の有無との関係性は見られなかった.SMIの結果と日常生活行動では,睡眠,ストレス,ストレス解消,人付き合い,運動で相関関係がみられた.面接内容の分析から,更年期女性の持つ問題やストレスは,家族関係,仕事関係が主であった.面接では話を十分聞き,会話中に浮かび上がった問題について共に考える姿勢で接し,数ヵ月後に更年期症状が有意改善した.更年期女性を対象とした面接は,更年期症状の改善に効果があることが示唆された	千場 直美(熊本大学 医療技術短期大学部専攻科助産学特別専攻)	更年期と加齢のヘルスケア(1347-801X)4巻2号 Page54-61(2005.11)	原著論文	質問紙法; ストレス; 日常生活活動; 人間ドック; *インタビュー; 予防医学; 保健行動; *更年期障害(予防)		ヒト; 中年(45～64); 女		更年期と加齢のヘルスケア(1347-801X)4巻2号 Page54-61(2005.11)
2006092386	0	0	1	0					三歳児を養育する母親の育児ストレッサー 就労母親と非就労母親の比較	三歳児を養育する母親の育児ストレッサーの特徴を就労母親と非就労母親の比較から明らかにすることを目的に,三歳児健診に来所した母親を対象に「育児ストレッサー尺度」31項目についてアンケート調査を実施し,274名(32.58±4.05歳)より有効回答(53.4%)を得た.その結果,就労母親(48.2%)と非就労母親では,31項目中12項目に有意差がみられ,非就労母親群では「短時間子どもを預けられる人がいない」「自分と子どもだけで,社会との接点がない」などの11項目が有意に高く,就労母親群では「家事を全てする時間がない」の1項目が有意に高かいことが分かった	野口 純子(香川県立保健医療大学), 三浦 浩美, 植村 裕子, 舟越 和代, 小川 佳代, 榮 玲子, 松村 惠子	香川母性衛生学会誌(1346-8243)5巻1号 Page23-30(2005.11)	原著論文/比較研究	質問紙法; *育児; *心理的ストレス; 母; 就労女性; 乳幼児健康診査; 母子保健		ヒト; 成人(19～44); 女; 看護		香川母性衛生学会誌(1346-8243)5巻1号 Page23-30(2005.11)
2006092389	0	0	1	0					子どもが病気のときの母親の対応 A町における保育所児と幼稚園児の比較	母親の,子どもが病気の際の対応を,保育所児と幼稚園児の比較から検討することを目的に,A町内の保育所児と幼稚園児の母親を対象にアンケート調査を実施し,保育所児の母親167名,幼稚園児の母親197名より回答を得た.その結果,保育所児の母親は,仕事を休んで看病するか,祖父母の協力を求める人が多く,受診を決める熱の高さは幼稚園児の母親より高く,普段からかかりつけ医を決めており,病児保育の希望が多いことが分かった.一方,幼稚園児の母親は,病気の際は専業主婦の自分が看病すると考えており,そのため早めの受診を心がけ,"きょうだい"の世話が大変だと捉え,一時保育の希望もあることなどが分かった	小川 佳代(香川県立保健医療大学), 野口 純子, 松村 惠子	香川母性衛生学会誌(1346-8243)5巻1号 Page52-57(2005.11)	原著論文/比較研究	質問紙法; 育児; 母; 保育所; 幼児; 就労女性; *小児保健医療サービス; 保健医療サービスの必要と要求; 病児保育; 外来診療	受療行動; 幼稚園	ヒト; 成人(19～44); 女; 看護		香川母性衛生学会誌(1346-8243)5巻1号 Page52-57(2005.11)
2006094222	0	0	1	0					育児と看護職を両立するための育児支援 育児の現状と院内託児所のニード調査より	0～6歳の未就学児をもつ女性看護職員(20～44歳)を対象に,育児と仕事を両立させている育児環境の実態と意識,ニーズを調査し,46名から回答が得られた.1)対象者は30歳代が8割を占め,7割が中堅からベテランといわれる層であった.2)育児と仕事を両立させている看護職員は,身体的・精神的ストレスが多く,仕事への責任と子供に対する役割との間で強い困難感を感じていた.3)日頃から家族の理解や協力を得なければ,両立が困難な極めて綱渡り的環境と考えられ,子育てに対する満足度は低く,両立を継続できる原動力に「仕事に対するやりがい」をあげた者は少なかった.4)家庭,職場の理解や協力,困難を緩和する育児支援が不可欠であり,院内託児所の設置は有効な方法と考えられた	斉藤 理恵(岐阜赤十字病院 看護部外来), 木村 直子, 市成 美穂	岐阜赤十字病院医学雑誌(0915-5910)17巻1号 Page47-53(2005.12)	原著論文	質問紙法; *育児; 看護師; 個人的満足; 病院; 保育所; 欲求		ヒト; 成人(19～44); 女; 看護		岐阜赤十字病院医学雑誌(0915-5910)17巻1号 Page47-53(2005.12)
2006104398	0	0	1	1					TFCC 労働災害による上肢外傷例の検討(第1報) 受傷日時,受傷機転,受傷内容等に関する調査	1996～2004年に当センターに搬入された上肢労働災害254例(男212例,女42例)について調査した.受傷時年齢は男女とも20代と50代にピークがあり,男性では20代が最も多く,女性は50代が多かった.受傷月は8月・9月が多く,2月・7月が少なかった.受傷曜日は水曜日をピークとして月曜から土曜まで大差なく,日曜日は最も少なかった.受傷時間は9～12時が最も多く,次いで15～18時,12～15時の順であった.受傷原因は作業機械に巻き込まれたものが最も多く,損傷形態は挫滅が多かった.受傷部位は指が圧倒的に多かった.治療方法は97%の症例で手術が施行され,その半数以上で2回以上の手術が行われていた	入船 秀仁(札幌医科大学 整形外科学教室), 土田 芳彦, 織田 崇, 和田 卓郎, 山下 敏彦	日本手の外科学会雑誌(0910-5700)22巻2号 Page124-126(2005.10)	原著論文	再手術; *上肢外傷(病因,外科的療法); 電力供給装置(有害作用); *労働災害; 外傷重症度指標; 後向き研究; 切断肢再接着術		ヒト; 青年期(13～18); 成人(19～44); 中年(45～64); 高齢者(65～79); 男; 女		日本手の外科学会雑誌(0910-5700)22巻2号 Page124-126(2005.10)
2006105206	0	0	0	0	Lifestyle related disease/health status	1	physical activity	exercise	健常若年者における心拍数定常制御による運動負荷試験と運動耐容能との関連について	生体の運動強度指標である心拍数(HR)を規定して定常状態での運動を行い,その際に得られる仕事量を測定する一連の運動耐容能評価システム(心拍定常運動負荷試験:HRET)を作成した.HRETにより得られた仕事量(HRW)が運動耐容能を反映するか,HRWと運動耐容能の指標である最大酸素摂取量(peakVO2)などとの関連について検討した.健常男性6例,女性6例を対象とした.HRWとpeakVO2との間には高い相関関係を認めた.HRETが運動耐容能を反映し,低リスクで臨床応用可能な運動耐容能評価方法であることが示唆された	竹谷 晋二(聖マリアンナ医科大学附属東横病院 リハビリテーション部), 山田 純生, 小林 亨, 大宮 一人	理学療法学(0289-3770)32巻7号 Page429-432(2005.12)	原著論文	*運動負荷試験; 心拍数; *運動耐性; トルク; 最大酸素摂取量	データ相関	ヒト; 成人(19～44); 男; 女	10.15063/rigaku.KJ00004056411	理学療法学(0289-3770)32巻7号 Page429-432(2005.12)
2004016396	0	0	0	0	Mental health	0	occupational stress		A県の中規模事業所における女性勤労者の精神健康調査	A県内の従業員50名以上の事業所1200ヶ所に勤務する女性2400名に調査票を郵送し,有効回答のあった1197名の分析を行った.日常的にイライラする事柄は「収入が少ない」が最も多かった.「仕事上で性差別を感じる」も多く,女性特有のストレッサーであると考えられた.精神健康尺度(GHQ30)の得点が神経症・抑鬱症状の圏内にある者が56.1%おり,年齢が低いほどストレス反応得点が高かった.仕事上の不快な人間関係や情緒的支援者の存在は,日常苛立ち事,神経症・抑鬱症状,仕事の志気低下に有意な影響を及ぼしていた.ストレス対処行動は肯定的な行動をとる者が多かったが,社会的支援模索型の利用は多くなかった	竹村 祥恵(竹村メンタルヘルス研究所), 數川 悟, 成瀬 優知	日本社会精神医学会雑誌(0919-1372)12巻1号 Page1-12(2003.07)	原著論文/比較研究	質問紙法; 労働衛生; 志気; 神経症; 心理的適応; 心理的ストレス; 精神医学的評価尺度; *精神保健; 就労女性; 抑うつ; 職業性ストレス	GHQ (精神健康調査); 労働者	ヒト; 女		日本社会精神医学会雑誌(0919-1372)12巻1号 Page1-12(2003.07)
2006116057	0	0	0	0	Work related disease	0	Musle skeletal disorder	MusleSkeletal	【肩こりのメカニズムと治療】肩こりの臨床的検討 対照群との比較を中心に	30代の看護師30例にアンケート調査を行い,肩こり群と肩こりのない対照群を比較したところ,肩こり群で「自覚的な労働の大変さあり」「脊椎所見あり」「肩関節他動運動あり」「僧帽筋筋硬度が高い」の頻度が有意に高かった.乳癌検診を受けている女性で肩こりがある278例にアンケート調査を行い,青荘年群と60歳以上の高齢群に分け検討したところ,青荘年群で「常に肩がこる」「合併症状あり」「頸椎牽引に効果あり」「仕事関係が肩こりの原因」の頻度が有意に高く,高齢群で「高血圧あり」「他疾患あり」「労働の大変さあり」「医療期間で治療を受けた」「局所注射に効果あり」「家事や家庭の問題が肩こりの原因」の頻度が有意に高かった.針灸病院に肩こりの治療に通っている女68例にアンケート調査を行い,乳癌検診時に「肩こりの治療を病院で受けている」と回答した49例と比較したところ,針灸群では「親も肩こりがある」の頻度が有意に高く…	矢吹 省司(福島県立医科大学 医学部整形外科), 菊地 臣一	脊椎脊髄ジャーナル(0914-4412)18巻12号 Page1208-1213(2005.12)	原著論文/比較研究/特集	質問紙法; 灸療法; 鍼療法; 保健医療サービス; *肩こり(治療)	医療行為; 病態生理	ヒト; 成人(19～44); 中年(45～64); 高齢者(65～79); 女		脊椎脊髄ジャーナル(0914-4412)18巻12号 Page1208-1213(2005.12)
2006116541	0	1	0	1					日本における膀胱癌死亡の疫学的検討	厚生省および厚生労働省編集の「悪性新生物死亡統計」および「人口動態統計」に基づき,日本における膀胱癌死亡の疫学特性について検討した.死亡数は,1973年は男1198例,女621例であったが,2001年には男3458例,女1587例と各々2.9倍,2.6倍に増加した.世界人口で年齢調整した死亡率は,この28年間で男性はほぼ横ばい,女性は1980年代の半ばまで減少,その後横ばいであった.年齢別死亡率をみると,1989年以前の前半,90年以降の後半ともに加齢に伴い死亡率は急激に増加していた.各年齢毎の前半に対する後半の罹患率の増加率は,85歳以上は男女とも増加していたが,それ以外の年齢層は減少あるいは横ばいであった.年齢別死亡率は年齢の8乗に比例して増加していた.各県別標準化死亡比を検討したところ,男性は北海道,青森,大阪,兵庫,長崎で高く,関東甲信越,四国,沖縄で低かった.女性は北海道～東北…	中田 誠司(足利赤十字病院 泌尿器科), 中野 勝也, 鈴木 和浩, 山中 英壽	日本腎泌尿器疾患予防医学研究会誌(1347-5010)12巻1号 Page78-80(2004.03)	原著論文	死亡率; *膀胱腫瘍(悪性,疫学); 地域保健医療サービス; 年齢分布	データ相関; 地域差; 年齢調整死亡率; 標準化死亡比	ヒト; 高齢者(80～); 男; 女		日本腎泌尿器疾患予防医学研究会誌(1347-5010)12巻1号 Page78-80(2004.03)
2006117935	0	1	0	0					平成14年度における岩手医大人間ドック受診者の背景と検査データの解析	平成14年度の人間ドック受診者を対象として,その背景および血液生化学検査データの分布について解析し,可能なものは,全国規模のデータとの比較を行った.人間ドックを受診した408例のデータを解析対象とした.岩手医大では,39歳以下の受診者が少なく,60歳以上の受診者が多く,50代受診者の全受診者に占める割合が大きく,年齢の高い受診者が多い特徴を持っと判断した.Albは年齢が高いほど低値者の割合は大きかったが,IPは年齢に関係なくほぼ一定の割合であった.肝機能異常は,やや低めの異常率であった.男性受診者に見られたALT,γGTPの異常頻度は飲酒習慣の傾向と一致を認めた.男性受診者ではTC,TGの全ての年代で,女性受診者ではTC,TGの30代,40代で,全国集計より高い傾向を認めた.男性は,受診者の90%が事務,専門的,管理的職業に従事し,仕事の特によるものと推測した	小野 幹子(岩手医科大学 医学部,臨床検査医学講座), 諏訪部 章	岩手医学雑誌(0021-3284)57巻5号 Page483-488(2005.12)	原著論文	Cholesterol(血液); Triglycerides(血液); 飲酒; タバコ喫煙; *血液化学分析; *人間ドック; 基準値; 診療ガイドライン; 年齢分布; 生活習慣病		ヒト; 成人(19～44); 中年(45～64); 高齢者(65～79); 高齢者(80～); 男; 女		岩手医学雑誌(0021-3284)57巻5号 Page483-488(2005.12)
2006119637	0	0	0	0	Work and balance	0	WFC	caregiver	就労者の家族介護役割 病院勤務者の家族介護参加実態調査の分析から	都市部大学病院勤務者の家族介護への参加状況を検討することを目的に,3病院の医師以外の全職員を対象にアンケート調査を実施し,1674名(うち,女性1422名.平均年齢31.9歳)より有効回答(74.2%)を得た.その結果,介護経験者は238名(14.2%)で,平均年齢は39.1±11.5歳,女性が86.1%(205名)を占めた.介護経験者の占める割合は年齢が高くなるほど高率になり,50歳代では37.8%であった.また,女性では主介護者と副介護者が51.7%であったのに対し,男性は36.3%で,女性は男性より重い介護役割を担っていることが分かった	美ノ谷 新子(東邦大学 医学部看護学科), 松下 裕子, 福嶋 龍子, 宮本 郁子	日本看護学会誌(0917-513X)14巻2号 Page118-129(2005.03)	原著論文	質問紙法; 介護者; 看護師; *在宅介護; 労働衛生; 性別分布; 年齢分布	介護負担; 実態調査; 労働者	ヒト; 成人(19～44); 中年(45～64); 男; 女; 看護		日本看護学会誌(0917-513X)14巻2号 Page118-129(2005.03)
2006124325	0	0	1	0					ジェンダー観からみた働く女性の周経期の健康	本研究は,働く女性のジェンダー観が周経期の健康やPMS症状認知にどのように関連しているのかを明らかにすることを目的とする.性役割平等スケールによりジェンダー観を分析し,PMS症状,精神的健康度,周経期を取り巻く要因との関連を検討した.ジェンダー役割意識高低2群間でPMS各症状を比較すると,「攻撃的になる」(p=.027),「性欲減退」(p=.042),「平常の仕事遂行力」(p=.037),「月経嫌悪」(p=.021),「口論的になる」(p=.010),「一人でいたい」(p=.017),「暴言を吐く」(p=.002)の症状に有意差があり,ジェンダー役割意識低群(伝統的性別役割意識が強い)に周経期の行動変化が認められた.また,ジェンダー観3類型のうち「夫婦協働」因子のみが,精神的健康度に有意な負の相関を示した(r=-.089,p<.05).ロジスティック回帰分析の結果,PMS症状に影響してい…	平田 伸子(久留米大学 大学院医学研究科社会医学系健康科学)	久留米医学会雑誌(0368-5810)69巻1号 Page47-62(2006.01)	原著論文/比較研究	質問紙法; *月経周期; 月経前症候群; 健康; 心理的ストレス; 性; ライフスタイル; 精神医学的評価尺度; 性同一性; *就労女性	GHQ (精神健康調査)	ヒト; 成人(19～44); 中年(45～64); 女		久留米医学会雑誌(0368-5810)69巻1号 Page47-62(2006.01)
2006124787	0	0	0	0	Menstruation, menopause, and genital concerns	0	menstration	月経	看護師の夜間労働が月経および内分泌系に及ぼす影響	近年働く女性はあらゆる職場で増加の一途をたどっている.その中で,夜間労働のある看護師において,夜間の労働が月経,光刺激に強い影響を受ける松果体ホルモン(メラトニン),視床下部・下垂体・卵巣系の種々のホルモンにどのような影響を及ぼしているかを検討した.各種のホルモンの測定は,正常月経周期を有する看護師39名を対象とした.月経周期を4つの期間にわけ,月経期,卵胞期,黄体期前期,黄体期後期で採血し,血中ホルモン濃度の測定を行った.メラトニンの濃度については,前日休みに比べて採血前日の勤務が日勤務,準夜勤務,深夜勤務,いずれの場合でも低い傾向を示し,準夜勤務において有意に低値を示した.さらに,排卵前後のメラトニンの血中濃度を比較すると,前日勤務がいずれの場合においても排卵後に低い値を示した.メラトニンと他のホルモンとの関係では,メラトニンが低値であればプロラクチンも低値であることより,この両者間…	尾谷 功(和歌山労災病院 産婦人科), 馬渕 義也, 今井 秀彰, 谷本 敏, 矢本 希夫	日本職業・災害医学会会誌(1345-2592)53巻6号 Page284-288(2005.11)	原著論文/比較研究	Melatonin(血液); Prolactin(血液); 質問紙法; 看護師; *月経困難症(病因); 月経周期; 腹痛; 就労女性; 人員配置と勤務計画; 女性の健康; *交代制勤務		ヒト; 成人(19～44); 中年(45～64); 女; 看護		日本職業・災害医学会会誌(1345-2592)53巻6号 Page284-288(2005.11)
2006127749	0	0	0	1					労災病院における「働く女性専用外来」の現状と今後の課題	女性特有の悩みや身体の不調に対して,総合的に診療を行うことを目的に「働く女性専用外来」(女性外来)を設置した.設置以来,約200例の受診者があり,その実態と問題点を分析した.他の医療機関を受診した経験は約半数あり,女性専用外来の受診動機として女性医師・総合外来との回答が多かった.訴えている症状を丁寧に聞き出し,最も適切な診療科を選出して紹介することが望まれていた	辰田 仁美(和歌山労災病院 女性専用外来), 奥田 真須美, 安田 祐子, 上野 ゆみ, 大井 亜紀, 大川 都史子, 尾谷 菜緒子, 半田 京, 伊藤 克幸, 谷村 弘	産業医学ジャーナル(0388-337X)29巻1号 Page21-25(2006.01)	原著論文	質問紙法; *産業医学; 労働衛生; 病院外来診療部門; 就労女性; *女性の健康; 外来診療; 職業性ストレス	受療行動	ヒト; 成人(19～44); 中年(45～64); 女		産業医学ジャーナル(0388-337X)29巻1号 Page21-25(2006.01)
2006130016	0	0	1	0					女性看護職の抑うつに対する婚姻状態の影響	労働者の多くはストレスを感じながら仕事を継続している.仕事の継続には心身の健康維持が必要であり,仕事と個人生活の調和が産業保健の重要な課題である.看護職の多くは女性であるが,仕事と家庭の多重役割がストレス反応に及ぼす影響に関して先行研究では関連性が明らかではない.職業性ストレスの研究では,仕事のストレッサーからストレス反応が引き起こされる過程に,仕事外の要因,個人要因,緩衝要因の影響が提案されている.このモデルを参考にして,女性看護職の抑うつに対する婚姻状態の影響を検討するため,総合病院に勤務する看護職946名を対象に質問紙調査を行い,787名から有効回答を得た(有効回答率83.2%).得られた回答は,χ2検定,t検定および共分散分析を用いて関連性の検討を行った.対象者の平均年齢は34.8±10.3歳で,婚姻状態は未婚者が45.9%,既婚者が54.1%であった.抑うつはSDS自己評価式抑…	中尾 久子(山口大学 医学部環境情報系・公衆衛生学講座)	山口医学(0513-1731)54巻6号 Page165-173(2005.12)	原著論文/比較研究	質問紙法; *看護師; *結婚; ストレス; *抑うつ(診断)	自己評価式抑うつ尺度	ヒト; 成人(19～44); 中年(45～64); 女; 看護	10.2342/ymj.54.165	山口医学(0513-1731)54巻6号 Page165-173(2005.12)
2006135514	0	1	0	1					北海道における他殺の疫学	目的 北海道において1979年から2002年までの24年間に人口動態統計で「他殺」に分類された死亡につき,疫学的に検討する.方法 北海道保健統計年報の資料から,1979年から2002年までに北海道において他殺(ICD-9基本分類E960-E969,ICD-10同X85-Y09)に分類された死亡を対象とし,解析を行った.結果 24年間の通算で北海道の他殺による死亡は970例(人口10万対0.71),全国を標準集団とした標準化死亡比は男性96.9%,女性101.2%とほぼ全国の平均であった.殺害手段は男性が被害者の場合,刃物(男性全体の37.9%)が絞首(20.2%)の約2倍だったが,女性の場合は逆に絞首(女性全体の41.6%)が刃物(25.2%)の1.5倍以上を占めた.また,被害者の年齢が15歳未満または65歳以上では,男女とも刃物の頻度が低下し,絞首の頻度が上昇した.年齢層別では,0歳児…	西 基(北海道健康づくり財団 健康アカデミア専門部会第2部会), 三宅 浩次	厚生の指標(0452-6104)53巻3号 Page21-25(2006.03)	原著論文	疫学; *殺人; 死因; 死亡率; *人口動態統計; 失業; *乳幼児殺害; 年齢分布; 北海道	標準化死亡比	ヒト; 男; 女		厚生の指標(0452-6104)53巻3号 Page21-25(2006.03)
2006136029	0	1	0	0					日本女性の乳癌死を減少させることは可能か 日本女性乳癌のリスク因子解析による検診推奨者について	日本女性の乳癌死を減少させるために,症例対照研究によるリスク因子解析により検診推奨者を選定した.当院で手術を施行した原発乳癌2,103例を症例とし,当院受診者で受診時乳腺疾患のない3,131例を対照とした.解析結果より,次のとおり検診推奨者を選定した. 1)35歳以下のhigh risk group:1.初潮が11歳以下と早い者,2.良性乳腺疾患の既往がある者,3.癌の既往がある者, 2)閉経前:1.初潮が早い者,特に11歳以下の者,2.肥満度(BMI)が18.5未満と痩せの者,3.既婚者で未産の者,4.出産しても授乳をしていない者,5.独身者,6.第1度近親者あるいは第2度近親者に乳癌の家族歴のある者, 3)閉経後:1.肥満度(BMI)が18.5未満と痩せの者および25.0以上の肥満の者,2.体重が58kg以上の者,3.既婚者で未産の者,4.出産しても授乳をしていない者,5.独身者.検…	増岡 秀次(札幌ことに乳腺クリニック), 森 満, 野村 直弘, 桜井 美紀, 吉田 佳代, 岩渕 由希子, 青木 典子, 白井 秀明, 下川原 出, 浅石 和昭	日本乳癌検診学会誌(0918-0729)15巻1号 Page63-68(2006.03)	原著論文/比較研究	危険因子; 初経; 独身者; *乳房腫瘍(悪性,疫学); 分娩; 閉経; 症例対照研究; 致死的転帰; 年齢分布; BMI; 授乳		ヒト; 成人(19～44); 中年(45～64); 高齢者(65～79); 高齢者(80～); 女	10.3804/jjabcs.15.63	日本乳癌検診学会誌(0918-0729)15巻1号 Page63-68(2006.03)
2006136031	0	1	0	0					日本女性の乳癌死を減少させることは可能か 一般女性の乳癌・検診意識の変化 乳房健康研究会のアンケート調査から,2003年と2005年の比較	著者らは第13回日本乳癌検診学会総合で「一般女性の乳癌意識と自己検診実態」というタイトルで,2002年10月から2003年1月の間に行ったアンケートについて発表した.その後,厚生労働省からの乳癌検診にマンモグラフィを導入する指針が出され,マスコミでも乳癌についての報道が多く見られた.この間,一般女性の乳癌検診に対する意識や行動がどう変化したかを探る目的で,2005年7月に前回と略同様のアンケートを行い,検討した.乳癌の死亡が年々増加し続けていること,定期的に画像診断(マンモグラフィ)を受けることで乳癌の発見率を高めることなどの認識率は,前回よりも明らかに増加しており,3/4(74.3%)が認知している.しかし,実際のマンモグラフィ受診率の増加は,残念ながら5.8%から12.4%へ変化したに止まっている.どうすれば,さらに受診率を高めることができるかについて登察した(著者抄録)	野末 悦子(コスモス女性クリニック), 島田 菜穂子, 沢井 清司, 福田 誠, 霞 富士雄	日本乳癌検診学会誌(0918-0729)15巻1号 Page75-82(2006.03)	原著論文	質問紙法; 集団検診; *乳房腫瘍(悪性,疫学,診断); マンモグラフィー; 診療費; 患者の満足度; 乳房自己検診; 保健衛生知識, 態度, 実践; 意識調査; 患者心理	受診率	ヒト; 成人(19～44); 中年(45～64); 高齢者(65～79); 女	10.3804/jjabcs.15.75	日本乳癌検診学会誌(0918-0729)15巻1号 Page75-82(2006.03)
2006136034	0	0	0	0	Menstruation, menopause, and genital concerns	0	Breast_ca	乳がん	40歳代超音波乳がん検診の救命効果の検討のためのアンケート調査結果	40歳代女性に対する,より救命効果の高い乳がん検診方法を検討する目的で,超音波検査に関する感度・特異度等のアンケート調査を実施した.調査対象は,平成16年度・厚生労働省がん研究助成金による「乳がん検診の精度及び効率の向上に関する研究」班の分担研究者・研究協力者が所属するすべての施設,および平成10年以降に日本乳癌検診学会誌に超音波乳がん検診に関する報告を行った施設である.調査は郵送法によった.調査対象施設31施設のうち,18施設から有効回答があり(有効回答率58%),このうち超音波検査を乳がん検診に用いていると回答した施設は7施設(全体の23%)であった.いずれも逐年検診のみで,当初から隔年検診を実施している施設はなかった.感度・特異度の回答があった施設は2施設であり,この2施設ともに中間期癌の把握は「地域がん登録」以外の方法により行われていた.この2施設の感度・特異度には大きな違いがみ…	栗山 進一(東北大学 大学院医学系研究科公衆衛生学分野), 大貫 幸二, 鈴木 昭彦, 宮本 彰, 辻 一郎, 大内 憲明	日本乳癌検診学会誌(0918-0729)15巻1号 Page100-105(2006.03)	原著論文	質問紙法; 感度と特異度; 触診; *乳房腫瘍(悪性,超音波診断); 診療費; 乳房超音波診断; 視診; 精度管理		ヒト; 成人(19～44); 中年(45～64); 女	10.3804/jjabcs.15.100	日本乳癌検診学会誌(0918-0729)15巻1号 Page100-105(2006.03)
2006141972	0	0	1	0					「勤労者心の電話相談」開設5年4ヵ月のまとめ	労働者健康福祉機構(当機構)は,職場のメンタルヘルス対策の一環として電話での無料相談窓口を設けた.相談受付日時は月曜～金曜の午後2時～8時とし,相談者・相談員とも匿名とした.5年4ヵ月間に,当機構へ寄せられた相談の内容と傾向について報告した.相談件数は1608件で,75%(1209件)が女性であった.20代が168件と最多で,50代迄が85%以上を占めた.又,年代を経るごとに相談者数は少なくなった.悩みを抱えた本人からの電話が84%を占め,同僚や上司等,勤務先からの相談は1.6%と少なかった.電話の受付時間は14時と19時が多かった.相談内容は対人面での悩み(75.2%)が多く,精神・体調面では不安感,不眠,疲労感,食欲不振など「うつ状態」を疑わせるものが目立った.この電話相談は匿名性であり,受付時間内ならば安心して相談できる.今後の課題として,より適切な対応と,自殺のリスクの高い中高年…	佐久間 恵(福島労災病院勤労者心の電話相談室), 根本 江里子, 茶谷 穣治, 遠藤 奏恵, 上村 勝人, 桃生 寛和, 高橋 宏明, 下川 一恵	福島労災病院医誌7号 Page1-3(2004.12)	原著論文	*精神保健; 電話	労働者	ヒト; 青年期(13～18); 成人(19～44); 中年(45～64); 高齢者(65～79); 男; 女		福島労災病院医誌7号 Page1-3(2004.12)
2006142166	0	1	0	0					子育て支援の観点からみた健診	母子保健法に規定された乳幼児健診の一つである1歳6ヵ月健診(集団健診)を取り上げ,子育てを担う母親達が,どのような育児上の問題を抱え,健診に何を期待し,どんな感想を抱いたかについて質問紙調査により検討した.その結果,339の有効回答が寄せられた.それによると,母親たちは子どもの成長の確認,病気や障害の有無の確認という健診本来の機能に期待し,満足感を得る傾向があった.その一方で,子育ての知恵や知識を具体的に得たいという子育て支援機能にも期待する母親は,満足感を得ていない傾向があることも明らかとなった.子育て支援の観点から健診を考える際には,健診スタッフ側も生の育児情報を共有し,その伝え方も含めて研鑚を積む必要があることが示唆された.母親の置かれている状況,受診児以外の子どもと母親の関係なども念頭において母親と接することが求められていることが示唆された	鈴木 美枝子(東京大学 大学院教育学研究科身体教育学コース), 衞藤 隆	チャイルド ヘルス(1344-3151)9巻3号 Page207-212(2006.03)	原著論文/比較研究	質問紙法; *育児; 出生順位; 小児の発達; 心理的ストレス; 患者の満足度; 就労女性; *乳幼児健康診査; 母子保健		ヒト; 成人(19～44); 女		チャイルド ヘルス(1344-3151)9巻3号 Page207-212(2006.03)
2006150218	0	1	0	0					沖縄県における市町村別自殺死亡の地域差とその要因に関する研究	間接法により年齢調整された自殺死亡比(SMR)を沖縄県内52市町村別に求め,地域差を社会指標との関係について分析した.要因を明らかにすること,および沖縄県の自殺死亡の把握と予防のための基礎資料を作成した.大宜見村のSMR値が2.48と最も高く唯一,有意差を認めた.渡嘉敷村,座間味村,渡名喜村,北大東村,伊平屋村,与那国町の6町村では自殺死亡が0名であった.豊見城市,伊良部町,伊江村はSMR値が有意に低かった.性別では男性では有意に高い市町村はなく,女性では大宜見村,与那原町の2市町村で有意に高かった.市町村別SMR値と社会指標との間では「労働力率(就業者/15歳以上人口)」,「失業率(平成12年)」の2項目でかなり相関した	瀧澤 透(琉球大学 大学院医学研究科・環境生態医学分野), 近藤 毅, 有泉 誠	琉球医学会誌(1346-888X)23巻4号 Page149-154(2004.12)	原著論文/比較研究	核家族; *自殺; 死亡率; 所得; 精神疾患; 離婚; 労働; 失業; 地方自治体; 沖縄県	*地域差; 標準化死亡比	ヒト; 男; 女		琉球医学会誌(1346-888X)23巻4号 Page149-154(2004.12)
2006156037	0	1	0	1					宮崎県の一企業における耳硬化症(疫学)調査	宮崎県在住の一企業就労者850名(男性664名,女性186名:25～59歳,平均年齢44.7歳)を対象に,聴力に関するアンケート調査を行い,難聴の自覚がある人と,自覚はないが35歳と40歳以上全員の計666名に簡易聴力検査を行った.1)一企業就労者は健康な人の割合が一般人より高率であり,本検討では耳硬化症の発生頻度が高いとされる女性の割合が低く,発症頻度の高い60歳以上は検査対象外であるため検出率が低いと思われる集団であった.2)軽症の臨床的耳硬化症を2例検出され,耳硬化症の発症頻度がこれまで考えられていたほど低くはない可能性が示唆された	清水 謙祐(宮崎大学 医学部耳鼻咽喉科学教室), 鳥原 康治, 中島 崇博, 東野 哲也, 松浦 宏司, 中山 明峰, 河野 浩万, 小宗 静男	Otology Japan(0917-2025)16巻1号 Page42-45(2006.02)	原著論文	質問紙法; 音響インピーダンステスト; *耳硬化症(疫学,診断); 聴覚; 純音聴力検査; 発生率; 私企業; 宮崎県	耳小骨筋反射検査	ヒト; 成人(19～44); 中年(45～64); 男; 女	10.11289/otoljpn1991.16.42	Otology Japan(0917-2025)16巻1号 Page42-45(2006.02)
2006159615	0	0	0	0	Menstruation, menopause, and genital concerns	1	menopause	menopause	更年期女性の更年期症状(SMI得点)と心理社会的要因との関連 生きがい感,夫婦関係,Health Locus of Controlに着目して	研究目的は,更年期女性を対象にして生きがい感,夫婦関係満足感およびHLOC(Health Locus of Control)と更年期症状との関連を明らかにすることである.40～60歳の女性1,179名を対象に,自記式質問紙を配布し,郵送で59.5%を回収した.全対象者(N=528)をSMI得点により更年期症状の発現割合を比較し,更年期症状の程度が顕著に現れている中核群(N=134)を抽出した.この中核群について,SMI得点により区分した更年期症状の程度(「問題なし群」「軽症群」「重症群」)と心理社会的要因との関連をみた.その結果,以下のことが明らかとなった. 1)本研究の中核群の年齢層である42～57歳の女性は,閉経に伴う生理的症状の発現頻度が高い. 2)生きがい尺度得点は,「問題なし群」のほうが「重症群」に比べ有意に高かった. 3)夫婦関係満足尺度得点は,「問題なし群」のほうが「重症群…	梅野 貴恵(大分県立看護科学大学), 宮崎 文子, 河島 美枝子, 関根 剛	母性衛生(0388-1512)47巻1号 Page143-152(2006.04)	原著論文/比較研究	質問紙法; 個人的満足; 心理学; ローカス・オブ・コントロール; 閉経; 閉経前; 保健行動; 生きがい; *更年期障害; 夫婦関係	*Health Locus of Control	ヒト; 成人(19～44); 中年(45～64); 女; 看護		母性衛生(0388-1512)47巻1号 Page143-152(2006.04)
2006168291	0	1	0	0					年齢別体格評価表の提案	背景:体格の死亡危険評価は生命保険事業にとって重要な課題である.体格についての臨床研究や保険医学的研究報告はいくつかあるものの,体格指数ごとに性別,年齢階級別に長期間に亘る観察報告は見られなかった.最近,多数の成人の年齢階級別及び思春期の青年男女についての体格指数ごとの死亡危険に関する長期間の経過観察をした報告がEngeland等によりなされた.そこで,この結果を利用しかつ,日本人と欧米人では体格指数による死亡危険度は異なることを加味して日本人における年齢階級別体格評価表の作成を試みた.方法:Engeland等のノルウェー人成人についてのデータと日本人成人の被保険者や住民のデータを比較して各体格指飾ごとの相対死亡危険度の人種差による比を求め,Engelandの年齢階級別データより日本人成人の年齢階級別死亡指数を算出した.14-19歳ノルウェー人男女についてのEngeland等のデータより…	岩佐 寧(クレディ・スイス生命保険)	日本保険医学会誌(0301-262X)104巻1号 Page31-45(2006.03)	原著論文	回帰分析; 死亡率; *体格; *肥満; *生命保険; *年齢因子; BMI		ヒト; 乳児(1～23ヶ月); 幼児(2～5); 小児(6～12); 青年期(13～18); 成人(19～44); 男; 女		日本保険医学会誌(0301-262X)104巻1号 Page31-45(2006.03)
2006170677	0	0	0	0	Career /education/ satisfaction/self-efficacy	1	career	医療従事者	日本小児歯科学会に所属する女性歯科医師の就業状況と社会的行動	女性歯科医師の就業状況および社会的行動の実態を知るため,アンケート調査を実施した.日本小児歯科学会女性会員(学会群)から無作為に抽出した500例(有効回答数254例)と一般女性歯科医師(一般群)490例(有効回答数191例)を対象とした.ほとんどの者が就労し,1日8時間以上働く者と以下の者がほぼ同数であった.70%以上の者が既婚者で,子どものいない者が約30%あり,子どもは一人当たり1.5入であった.学会群は約半数の女性会員が歯科医師会に入会していたが,一般群は半数以下であった.PTAや町内会の役職については,経験したものの割合は低かった	森 榮(森歯科医院), 近藤 亜子, 伊藤 美智代, 飯沼 光生, 田村 康夫	小児歯科学雑誌(0583-1199)44巻1号 Page31-36(2006.03)	原著論文	質問紙法; 結婚; 社会的行動; 労働; *女性歯科医師; 歯科学会; 意識調査	実態調査; 労働時間	ヒト; 成人(19～44); 中年(45～64); 女; 歯学	10.11411/jspd1963.44.1_31	小児歯科学雑誌(0583-1199)44巻1号 Page31-36(2006.03)
2006173758	0	0	0	0	Menstruation, menopause, and genital concerns	0	menstration	月経	働く女性の月経周期と呼吸法によるリラクセーション効果に関する研究	本研究は,女性の月経周期における呼吸法のリラクセーション効果の違いについて心拍変動のパワースペクトル解析から検討した.被験者は15人の健康な女性で,卵胞期と黄体期における呼吸法の効果について精神作業負荷前後の心拍変動を比較した.その結果,卵胞期は呼吸法実施によりHFが有意に増加し,LF/HFは変化がみられず,副交感神経系が優位な状態となった.一方,黄体期は呼吸法実施によりHFは変化がみられず,LF/HFが有意に増加し,交感神経系の緊張が持続した.以上のことから卵胞期は,呼吸法の実施によりリラクセーション効果が認められ,黄体期では認められなかった.今後,黄体期におけるリラクセーション法は,呼吸法の継続的な実施も含め他の有効な方法を模索する必要が示唆された(著者抄録)	大平 肇子(三重県立看護大学), 斎藤 真, 村本 淳子, 永見 桂子, 二村 良子, 長江 拓子	人間工学(0549-4974)42巻2号 Page105-111(2006.04)	原著論文/ランダム化比較試験	*リラクゼーション; *月経周期; *呼吸訓練; *自律神経系; 神経系診断; 心拍数; *就労女性; コンピュータ支援信号処理; ランダム化比較試験	計算; 自律神経機能検査; 精神作業	ヒト; 成人(19～44); 女	10.5100/jje.42.105	人間工学(0549-4974)42巻2号 Page105-111(2006.04)
2006179948	0	1	1	1					女性はどのようにホームレスになるのか	ホームレス女性の社会的排除に至った要因・背景を探り,各個人のホームレスへ至ったプロセスを検討した.東京都内に住むホームレス女性15例を対象に,準構造的面接調査を実施した.50歳以上が80%を占め,初職における仕事の種類は,飲食店員・販売員など「接客サービス業」が最も多かった.同棲もしくは内縁だったものを含めるとパートナーがいたものは11例であった.ホームレス女性の個別プロセスを分析し,母子関係の希薄さ,親との関係について自分の中で消化しきれていなく,自分が母から大切にされているメッセージを受け取っていないことを確認した.また,異性との破滅的な関係を繰り返したり,共依存関係にあったことをうかがわせる発言が聞かれるなど,家族機能不全の家族の一員であったことがうかがえた.ホームレス女性は,危機的状況から自ら逃げてきてホームレスに至っていた	北村 菜穂子(国立保健医療科学院)	保健医療科学(1347-6459)54巻3号 Page248-249(2005.09)	原著論文	環境; 女性; 母子関係; インタビュー; *ホームレス; 東京都		ヒト; 成人(19～44); 中年(45～64); 高齢者(65～79); 高齢者(80～); 女		保健医療科学(1347-6459)54巻3号 Page248-249(2005.09)
2006186010	0	0	0	0	Career /education/ satisfaction/self-efficacy	0	career	医療従事者	A病院に勤務する看護師の職業経験に関する研究 職業経験の質と看護師特性との関係	看護師の職業経験の質と関連する看護師特性を検討することを目的に,A病院に勤務する看護師を対象に,看護師の職業経験の質を測定する「職業継続状況自己評価尺度」と「臨床看護師特性調査紙」を用いたアンケート調査を実施し,305名(男性3名,女性301名,不明1名,21～52歳,平均年齢27.1±5.6歳)より有効回答(60.9%)を得た.その結果,A病院に勤務する看護師は,自己の職業経験の質をあまり高くないと捉えており,職業経験の質に関連する看護師特性として,以下の16項目が明らかになった.「職位」「臨床経験年数」「A病院勤務年数」「職場異動回数」「職場役割の有無」「仕事に対するやりがい感」「職場方針との一致の程度」「仕事に対する満足感」「労働条件に対する満足感」「仕事に対する疲労感」「職業継続意志」「職業継続理由」「年齢」「婚姻状況」「子どもの有無」「年収」	永野 光子(順天堂大学 医療看護学部(基礎看護学)), 工藤 綾子, 服部 惠子	医療看護研究(1349-8630)2巻1号 Page59-65(2006.03)	原著論文	質問紙法; *看護師; *職業; 病院看護業務; *看護職の役割; *看護評価		ヒト; 成人(19～44); 中年(45～64); 男; 女; 看護		医療看護研究(1349-8630)2巻1号 Page59-65(2006.03)
2006190774	0	0	1	0				1	女性吃音者のライフステージからみた吃音に対する意識		見上 昌睦(福岡教育大学 障害児教育講座), 福田 真梨	聴覚言語障害(0300-0338)34巻2号 Page47-57(2005.12)	原著論文	質問紙法; 意識; *吃; 結婚; 生活期; 自助グループ; 社会的支援; 重症度指標; 雇用; 受容(心理学)		ヒト; 成人(19～44); 中年(45～64); 女		聴覚言語障害(0300-0338)34巻2号 Page47-57(2005.12)
2006192305	0	1	0	1					千葉県におけるマイコプラズマ肺炎の発生状況	厚生労働省・国立感染研究所による感染症発生動向調査が1999年より開始され,千葉県下及び全国の感染症の発生状況が把握できるようになった.このシステムによる1999年から2003年の集計では,大部分の感染症は女児に少なかったが,マイコプラズマ感染症は,男児8192人,女児9266であり,女児に多いという結果が得られた.しかし,千葉県に限定すると,男児206名,女児199名であった.マイコプラズマ感染症が女性に多い理由に関しては,今後さらなる検討を要する(著者抄録)	永山 洋子(千葉県健康福祉部 健康増進課), 渡辺 素子, 一戸 貞人, 本多 昭仁	日本マイコプラズマ学会雑誌(1340-2382)32号 Page23-24(2005.06)	原著論文	疾病の発生; *肺炎-マイコプラズマ性(疫学); 性別分布; 年齢分布; 千葉県		ヒト; 乳児(1～23ヶ月); 幼児(2～5); 小児(6～12); 青年期(13～18); 成人(19～44); 中年(45～64); 高齢者(65～79); 男; 女		日本マイコプラズマ学会雑誌(1340-2382)32号 Page23-24(2005.06)
2006195819	0	0	1	0					大学病院に勤務する看護師の倫理的問題に関する認識調査	当院(大学病院)に勤務する看護師の倫理的問題に関する認識を明らかにすることを目的にアンケート調査を実施し,485名(男性20名,女性465名,平均年齢34.2±10.0歳)より有効回答(87.9%)を得た.その結果,倫理的問題の5つのカテゴリーのうち「倫理原則に関する問題」については認識が高く,「倫理的忠誠に関する問題」については認識が低いことが分かった.また,倫理的問題への対応は,「上司や同僚に相談する」「カンファレンスを開く」といった職場内で取り得る範囲の対応が多いことが明らかになった	松本 晴美(大阪大学医学部附属病院 看護部), 三木 佐登美, 東村 昌代, 年梅 英子, 大阪大学医学部附属病院看護部教育委員会	大阪大学看護学雑誌(1341-3112)12巻1号 Page71-77(2006.03)	原著論文/比較研究	質問紙法; 看護師; *看護倫理; 認知; *大学病院; 分類; 看護生涯教育		ヒト; 成人(19～44); 中年(45～64); 男; 女; 看護		大阪大学看護学雑誌(1341-3112)12巻1号 Page71-77(2006.03)
2006197738	0	0	1	0					北海道における女性看護職員を対象とした年齢別による生涯勤務継続意志の低下要因に関する研究	生涯勤務継続意志を低下させる要因について,「35歳以上」と「35歳未満」の2群に分けて比較検討し,看護職員の就業定着を促進する手がかりを調査した.北海道内30ヶ所の小規模病院の常勤看護職員1364例を対象とした.生涯勤務継続意志が「なし」と回答した者は,35歳以上群40.7%,35歳未満群22.8%であった.現状認識度において,35歳以上群は,「夜勤の組み方に配慮されていると思わない」「病棟ではお互いが信頼しあっていると思わない」などに大きく影響を受けた.35歳未満群は,「病棟では,看護師と医師の間で十分なチームワークがとれていると思わない」「私の仕事は,他の人に誇れる仕事であると思わない」などに影響を受けた.フェイスシートは,両群とも「健康状態が良くない」「病院の理念を知らない」に影響を受けた.低下要因を解決し,現状認識が肯定的な方向になるよう支援する必要性が示唆された	照井 レナ(愛心館訪問看護ステーションあいしん), 松島 可苗, 菅原 峰子, 志渡 晃一	北海道公衆衛生学雑誌(0914-2630)19巻1～2号 Page73-78(2006.03)	原著論文/比較研究	質問紙法; *看護師; *労働衛生; *職務満足度; 多変量解析; 人間関係; ロジスティックモデル; 管理看護; 専門職の自律性; 専門能力	自己実現	ヒト; 成人(19～44); 中年(45～64); 女; 看護		北海道公衆衛生学雑誌(0914-2630)19巻1～2号 Page73-78(2006.03)
2006209940	0	1	0	1					熱中症の死亡率	我が国の熱中症の死亡率について検討した.厚生労働省発行の人口動態統計から,男女別,年齢階級別の人口と熱中症死亡数を調べた.熱中症の死亡数は,およそ年間100例以下であった.しかし,1994年に589例に急増し,以後2001年の431例など顕著な増加がみられた.男性が多く,男性と女性の死亡数は相関した.男女とも80歳以上が最も多く,次いで70-79歳代の高齢層であった.他の年代層は高齢層に比べ少なかった.0-4歳では,0歳の死亡率が高かった.15-24歳の死亡率をみると,男性が有意に高く,特に1975-1985年で15-19歳が高かった	窪山 泉(国士舘大学 大学院スポーツシステム研究科), 小野 浩二, 阪 聡, 齋藤 初恵, 上村 孝司, 伊藤 挙	国士舘大学体育・スポーツ科学研究(1880-9316)6号 Page71-75(2006.03)	原著論文/比較研究	死因; 死亡率; 人口動態統計; *熱射病; 性別分布; 年齢因子		ヒト; 乳児(1～23ヶ月); 幼児(2～5); 小児(6～12); 青年期(13～18); 成人(19～44); 中年(45～64); 高齢者(65～79); 高齢者(80～); 男; 女		国士舘大学体育・スポーツ科学研究(1880-9316)6号 Page71-75(2006.03)
2006210904	0	0	0	0	Infertility, pregnancy and childbirth	2	work, nutrition, lifestyle	work, nutrition, lifestyle	非妊娠時の体重別にみた妊娠中の運動習慣の実態調査	褥婦1192名のアンケート調査回答により,妊娠直前BMIが18.0未満のやせ155名(A群),18.0～24.0の適正901名(B群),24.0以上の肥満136名(C群)に分け,運動習慣についてまとめた.就学時運動習慣ありはA群53.8%,B群58.0%,C群50.8%で,妊娠中は各々50.3%,55.3%,52.9%と各群間に有意差はなかった.妊娠中運動習慣は初産婦69.6%,経産婦37.8%でみられ,職業の有無で比較すると,運動習慣は初産婦の有職者69.6%,主婦67.8%,経産婦では各々24.5%,40.7%にみられた.運動種目はウォーキングがA群89.7%,B群89.8%,C群88.9%,妊婦体操が各々17.9%,15.5%,2.8%であった.運動時間は1日1時間未満がA群70.5%,B群60.2%,C群62.5%,週2～3日の運動頻度が各々39.7%,39.8%,33.3%であ…	鈴木 史明(定生会谷口病院), 庄野 明子, 富山 俊彦, 小野 雅昭, 谷口 武, 谷口 定之	産婦人科の進歩(0370-8446)58巻2号 Page120-129(2006.05)	原著論文/比較研究	質問紙法; 運動療法; 習慣; *身体運動; *体重; 妊娠期; 歩行運動; BMI; 妊産婦	実態調査	ヒト; 妊娠; 女	10.11437/sanpunosinpo.58.120	産婦人科の進歩(0370-8446)58巻2号 Page120-129(2006.05)
2006217537	0	0	0	1				1	保健推進員活動が参加者の心理的側面に与える影響		星野 明子(日本赤十字看護大学), 桂 敏樹, 成木 弘子	日本健康医学会雑誌(1343-0025)11巻1号 Page2-7(2002.08)	原著論文/比較研究	*保健医療従事者; 労働衛生; 思考; *自己概念; *職務満足度; 精神保健; 縦断研究; 就労女性; *地域保健医療サービス; *自己効力感; 視覚アナログ尺度	価値観; 自己実現	ヒト; 中年(45～64); 女	10.20685/kenkouigaku.11.1_2	日本健康医学会雑誌(1343-0025)11巻1号 Page2-7(2002.08)
2006222942	0	0	1	0					【女性外科医師の進出をめぐって】東京慈恵会医科大学における女性外科医師の現状と今後の課題	東京慈恵会医科大学における女性外科医師の割合の変化を調べ,またアンケートにより女性の立場から抱える問題点を検討した.その結果,近年,わが大学外科における女性外科医師数は増加しており,専門分野も様々で,勤務形態上男性との較差は皆無であることがわかった.しかし,女性であるが故の家事・育児負担は男性よりも多く,サポート体制の充実が望まれる(著者抄録)	川瀬 和美(東京慈恵会医科大学 外科), 野木 裕子, 根岸 由香, 北島 久視子, 神尾 麻紀子, 内田 賢, 森川 利昭, 矢永 勝彦	日本外科系連合学会誌(0385-7883)31巻2号 Page130-132(2006.04)	原著論文/特集	質問紙法; 結婚; 労働衛生; *大学病院; *女性医師; 人員配置と勤務計画; 交代制勤務		ヒト; 女	10.4030/jjcs1979.31.2_130	日本外科系連合学会誌(0385-7883)31巻2号 Page130-132(2006.04)
2004113458	0	0	0	0	Work and balance	1	WFC	WFC	乳幼児をもつ父母の多重役割と抑うつ度との関連 補償モデルと分離モデルからの検討	補償モデルと分離モデルから多重役割の関係性を捉え,尺度に抑鬱度を用いた心理的健康度との関連を検討した.保育園の父母63組を対象に予備調査を行い,質問項目の修正後に451世帯に質問紙を配布し,父親102名,母親137名から得た回答を分析対象とした.仕事役割と家庭役割間の関係について各項目の因子分析を行った結果得られた3因子の尺度得点を父親と母親で比較した.その結果,仕事役割からの補償については母親が有意に高かったが,家庭役割からの補償は父母間に有意差はなく,且つ父母共に高い平均値を示した.両役割の分離については父親が僅かに高い傾向にあった.また,夫婦関係の得点は家庭役割の補償とのみ有意な関連を示した.各因子と心理的健康度との関係を検討した結果,仕事役割からの補償は母親にのみ弱い相関がみられた.家庭役割からの補償は父母共に心理的健康度との間に有意な相関が得られ,特に母親にとって家庭役割からの…	福丸 由佳(聖徳大学 人文学部), 小泉 智恵	心理臨床学研究(0289-1921)21巻4号 Page416-421(2003.10)	原著論文/比較研究	育児; 心理的ストレス; 精神保健; 父; 乳児; 母; 社会的役割; 就労女性; 職場; *抑うつ	家庭	ヒト; 成人(19～44); 中年(45～64); 男; 女		心理臨床学研究(0289-1921)21巻4号 Page416-421(2003.10)
2006225320	0	0	0	0	Menstruation, menopause, and genital concerns	1	menopause	osteoporosis	30歳前後の就労女性における7年間の橈骨骨密度変化とその影響要因の解析	主に閉経前の就労女性に対し,7年の間をおき,全く同様の測定方法で2回の橈骨骨密度を測定し,骨密度の変化量を調べるとともに,その影響要因について検討した.30歳以上では,1995年度に比べて2002年度で有意な橈骨骨密度の平均値の低下がみられたが,30歳未満では有意に低下しなかった.また,BMIは30歳以上で有意な増加,ヘモグロビンは30歳以上で有意に低下,総コレステロールは双方の年齢区分で有意に増加した.橈骨骨密度の変化量に関連する要因を重回帰分析でみると,30歳以上では7年間の出産数と橈骨骨密度の変化量に有意な負の相関,7年間のBMIの変化量と橈骨骨密度の変化量に有意な正の相関がみられた.30歳未満では,毎日の飲酒習慣と橈骨骨密度の変化量に有意な負の相関,毎日の牛乳・乳製品の摂取および7年間のBMIの変化量と橈骨骨密度の変化量に有意な正の相関がみられた	小宮 康裕(宮崎大学 医学部社会医学講座公衆衛生学分野), 中尾 裕之, 黒田 嘉紀, 有薗 克晋, 中原 愛, 宮内 麻理, 加藤 貴彦	日本衛生学雑誌(0021-5082)61巻3号 Page327-331(2006.05)	原著論文/比較研究	回帰分析; *骨密度; 橈骨; 縦断研究; 就労女性		ヒト; 成人(19～44); 中年(45～64); 女	10.1265/jjh.61.327	日本衛生学雑誌(0021-5082)61巻3号 Page327-331(2006.05)
2006225324	0	0	0	0	Mental health	1	occupational stress	biomarker for occupational stress	睡眠時間と酸化ストレスマーカー,尿中8-Hydroxy-2-Deoxyguanosine	睡眠時間と酸化ストレス状態がどのように関連しているか明らかにするため,睡眠時間が酸化的核酸損傷物質である8-ハイドロキシ-2'-デオキシグアノシン(8-OH-dG)の尿中排泄量にどのように影響しているか検討した.某企業の管理職,事務職,技術職そして営業職労働者146例を対象とした.女性はクレアチニン量で補正した尿中8-OH-dG(SU8-OH-dG)は前日睡眠時間の長さに対してU字傾向を示した.週1回以上の飲酒習慣,および常用薬の使用とSU8-OH-dG上昇との間に関連が認められた.男性は,SU8-OH-dGに対して前日睡眠時間単独では影響が認めなかったが,前日睡眠時間と常用薬の使用の間に交互作用を認めた.常用薬の使用あるいはBMIの増大はSU8-OH-dG低下と関連した.習慣睡眠時間によるSU8-OH-dGへの影響は認めなかった	松本 由紀(労働安全衛生総合研究所), 小川 康恭, 吉田 吏江, 中田 光紀, 葛西 宏, 大場 謙一, 太田 久吉	日本衛生学雑誌(0021-5082)61巻3号 Page357-365(2006.05)	原著論文/比較研究	バイオマーカー; 回帰分析; 検尿; 時間; *睡眠; 酸化ストレス; *8-Oxo-7-Hydrodeoxyguanosine(尿)		ヒト; 成人(19～44); 中年(45～64); 男; 女	10.1265/jjh.61.357	日本衛生学雑誌(0021-5082)61巻3号 Page357-365(2006.05)
2006225338	0	0	1	1					都市部介護老人保健施設における終末期ケアについての意識調査 看護職と介護職の比較	都市部の介護老人保健施設に勤務する看護職・介護職の終末期ケアについての意識を明らかにすることを目的に,13施設に勤務する看護職・介護職を対象にアンケート調査を実施し,421名(うち,女性331名.19～65歳,平均年齢29.5歳.介護福祉士234名・看護師65名など)より有効回答を得た.その結果,看護職の52.8%,介護職の48.3%が終末期ケアの必要性を感じており,終末期ケアについての認識では,「バイタルサインの測定」「苦痛の緩和」「コミュニケーション」「環境整備」などにおいて,両職種で有意差が認められた	織井 優貴子(首都大学東京 健康福祉学部)	老年看護学(1346-9665)10巻2号 Page85-91(2006.03)	原著論文/比較研究	意識; 介護者; 看護師; *ターミナルケア; 意識調査; 介護福祉士; 介護保険施設		ヒト; 成人(19～44); 中年(45～64); 高齢者(65～79); 男; 女; 看護	10.20696/jagn.10.2_85	老年看護学(1346-9665)10巻2号 Page85-91(2006.03)
2006228636	0	0	0	0	Lifestyle related disease/health status	0	lifestyle	others	一食品製造業従業員の健康状況・生活習慣調査	年中無休,昼夜二交代操業をし,社員は少なく,パートタイマーの従業員が働いており,大学卒の従業員は管理職しかいない食品製造業の従業員の人的相違が愁訴,疾病,生活習慣にどんな違いをもたらすかを,一食品製造業事業所の定期健康診断の問診票で調べて比較した.全く愁訴を持たない者は,男性青年50%,男性壮年48%,女性青年25%,女性壮年44%で,IT企業従業員よりも健康と感ずる者が多かった.「疲れる」という愁訴や「動悸・息切れ」が全般に食品製造業従業員に多いことは食品製造業の労働が肉体労働であることを反映した.愁訴を持つ者は平均3から5と重複して愁訴を持った.何らかの疾病を治療中の者は青年にはなく,壮年では男性26%,女性22%で,IT企業より多かった.なんらかのストレスを感じている者は男女とも60～70%であった	新井 俊彦(カイユウ診療所)	総合健診(1347-0086)33巻3号 Page396-399(2006.05)	原著論文	*ライフスタイル; 病歴聴取; 診断サービス; *健康状態; 食品加工業; 労働衛生サービス		ヒト; 成人(19～44); 中年(45～64); 高齢者(65～79); 男; 女	10.7143/jhep.33.396	総合健診(1347-0086)33巻3号 Page396-399(2006.05)
2006232895	0	1	0	0					食事の多様性と生活習慣,食品・栄養素摂取量との関連 厚生労働省研究班による多目的コホート研究	目的 住民ベースの大規模コホート研究(JPHC Study)5年後調査の断面データを用いて,多様な食品を摂取することと生活習慣,食品・栄養素摂取量との関連を明らかにすることを目的とした.方法 対象者は1995年から1999年の間に44～76歳であった全国11保健所管内に居住する42,227名の男性と51,345名の女性である.自記式質問票により,既往歴,飲酒,喫煙状況,運動習慣,食習慣,食品摂取量などの情報を収集した.質問票に掲載されている133食品項目について,1日に何食品を摂取しているか算出した.1日に摂取する食品の種類を5分位に分類し,群ごとの生活習慣,食品・栄養素摂取量を比較した.結果 摂取食品数が多くなるほど,肥満ややせが少ない,喫煙率が低い,飲酒量が少ない,朝食の欠食率が少ない,習慣的な運動習慣があるなど,健康的な生活習慣との関連が明らかになった.また,摂取食品数が多くなるほ…	小林 実夏(大妻女子大学 家政学部食物学科), 津金 昌一郎	厚生の指標(0452-6104)53巻7号 Page7-15(2006.07)	原著論文/比較研究	質問紙法; *栄養評価; コホート研究; 食事; 食物; *ライフスタイル; 断面研究	データ相関	ヒト; 中年(45～64); 高齢者(65～79); 高齢者(80～); 男; 女		厚生の指標(0452-6104)53巻7号 Page7-15(2006.07)
2004161200	0	0	0	0	Mental health	1	occupational stress		介護支援専門員のバーンアウトと関連要因	ケアマネージャー226名(男性37名,女性189名.26～61歳,平均年齢39.7歳)を対象に,MaslackのBurnout尺度を用いてバーンアウトの状況を調査し,勤務状況及びソーシャルサポートの状況との関連を検証した.その結果,情緒的消耗感は36歳以上のケアマネージャーより35歳以下の若いケアマネージャーに,看護職より看護職以外に,より強く認められた.また,地域ケア会議やサービス担当者会議の効果について否定的な回答をした者に,より強い脱人格化が認められた	古瀬 みどり(山形大学 医学部看護学科)	日本在宅ケア学会誌(1346-9649)7巻1号 Page61-67(2003.12)	原著論文	在宅介護支援サービス; 労働衛生; 心理的ストレス; 分散分析; *バーンアウト症候群; 現職教育; 社会的支援; 意識調査; ケアプラン; *介護支援専門員		ヒト; 成人(19～44); 中年(45～64); 男; 女; 看護		日本在宅ケア学会誌(1346-9649)7巻1号 Page61-67(2003.12)
2006239016	0	1	0	0					成人期から老年期までの体重曲線に関する追跡的研究 40万人の年齢コホートを用いた性・年齢階級別検討	成人の多数例を追跡し,性,年齢別に体重の推移を調査した.全国の事業所に勤務する従業員で,平成6年から平成11年までに定期健康診査を毎年継続して受診した387116例を対象とした.体重は男女とも50歳代前半まで有意に増加し最大体重値になり,その後60歳代中頃から有意な低下に転じた.男性の体重は女性の体重よりも速く最大値に達し,減少した.一方高齢者では体重が減少に転じることから,極度の肥満者を除けば積極的な減量指導は必要ないと考えられた	桂 敏樹(京都大学 医療技術短期大学部), 松田 一美, 山崎 真理, 星野 明子	日本健康医学会雑誌(1343-0025)13巻4号 Page3-13(2005.01)	原著論文/比較研究	*加齢; コホート研究; *体重減少; *体重増加; *肥満(予防); 性別分布; 年齢分布; 栄養指導		ヒト; 成人(19～44); 中年(45～64); 高齢者(65～79); 男; 女	10.20685/kenkouigaku.13.4_3	日本健康医学会雑誌(1343-0025)13巻4号 Page3-13(2005.01)
2006239038	0	1	0	0					施設介護職員の性差と介護拒否経験に関する基礎研究 男性介護者と身体介護技術	施設介護職員の性差と介護拒否経験について検討することを目的に,E県内の特別養護老人ホームに勤務する介護職員884名(男性162名,女性722名)へアンケート調査を実施した.その結果,「食事介助」「排泄介助」「入浴介助」「衣服着脱」において,男性介護者の受けた介護拒否経験は女性介護者のそれより有意に高率であることが分かった	奥田 泰子(聖カタリナ大学 社会福祉学部)	高齢者のケアと行動科学(1880-3474)10巻2号 Page77-81(2005.09)	原著論文/比較研究	質問紙法; 介護者; 性因子; 入浴; 否認(心理学); *介護; 保健医療サービスに対する患者の態度; 移動介助; 食事介助; 排泄ケア		ヒト; 成人(19～44); 中年(45～64); 男; 女; 看護		高齢者のケアと行動科学(1880-3474)10巻2号 Page77-81(2005.09)
2006241312	0	1	0	1					都道府県別の平均寿命と社会・経済指標および栄養指標との関連性	日本人の平均寿命に関連する因子を明らかにすることを目的に,2000年の都道府県別の平均寿命,世帯における夫婦の就業状況,医療資源,医療費,栄養素摂取量などの指標を用い検討した.その結果,平均寿命と就業状況および喫煙に関連が認められ,一日平均歩数は男性の平均寿命と,医療資源・栄養指標は女性の平均寿命とそれぞれ関連していることが分かった	高 俊珂(広島大学 大学院保健学研究科), 梯 正之	広島大学保健学ジャーナル(1347-7323)5巻2号 Page62-69(2006.03)	原著論文	医療費; 栄養調査; タバコ喫煙; 所得; 長寿; *平均余命; 雇用; 性別分布; 配偶者; 保健医療資源	地域差	ヒト; 男; 女		広島大学保健学ジャーナル(1347-7323)5巻2号 Page62-69(2006.03)
2006244162	0	0	0	1					妊産褥婦に対する三陰交ツボ刺激の効果に関する助産師の認識	総合病院に勤務する助産師103名を対象に,三陰交ツボ刺激の効果に関する情報の認識について調査を行い,72名より回答を得た(回答率70%).72名の助産師は全員,三陰交ツボ刺激の情報を有していた.三陰交ツボ刺激の情報は1989年以降,認知されはじめ,主に「学校の授業」や「同僚との会話」により伝播していた.過半数の助産師が「陣痛の誘発,促進」「産痛緩和」「分娩時のリラクゼーション」を三陰交ツボ刺激の効果として認知していた.そして,助産師はこれらの効果を期待して,三陰交ツボ刺激を妊産婦ケアに取り入れていた.しかし,三陰交が「古くは妊婦には禁忌のツボであった」ことの認知率は10%にすぎなかった.57名(79%)が妊産褥婦のケアの中に指圧や足浴を主体とした三陰交ツボ刺激を取り入れた経験をもっていたが,三陰交ツボ刺激の施行後に助産師が「効果が得られた」と主観で評価した割合は40%であった.妊産褥婦に…	中道 美言(大阪大学 大学院医学系研究科保健学専攻), 西村 明子, 大橋 一友	母性衛生(0388-1512)47巻2号 Page313-319(2006.07)	原著論文/比較研究	リラクゼーション; *経穴; 産褥; *助産師; 認知; 陣痛; 母子保健; 妊産婦		ヒト; 女; 看護		母性衛生(0388-1512)47巻2号 Page313-319(2006.07)
2006251719	0	0	0	0	Work and balance	0	workstyle	workstyle	女性医師活動性評価について	2002年の厚生労働省医師・歯科医師・薬剤師調査(三師調査)から,日本における女性医師割合と国内格差を検討した.1945～2002年に医籍登録された医師数を分母とし,個票から性別を判別できた女性医師3万8701例の主たる診療科名を年齢階級別に分析した.日本における女性医師の割合は2004年のOECD報告では,OECD諸国で最も低い割合であった.女性医師の増加傾向は1970年代から始まった.医師が希望の勤務形態で働いている場合には,フルタイム,短縮時間勤務に関わらず,仕事での役割の質が良く,バーンアウトが少ない傾向にあり,家庭内での役割も充実しており,満足度が高い.就業時間の選択が仕事と家庭生活の両方に良い結果をもたらした	児玉 知子(国立保健医療科学院 政策科学部), 井上 まり子, 種田 憲一郎, 長谷川 敏彦	日本医事新報(0385-9215)4279号 Page74-79(2006.04)	原著論文	労働衛生; ライフスタイル; 性比; 医科大学; 統計; 労働; *女性医師; 就労女性; 職場; 大学生	地域差; 労働時間	ヒト; 成人(19～44); 中年(45～64); 高齢者(65～79); 高齢者(80～); 女		日本医事新報(0385-9215)4279号 Page74-79(2006.04)
2006254154	0	0	0	0	Mental health	1	occupational stress	predictor for depression	職域におけるうつ傾向の要因について	職域におけるうつ傾向の要因を明らかにすることを目的に,某製造業の従業員を対象に,CES-D(The Center for Epidemiologic Studies Depression)とKarasekのdemand-control model日本語版を用いたアンケート調査を実施し,950名(男性701名,女性249名,平均年齢39.2歳)より有効回答を得た.その結果,うつ傾向は職種や残業時間とは関連がなく,仕事の要求度は高いが仕事のコントロールの低い「High strain」群,上司・同僚からのサポートが低い者,作業姿勢の負荷が高い者により多く認められた	鈴木 恭子(東京医科歯科大学 大学院保健衛生学研究科健康教育学)	お茶の水医学雑誌(0472-4674)54巻2号 Page71-77(2006.06)	原著論文/比較研究	質問紙法; うつ病(予防); 紋切り型行動; *労働衛生; ロジスティックモデル; 因果律; 重症度指標; *抑うつ; 職業性ストレス		ヒト; 成人(19～44); 中年(45～64); 男; 女		お茶の水医学雑誌(0472-4674)54巻2号 Page71-77(2006.06)
2006281330	0	0	1	0					石川県における中小企業労働者の健康状態 中小企業で働く労働者の健康保持・増進施策の充実のために	目的:中小企業労働者の健康状態を明らかにし,健康保持・増進に有効な施策を考察する.対象と方法:石川県内の4,592の民間企業に働く64,251(男性:41,542,女性:22,709)人を男女ごとに業種,企業規模別に区分し,健康診断での異常所見頻度と喫煙,飲酒,身体運動についての非健康な生活習慣の頻度を比較した.年齢構成は間接法を使って標準化した.さらに,年齢,業種の影響を補正した上で,企業規模がそれらの頻度に及ぼす影響を多重Logistic回帰モデルにより分析した.結果:健康診断での脂質異常,肥満,高血圧,肝機能異常,耐糖能異常,腎機能異常,貧血の保有率は,男性でそれぞれ27.3%,27.3%,26.2%,17.0%,9.9%,2.5%,1.0%,女性で17.0%,16.5%,13.6%,3.0%,3.9%,1.3%,8.7%であった.現在喫煙者は男性61.6%,女性16.7%,毎日飲…	鈴木 比佐(金沢医科大学 社会環境保健医学(衛生学)), 本多 隆文, 山田 裕一	金沢医科大学雑誌(0385-5759)30巻2号 Page83-90(2005.08)	原著論文/比較研究	肝臓疾患; *健康増進; ライフスタイル; ロジスティックモデル; *健康状態; *私企業; 耐糖能障害; 石川県		ヒト; 男; 女		金沢医科大学雑誌(0385-5759)30巻2号 Page83-90(2005.08)
2006285856	0	0	1	0					看護師の配置転換に関する一考察 希望配置群と非希望配置群のストレスに焦点を置いて	看護職員全員420例(全て女性)を対象とし,希望した配置と希望しなかった配置でのストレスの差に焦点を置いて検討した.有効回答は352票であった.配置を希望しなかった部署で技師(スタッフ)が働く場合,バーンアウトに陥るリスクを高め,特に,40代のベテラン職員の場合は,ストレスを増悪させるおそれがあった.未婚の職員の場合においても,非希望配置により仕事への熱意や興味,関心を低下させるおそれがあった.新しい知識・技術の習得のために配置転換を希望した職員がその希望が満たされなかった場合,ストレスを増悪させるおそれがあった.家庭を持ち妻や母としての役割を果たしながら働いている職員に対して配置転換を行う際は,パーソナルな事情に配慮し,本人の希望ではない配置転換がなされた場合,管理者は本人に対し,説明をすることが望ましかった	前野 加代子(石川県立中央病院), 梶原 久栄, 河村 亜希子, 田中 恵子, 北岡 和代[東口], 中橋 喜美恵	北陸公衆衛生学会誌(0386-3530)32巻2号 Page82-85(2006.03)	原著論文/比較研究	質問紙法; 家族特性; *看護師; 職務満足度; 心理的ストレス; *人員配置と勤務計画; 年齢分布; *職業性ストレス		ヒト; 成人(19～44); 中年(45～64); 女; 看護		北陸公衆衛生学会誌(0386-3530)32巻2号 Page82-85(2006.03)
2006298062	0	1	1	1					先駆的な公衆衛生看護活動を展開した保健師のキャリア発達 離島の町の保健師のライフヒストリーから	地域住民のニーズの把握を基に国(県)の施策に先駆けて自治体独自に活動に取り組むという先駆的な公衆衛生看護活動を展開した一人の保健師の仕事生活に関連する体験を検討し,その特質を明らかにした.保健師は50歳代で瀬戸内海の離島の町で精神保健福祉活動を実践した.数回の非構成面接を行い,面接内容を逐語化し,逐語録からキャリア発達が表現されている箇所を取り出してストーリーを構成し,キャリア発達の特質を質的帰納的に分析した.キャリア発達の特質として,働く女性としての道を切り開くこと,保健師として目指す方向を持ち続けること,活動を振り返りながら実践能力を高めること,サポートネットワークを作り出すこと,キャリア発達の基盤をなる資質を持っていることの五つが見出された	田中 美延里(広島大学 大学院保健学研究科保健学専攻), 小野 ミツ, 小西 美智子	広島大学保健学ジャーナル(1347-7323)5巻1号 Page16-27(2005.10)	原著論文	*公衆衛生看護; 地域精神保健サービス; *へき地医療; 看護学史; 訪問看護; *保健師; 母子保健		ヒト; 女; 看護		広島大学保健学ジャーナル(1347-7323)5巻1号 Page16-27(2005.10)
2006298238	0	0	0	0	Lifestyle related disease/health status	1	lifestyle	smoke	臨床応用 喫煙習慣に及ぼす遺伝子多型の影響と職場ストレスとの関連	CYP2A6遺伝子,DRD2遺伝子,及びアルコール代謝と関連するアルデヒド脱水素酵素ALDH2遺伝子の多型解析を行い検討した.製造業労働者133名(男性120名,女性13名,平均41.7±9.7歳)を対象に,喫煙歴,喫煙本数及び飲酒状況をアンケートにより調査した.又,血液から血漿中コチニン量を測定すると共に,DNAを抽出した.解析の結果,喫煙習慣の獲得,維持は職場ストレスとの関連性が強く,環境要因の影響が大きいことが示された.又,喫煙1日本数はニコチン代謝酵素CYP2A6活性と関連し,ニコチン代謝の早い群で多い傾向が認められた.喫煙量は遺伝要因の影響を受けていると思われる.DRD2遺伝子多型と喫煙習慣との関連は認められなかった	渡辺 洋子(川崎医科大学 生化学教室), 日高 和夫, 東 真由美, 湊川 洋介, 勝山 博信, 伏見 滋子, 角南 重夫, 富田 正文, 奥山 敏子, 爲近 美栄	DNA多型(2188-3815)14巻 Page256-259(2006.05)	原著論文	Nicotine; 質問紙法; 遺伝子頻度; 飲酒; *タバコ喫煙; 健康状態指標; 心理的ストレス; *遺伝子多型; Dopamine D2 Receptors; DNA配列分析; Mitochondrial Aldehyde Dehydrogenase; *職業性ストレス	Steroid 7 Alpha-Hydroxylase	ヒト; 成人(19～44); 中年(45～64); 男; 女		DNA多型(2188-3815)14巻 Page256-259(2006.05)
2006299008	0	1	0	1					自殺未遂者における1次2次精神科救急と3次精神科救急の比較検討	2002年4月1日から3年間の岩手医科大学付属病院精神科救急1次2次受診群3637件,3次受診群1077件のうち,自殺既遂63件を除く自殺未遂者586件(1次・2次164件,3次422件)の背景,動機,手段,診断,転帰などを調査した.1次2次群と3次群との比較では,前者の特徴は若年女性,繰り返すうつ状態や自殺企図があり動機は複合的問題や不明,軽症の企図手段で転帰は帰宅などであり,後者では,中年でより多くの男性を含み,うつ状態既往歴なし,動機は家庭問題や仕事問題や病苦,重篤な企図手段で転帰は入院などであった.ICD診断でF3,F4が多い点は両者に共通していた.これらの結果から,1次2次では軽症例でも綿密な精神科的評価を行って外来治療への導入を図る必要があること,3次では身体的,精神的に重篤である例が多いため,治療初期より精神科常勤医が治療介入を行う必要性が示唆された.また,自殺未遂者のケア…	遠藤 知方(岩手医科大学 医学部,神経精神科学講座), 大塚 耕太郎, 丸田 真樹, 中山 秀紀, 遠藤 重厚	岩手医学雑誌(0021-3284)58巻2号 Page97-107(2006.06)	原著論文/比較研究	*精神科救急医療サービス; 自殺; *自殺未遂; 性因子; 精神医学的評価尺度; 精神疾患; 動機付け; 重症度指標; 抑うつ; 精神症状; ICD分類		ヒト; 青年期(13～18); 成人(19～44); 中年(45～64); 男; 女		岩手医学雑誌(0021-3284)58巻2号 Page97-107(2006.06)
2006301401	0	0	0	0	Work and balance	0	workstyle	workstyle	女性麻酔科医の現況に関する調査研究(続報) 社会的性別意識と育児負担	女性麻酔科医(331名)と男性麻酔科医(300名)を対象に,「女性麻酔科医が仕事をするうえでの障害,特に社会的性別意識と育児負担」について,アンケート調査を実施した.その結果,「3歳までは母親がそばにいて育てた方がよい」という『3歳児神話』について,女性麻酔科医の39.5%,男性麻酔科医の46.4%が「気になる」と回答した.また,女性の育児負担は非常に大きく,育児支援体制はまだ不十分と思われた.このような状況で女性麻酔科医が仕事を継続するためには,パートタイム制度や託児所以外の育児支援制度,適正な労働報酬などが必要とされていた(著者抄録)	上田 聡子(宇部興産中央病院 麻酔科), 中村 真之, 野上 裕子	日本臨床麻酔学会誌(0285-4945)26巻4号 Page418-428(2006.07)	原著論文	質問紙法; 育児; *麻酔; *女性医師		ヒト; 成人(19～44); 中年(45～64); 高齢者(65～79); 男; 女	10.2199/jjsca.26.418	日本臨床麻酔学会誌(0285-4945)26巻4号 Page418-428(2006.07)
2004210906	0	0	0	0	Mental health	0	other	gender	中高年期世代の健康支援に関する研究 ストレスとその対処方法の男女差について	中高年の既婚男女を対象にストレスとその対処方法についてアンケートを行い,138名より回答を得た(有効回収率45.7%).回答者の内訳は,男性65名(平均年齢51.0±4.1歳),女性73名(同47.7±4.4歳),就労者の割合は男性99%,女性89%であった.調査の結果,男性の65%,女性では69%の人が「ストレスがある」と回答し,男女とも仕事や職場関係のことに最もストレスを感じていた.ストレスの対処法には男女差がみられ,女性が広い交遊関係の中で開放的に対処しようとしているのに対し,男性は一人で自分のペースで対処できる方法を取り入れていたのが特徴的であった	合田 加代子(香川県立医療短期大学), 野口 純子, 高嶋 伸子, 植村 裕子, 竹内 美由紀, 中添 和代, 榮 玲子, 宮本 政子, 松村 惠子	地域環境保健福祉研究(1343-9286)7巻1号 Page19-23(2004.03)	原著論文/比較研究	質問紙法; 健康; 心理的適応; *ストレス; 心理的ストレス; 性因子; 中年; 人間関係; 職業性ストレス		ヒト; 成人(19～44); 中年(45～64); 男; 女		地域環境保健福祉研究(1343-9286)7巻1号 Page19-23(2004.03)
2006314075	0	0	0	0	Lifestyle related disease/health status	3	lifestyle	obesity	日本人40万人の20歳代から70歳代までの肥満の推移 Body Mass Indexに関するコホート研究から	S健康事業財団が管轄する全国の事業所に勤務する従業員で平成6年から11年まで毎年継続して健康診断を受けた38万7116人(男26万5108人,女12万2008人)のデータを資料とし,肥満の推移を年齢別・性別に検討した.男性の平均BMIは22.0～24.0の範囲で推移し,20歳代と30歳代は毎年有意に増加していた.女性の平均BMIを年齢別にみると,20歳代の20.5から40歳代の22.5まで直線的に増加し,50歳代から増加幅が小さくなり,60歳代でピーク(平均23.0)に達し,その後徐々に下降していた.女性の最大値は男性よりも0.5低かった	桂 敏樹(京都大学 医学部保健学科), 松田 一美, 山崎 真理, 星野 明子	日本健康医学会雑誌(1343-0025)15巻1号 Page24-28(2006.04)	原著論文/比較研究	コホート研究; *肥満; 前向き研究; 性別分布; 年齢分布; *BMI		ヒト; 成人(19～44); 中年(45～64); 高齢者(65～79); 男; 女	10.20685/kenkouigaku.15.1_24	日本健康医学会雑誌(1343-0025)15巻1号 Page24-28(2006.04)
2006314078	0	0	1	0			consultation		職場におけるメンタルヘルス相談の現状と課題 鳥取県職員のメンタルヘルス相談から	2004年度に鳥取県福利厚生室がメンタルヘルス相談事業で面接を行った49名を対象に,職員,職場の状況を調査し,メンタルヘルス支援の今後の課題等について考察した.1)相談者の内訳は男性39名,女性10名であったが,職員に対する割合では差はなかった.同年代職員に対する割合は29歳以下が有意に高かった.2)相談者の約2/3がストレスの発生誘因を職場環境の変化としていた.職場におけるストレスは,「質的負荷」が53.1%と最も多く,「職場内人間関係」の30.6%が続いた.両者が重複している例も14.3%みられた.3)26名が通常勤務であったが,15名は精神科に通院している,疲労状態になる等であった.4)相談時,病気休暇,休職の約半数が,前年度は通常勤務であったが体調不良や疲労で休みがちであり,早期介入の必要性があった.5)職場の対応は約4割が「特に対応なし」であった.6)治療については医療機関に委…	原田 豊(鳥取県立精神保健福祉センター), 大塚 月子, 中原 都	鳥取医学雑誌(0388-3795)34巻1号 Page13-19(2006.03)	原著論文	*うつ病(診断,病因); *精神保健; 診断サービス; 労働衛生サービス; 気分障害(診断,病因); ICD分類; 職業性ストレス		ヒト; 成人(19～44); 中年(45～64); 男; 女		鳥取医学雑誌(0388-3795)34巻1号 Page13-19(2006.03)
2004222120	0	0	0	0	Mental health	0	occupational stress		介護支援専門員のバーンアウトと関連要因	関東地方の3県(埼玉,群馬,栃木)の介護支援専門員を対象に,バーンアウトの実態と関連要因を明らかにすることを目的にアンケートを実施し,192名より回答を得た(有効回答率41.1%).回答者は,男性33名,女性159名で,経験年数は2年以上が124名(64.6%)で最も多かった.調査の結果,徴候群(33.3%),バーンアウト群(39.6%)をあわせると72.9%がバーンアウトと認められた.また,バーンアウトの要因として,「経験年数」「担当件数」「利用者・家族の対応の負担感」「量的労働負荷」「仕事の困難性」との関連が認められた.これらの結果から,人員の増強や適切なスーパーバイザーの設置,研修制度の充実など職場環境の整備が必要であることが示唆された	豊嶋 三枝子(国際医療福祉大学 保健学部看護学科), 須佐 公子	日本看護福祉学会誌(1344-4875)9巻2号 Page127-135(2004.03)	原著論文	質問紙法; 看護師; 労働衛生; 心理的ストレス; *バーンアウト症候群(診断); 現職教育; *介護支援専門員; 介護福祉士; 職業性ストレス		ヒト; 成人(19～44); 中年(45～64); 男; 女; 看護		日本看護福祉学会誌(1344-4875)9巻2号 Page127-135(2004.03)
2006314535	0	0	1	0					長時間労働とタイプA行動パターン	長時間労働とタイプA行動パターンの虚血性心疾患危険因子への影響を検討した.対象は2003年7月から2005年6月の間に長時間の時間外労働を申告した勤労者228名で,産業医面接時にタイプA行動パターンを調査し,虚血性心疾患危険度は定期健診結果を用い,フラミンガム研究の冠動脈疾患危険因子評価表のポイントスコア及びBMIで評価した.1)初回面接110名(男性106名,女性4名)中,タイプAが47%,残りが非タイプAと判定された.2)40歳以上の73名中2004年度に初回面接を行った60名をタイプA群30名(平均年齢48歳),非タイプA群30名(平均年齢47歳)に分け,危険因子を前後3年間で比較したところ,フラミンガムポイントスコア平均値は年度間,両群間で有意差はなく,平均年齢やポイントスコア高得点者数にも有意差はなかった.また,各年度でのBMI平均値も両群間に有意差はなかった.唯一,非タイプA…	高田 康光(松下電器産業ホームアプライアンス社奈良健康管理室), 前田 友希, 礒田 千賀, 木子 香織, 中西 理恵子	松仁会医学誌(0388-9734)45巻1号 Page61-66(2006.05)	原著論文/比較研究	*A型人格; 質問紙法; 医師; 産業医学; 労働衛生; 労働; *心筋虚血(病因); BMI; 産業医	*労働時間; 労働者	ヒト; 成人(19～44); 中年(45～64); 男; 女		松仁会医学誌(0388-9734)45巻1号 Page61-66(2006.05)
2006314536	0	1	1	1					精神的愁訴多数者の背景因子の検討	精神的愁訴多数者の背景因子について検討した.方法は2004年度定期健康診断受診票に,精神的愁訴を問う18項目,仕事ストレス判定図12項目,月間時間外労働時間についての問診表を同封して配布し健診当日に回収した.そして,精神的愁訴で悪い傾向の10項目以上にチェックした者に対し,産業医面談を行ってその背景因子を分析した.問診票は健診受診者1273名(男性1079名,女性194名・平均年齢37.6歳)全員から回収され,愁訴数10以上の100名(7.9%)に対し産業医面談を行った.1)年齢構成は20代27%,30代42%,40代25%,50歳以上6%,仕事内容別では開発研究職72%,管理業務7%,企画・開発支援業務11%であった.2)自覚的症状は疲労感・倦怠感70%,不安・イライラ・などの精神的ストレス感13%,気力低下7%,不眠,体調不良各4%などで,その要因は業務の量的負荷が46%と最も多く,…	中西 麻由子(松下電器産業 本社R&D部門西門真地区健康管理室)	松仁会医学誌(0388-9734)45巻1号 Page67-75(2006.05)	原著論文	質問紙法; 医師; 産業医学; 労働衛生; 心理的ストレス(診断); *精神保健; 労働; 診断サービス; 労働衛生サービス; 産業医; *職業性ストレス(診断)	労働時間	ヒト; 成人(19～44); 中年(45～64); 男; 女		松仁会医学誌(0388-9734)45巻1号 Page67-75(2006.05)
2006314539	0	0	1	0					女子大学生の性別役割分業観と乳幼児期の育児に関する考え方との関連性	女子大学生の性別役割分業観と乳幼児期の育児に関する考え方との関連性について調査した.方法は女子大学生287人を対象に自記記入式質問紙調査を行った.1)有効回答数は277人,回収率は96.5%であった.2)Dreyer,N.Aの性役割志向性尺度(ISRO)を用いた性別役割分業観では,全体でISRO得点(満点80点)は平均63.84点,下位尺度の「家庭内の役割分担」(満点30点)では平均24.54点,「育児とキャリアの葛藤」(満点25点)では平均19.86点,「家庭外の役割分担」(満点25点)では平均19.44点であった.過去の調査に比べ得点が高く,年々男女平等意識が浸透してきていると思われた.3)乳幼児期の育児に関する考え方では,「母性愛と父の威厳が必要」は約10%,「母性と父性の役割が必要」は13%,「育児性が必要」は77%と,新しい「育児性」を支持する学生が最も多く,性別役割分業観と育…	平野 真弓(京都府立医科大学 医療技術短期大学部), 松岡 知子, 宮中 文子	京都母性衛生学会誌(1340-4938)14巻1号 Page35-41(2006.06)	原著論文/比較研究	質問紙法; *育児; *性同一性; 乳児; 父性行動; 母性行動; 就労女性; 大学生		ヒト; 成人(19～44); 女; 看護		京都母性衛生学会誌(1340-4938)14巻1号 Page35-41(2006.06)
2006316087	0	1	0	1					統計からみた10代の女性の出産	10代で出産した女性(以下若年母)は,さまざまな問題がおこりやすいといわれている.本研究では,平成6～15年の人口動態調査(大臣官房統計情報部人口動態・保健統計課)から,10代の女性の出産に関する統計を収集し,出生数,出生地域,子どもの数,出生時体重,周産期死亡,配偶関係,世帯などの状況について年次推移,他の年代との比較などを行って,若年母の実態について分析した.出生数は,1997年から上昇を続けていたが,2003年に減少に転じた.10人に1人は,第2子以降の出産であり,出産後の家族計画についての支援が必要であることがわかった.周産期死亡率は,20～34歳までの世代と比べ高いことがわかり,妊娠中の管理がより重要であることがわかった.配偶者関係や世帯の仕事からみると,若年母は未婚や,無職など経済的な問題があることが示され社会的なリスクが高いことがわかった(著者抄録)	安達 久美子(神戸市看護大学 助産学専攻科), 恵美須 文枝, 小川 久貴子	思春期学(0287-637X)24巻2号 Page407-414(2006.06)	原著論文	経産回数; *出生率; 職業別集団; 人口動態統計; *胎児死亡; 乳児死亡率; 分娩; *青少年の妊娠; 婚姻の状態	*地域差	ヒト; 青年期(13～18); 成人(19～44); 女		思春期学(0287-637X)24巻2号 Page407-414(2006.06)
2006316157	0	0	0	0	Menstruation, menopause, and genital concerns	0	menopause	social factor	都市部に居住する一般女性の更年期症状に対するライフスタイルの改善に影響する要因	都市部に居住する一般女性を対象に,ライフスタイルの実態と改善に影響する要因について検討を行った.関東地区の助産師学校10校に通う学生の母親のうち,40～60歳の母親とその友人352名を対象にした.その結果,対象者のライフスタイルの実態では,運動習慣がまったくない者が55.1%,ほぼ毎日睡眠時間が7時間以下である者は20.9%,栄養バランスを考えた食事をほとんどとっていない者が18.1%であった.これらのことから,1)更年期障害の多様性に関する知識の提供が必要であることが示唆された.2)また,パートナー以外の家族のソーシャルサポートの高い人ほど,ライフスタイルを改善する傾向が認められた.3)通院率は35%であり,61%はかかりつけ医を有していたが,更年期障害に対するライフスタイルの改善に受療行動の実際は関連していないことが明らかになった	坂根 綾子(日本赤十字社助産師学校), 大森 唯起子, 木本 諭子, 門田 直子, 森谷 美智子, 松井 典子	更年期と加齢のヘルスケア(1347-801X)5巻1号 Page56-62(2006.06)	原著論文/比較研究	質問紙法; 飲酒; タバコ喫煙; 食行動; *ライフスタイルの変化; 労働; 社会的支援; *更年期障害	労働時間	ヒト; 中年(45～64); 女		更年期と加齢のヘルスケア(1347-801X)5巻1号 Page56-62(2006.06)
2006318952	0	0	0	0	Lifestyle related disease/health status	1	lifestyle	alcohol	日本人女性勤労者における年齢別の飲酒と動脈硬化リスク要因との関連性	定期健診を受診した20～69歳の女性53911人を対象に,1日あたりの平均飲酒量により非飲酒群,少量飲酒群(エタノール換算30g未満),多量飲酒群(30g以上)に分け,飲酒と動脈硬化リスク要因との関係を年齢別に検討した.1)BMIは加齢に伴い増加し,50代まで非飲酒群に比し少量飲酒群で有意に低かった.2)血圧は加齢に伴い上昇し,収縮期血圧は40～50代の多量飲酒群で,拡張期血圧は50代までの多量飲酒群で他2群に比し有意に高かった(60代も同傾向).3)総コレステロールは加齢に伴い増加し,50代までは飲酒群で非飲酒群に比し低い傾向,60代では高い傾向を示した.HDLコレステロールは加齢に伴い減少し,全年代で飲酒量増加に伴い高値を示した.4)動脈硬化指数は加齢に伴い上昇し,全年代で飲酒量増加に伴い低値を示した.以上,高年女性では,飲酒の動脈硬化進展予防のメリットが少なく,デメリットの方が多く…	若林 一郎(山形大学 医学部環境病態統御学講座環境病態医学分野), 荒木 慶彦	日本老年医学会雑誌(0300-9173)43巻4号 Page525-530(2006.07)	原著論文/比較研究	*飲酒; 加齢; 危険因子; 高血圧; *動脈硬化症; 肥満; 診断サービス; *就労女性; 労働衛生サービス		ヒト; 成人(19～44); 中年(45～64); 高齢者(65～79); 女	10.3143/geriatrics.43.525	日本老年医学会雑誌(0300-9173)43巻4号 Page525-530(2006.07)
2006322373	0	0	0	0	Career /education/ satisfaction/self-efficacy	6	education	health promotion	ポジティブな心情を引き出す職員間コミュニケーションの要素とそのメンタルヘルスプロモーション上の意義	ポジティブな心情を引き出す職員間コミュニケーション(positive communication:PCom)の要素を明らかにすることを目的に,3社の勤労者33名(男性23名,女性10名.平均年齢43.0±9.2歳)へ実施した半構成的面接の内容を分析した.その結果,以下の6つのカテゴリーが抽出された.1)職場での行動を肯定的に評価する態度を示してくれた.2)仲間として対等で開放的に接してくれた.3)職務遂行のために協力してくれた.4)辛い立場や弱い気持ちを思いやり,情緒的に支えてくれた.5)立場や心情配慮した言葉かけをしてくれた.6)自分の働きかけに素直に応じてくれた	新納 美美(首都大学東京 健康福祉学部看護学科), 錦戸 典子	日本地域看護学会誌(1346-9657)8巻2号 Page5-13(2006.03)	原著論文	意欲; *コミュニケーション; *労働衛生; 心理的ストレス; 精神医学的評価尺度; *精神保健; 動機付け; 人間関係; 社会的支援; 半構成的面接; 職業性ストレス	GHQ (精神健康調査); 労働者	ヒト; 成人(19～44); 中年(45～64); 男; 女; 看護	10.20746/jachn.8.2_5	日本地域看護学会誌(1346-9657)8巻2号 Page5-13(2006.03)
2007003521	0	0	0	0	Work and balance	1	WFC	child-rearing	産後3ヵ月における母親意識の構造と育児状況に関する要因との関連	産後3ヵ月の母親107名を対象に,子どもに対する母親としての役割や子育てにおける気持ちである母親意識の構造を明らかにし,その構造と育児状況との関連を検討することを目的として,質問紙調査を行った.母親意識の因子分析による検討から5因子が抽出され,否定的な意識を示す『制約感』,『不安定感』,『心身疲労』と肯定的な意識を示す『母親肯定・子ども至上感』,『自己成長感』が見出された.また,その因子構造と母親が置かれている育児状況との関連を検討し,母親の年齢と就労状況,家族形態,夫へのサポート期待,子どもに関する心配といった要因が,単独あるいは複雑に関係して母親意識に影響していることが明らかになった(著者抄録)	榮 玲子(香川県立保健医療大学 保健医療学部看護学科)	小児保健研究(0037-4113)65巻2号 Page306-313(2006.03)	原著論文/比較研究	質問紙法; *育児; *意識; 交流分析; 母; 疲労; 就労女性		ヒト; 成人(19～44); 女; 看護		小児保健研究(0037-4113)65巻2号 Page306-313(2006.03)
2007003565	0	0	0	1					病院看護師の医師との協働に対する認識に関連する要因	病院看護師の医師との協働に対する認識に関連する要因を明らかにすることを目的に,総合病院3施設に勤務する女性看護師を対象にアンケート調査を実施し,役職がなく常勤雇用の798名の回答を分析,検討した.その結果,看護師の医師との協働を促進する要因として,同僚や先輩・上司のサポート,医師と看護師のコミュニケーションの機会が,また,阻害要因として,看護師の医師に対する自律的態度の希薄さ,医師の看護師を尊重しない態度,が明らかになった	宇城 令(聖路加看護大学 大学院博士後期課程), 中山 和弘	日本看護管理学会誌(1347-0140)9巻2号 Page22-30(2006.03)	原著論文	質問紙法; コミュニケーション; チームナーシング; *医師-看護職関係; *管理看護; 意識調査; カンファレンス		ヒト; 看護	10.19012/janap.9.2_22	日本看護管理学会誌(1347-0140)9巻2号 Page22-30(2006.03)
2007009222	0	0	0	0	Work related disease	5	shift	shift	交替制勤務と冠動脈疾患との関連	MEDLINEで検索を行って検出した15論文を対象に,看護師の過去の交替制勤務と冠動脈疾患との関係を検討した.15論文のうち,国内の研究は3件のみであった.多くの研究において交替制勤務は冠動脈疾患のリスクを高めると結論していた.又,交替制勤務の期間が長いほど冠動脈疾患のリスクが高まる可能性が示唆された.これらの論文から,日本における女性看護師を対象とした冠動脈疾患をはじめとする各種の疾患,健康障害との関連を検討していく必要性があると思われた	荒川 千秋(目白大学 看護学部看護学科), 叶谷 由佳, 佐藤 千史	日本看護管理学会誌(1347-0140)10巻1号 Page30-36(2006.08)	原著論文/メタアナリシス	*看護師; *冠動脈疾患(病因); 断面研究; 縦断研究; 就労女性; 人員配置と勤務計画; メタアナリシス; *交代制勤務		ヒト; 男; 女; 看護	10.19012/janap.10.1_30	日本看護管理学会誌(1347-0140)10巻1号 Page30-36(2006.08)
2004233541	0	0	0	0	Work environment	0	productivity	absenteeism	精神障害による疾病休業に関する調査	10企業において過去3年間に精神障害により1ヵ月以上疾病休業した労働者108例(男性80.6%,女性19.4%)を対象に,復職後の適応に関わる諸要素を検討した.障害の内訳は,うつ病87.3%,統合失調症6.5%,神経症性障害6.5%であった.発症要因には業務上の要因が多く,業務負荷,職場の対人関係,異動,昇進の順になっていた.職場復帰の転帰は,適応例が2/3,不適応例が1/3であった.職場復帰転帰不良に関与する要因は,低い発症年齢,未婚・離婚・死別,うつ病以外の精神障害,非職場性発症要因であった.復職対象例の多くがうつ病であることから,復職支援を効果的に行うため,管理監督者,一般労働者にうつ病に関する啓発教育,産業保健スタッフに対する教育が必要である.また,非職場性発症要因の転帰不良要因との関連から,産業保健の枠組みにおける非職場要因に関する情報収集の必要性と非職場要因への心理社会的介入…	島 悟(東京経済大学 経営学部), 佐藤 恵美	産業精神保健(1340-2862)12巻1号 Page46-53(2004.03)	原著論文/比較研究	*うつ病; 労働衛生; 職業別集団; 神経症; 統合失調症; 職業リハビリテーション; 職場; 年齢因子; 発病年齢; *病気休業		ヒト; 青年期(13～18); 成人(19～44); 中年(45～64); 男; 女		産業精神保健(1340-2862)12巻1号 Page46-53(2004.03)
2007013109	0	0	0	0	Career /education/ satisfaction/self-efficacy	1	satisfaction		主観的健康感と職業性ストレスとの関連について MYヘルスアップ研究から	目的 金融保険系企業の従業員を対象としたMYヘルスアップ研究における調査により,労働者の主観的健康感(Self-Rated Health:SRH)と職業性ストレス,特に仕事の要求度とコントロールとの関連について検討した。方法 職業性のストレス要因を,「高ストレイン」「パッシブ」「アクティブ」「低ストレイン」の4つに分け,これらを独立変数,SRHを従属変数とするロジスティック回帰分析モデルにより分析した。共変量として年齢,職区分,婚姻状態,喫煙習慣,飲酒習慣,運動習慣,睡眠時間,現在治療中の病気の有無,過去に治療した病気の有無を含め,「基本モデル」とした。次に,周囲からの支援による,ストレスとSRHとの関連の変化を示すため,上司,同僚,家族・友人からの支援を共変量としてモデルに入れ「支援ありモデル」とした。結果 回帰モデル(支援ありモデル)によるオッズ比(OR)では,職業性ストレスについて…	豊川 智之(東京大学 大学院医学系研究科公衆衛生学教室), 三好 裕司, 宮野 幸恵, 鈴木 寿子, 須山 靖男, 井上 まり子, 井上 和男, 小林 廉毅	厚生の指標(0452-6104)53巻10号 Page1-6(2006.09)	原著論文/比較研究	*健康への態度; *労働衛生; 職業別集団; *人間関係; ロジスティックモデル; 家族関係; 性別分布; 年齢因子; *配偶者; 労働量; *職業性ストレス		ヒト; 成人(19～44); 中年(45～64); 男; 女		厚生の指標(0452-6104)53巻10号 Page1-6(2006.09)
2007018138	0	1	0	1					中高年登山者の低山登山時の血圧動態	中高年登山者の早朝登山前の血圧の実態とこれが日周期変動と相まって登山中どのように変動するかについて検討した。福岡県勤労者山岳連盟主催の中高年者を対象とした登山に参加した、男性18例、女性27例を対象とした。参加者はすべて山岳会に所属しており、登山の経験を有していた。反復測定分散分析で、心拍数は時間要因にのみ有意な主効果を認め、群間差および交互作用は認めなかった。高血圧群と正常血圧群の血圧はSBP、DBPともに時間要因、群間に有意な主効果を認め、高血圧群は正常血圧群よりも高い血圧で登山を行っていた。また、時間要因×群間に有意な交互作用が認め、登山前に高血圧を示した者と正常血圧を示した者では登山中の血圧動態が異なることが示唆された。	斉藤 篤司(九大健康科学セ), 大柿 哲朗, 中尾 武平, 久保山 直己	登山医学(0286-7516)25巻1号 Page101-107(2005.12)	原著論文/比較研究	サーカディアンリズム; 血圧; 血圧測定; 検尿; *高血圧(診断,病因); *高山病(合併症); 心拍数; 体重減少; 登山; BMI		ヒト; 中年(45～64); 高齢者(65～79); 男; 女		登山医学(0286-7516)25巻1号 Page101-107(2005.12)
2004233542	0	0	0	0	Mental health	0	occupational stress		高度救命救急センター勤務医師のメンタルヘルスについての検討 Stress Arousal Checklist(SACL)日本人版を用いての試み	大学附属病院高度救命救急センターに勤務する救急医および研修医18名(救急医は男性9名,研修医は男性5名,女性4名)を対象にメンタルヘルスに関してSACL日本人版を用いて調査・分析した.その結果,経歴・経験に関わらず医師は苛酷な労働環境において業務に従事しており,ストレス得点は救急医(7.0±3.8)と研修医(7.3±1.7)ともに高ストレスレベルにあった.arousal得点では研修医(3.7±1.5)は救急医(6.2±2.3)より有意に低値であった.救急医学において研修医の覚醒レベルが低いことは,注意力低下等医療過誤の可能性に対して配慮が必要であると思われた	岡本 博照(杏林大学 医学部衛生学公衆衛生学教室), 山口 芳裕, 島崎 修次, 照屋 浩司, 武田 伸郎, 松井 知子, 市川 佳居, 角田 透	産業精神保健(1340-2862)12巻1号 Page54-60(2004.03)	原著論文/比較研究	質問紙法; *医師; 病院救急医療サービス; *健康状態指標; 労働衛生; 心理的ストレス; 精神保健; 労働; 医師臨床研修; 職業性ストレス	労働時間	ヒト; 成人(19～44); 男; 女		産業精神保健(1340-2862)12巻1号 Page54-60(2004.03)
2007026069	0	0	0	0	Work and balance	1	WFC	caregiver	家族介護者の介護負担感と関連する因子の研究(第1報) 基本属性と介入困難な因子の検討	目的 介護負担感の関連因子を探る基礎作業として,年齢や性別などの介護者の基本属性,介護期間などの介入困難な因子について検討した。方法 対象は,A県下の7保険者において,介護保険の在宅サービスを利用していたすべての要介護者の介護者(7,278人)である。回収数(率)3,610(49.6%)のうち,主介護者によって回答された3,149人を分析対象とした。主観的介護負担感(8点から32点で,得点が高いほど介護負担感が高い)と主介護者の基本属性(性別,年齢,続柄),および介入困難な因子(要介護者の障害老人の日常生活自立度,認知症老人の日常生活自立度,要介護度,1日の平均介護時間,目の離せない時間,介護期間)の9因子との関連を検討した。結果 介護負担感は,介護者が女性で,高齢,続柄が妻の場合に,有意に高かった。しかし,例えば,男性の介護負担感の平均値は26.3±5.3,女性は27.2±5.4で,そ…	平松 誠(日本福祉大学 大学院社会福祉学研究科), 近藤 克則, 梅原 健一, 久世 淳子, 樋口 京子	厚生の指標(0452-6104)53巻11号 Page19-24(2006.10)	原著論文/比較研究	質問紙法; *介護者; *ストレス; 結果再現性; 時間因子; 性別分布; 年齢因子; *労働量; 要介護者; 要介護状態区分	*介護負担	ヒト; 中年(45～64); 高齢者(65～79); 男; 女		厚生の指標(0452-6104)53巻11号 Page19-24(2006.10)
2007030040	0	0	0	0	Lifestyle related disease/health status	1	LRD	metabolic	職域におけるメタボリックシンドロームに関する現状 腹部CTと空腹時血中インスリン値を用いた評価	虚血性心疾患などの動脈硬化性疾患による死亡は,職域において主要な従業員死亡の原因であり,その抑制は重要な課題である.この研究の目的は,職域におけるメタボリックシンドロームの発症状況や,その中心病態とされる内臓脂肪蓄積,インスリン抵抗性に関する現状を把握すること.さらに,メタボリックシンドロームやそのハイリスク者検出のための,空腹時血中インスリン値測定の有効性について検討することである.総合健康診断において,CTによる内臓脂肪面積測定と空腹時血中インスリン値測定(fIRI)測定の両方を施行され,かつ糖尿病,高脂血症,高血圧症の内服治療を行っていない30～60歳代の3,318名を対象とした.結果として,メタボリックシンドローム有病率は,男性では30歳代で13.2%と他の年齢層より明らかに少なく,40歳代以降の年齢層では約20～24%であった.女性では,年齢層が高いほど有病率も高くなったが,す…	山本 修一郎(日立製作所日立健康管理センター), 中川 徹, 草野 涼, 赤津 順一, 小田原 努, 色川 正貴	肥満研究(1343-229X)12巻2号 Page152-158(2006.08)	原著論文/比較研究	*Insulin(血液); インスリン抵抗性; *超音波診断; 肥満(超音波診断); 腹部(超音波診断); 職場; BMI; *メタボリックシンドローム(超音波診断); 腹腔内脂肪	ホメオスタシスモデルアセスメント	ヒト; 成人(19～44); 中年(45～64); 男; 女		肥満研究(1343-229X)12巻2号 Page152-158(2006.08)
2007033293	0	0	1	0					勤務女性医師の現状 アンケート調査報告	平成15年10月に当医師会に在籍している女性医師71名を対象とし、労働環境、結婚、出産・育児、男女差別感に関するアンケート調査を行った。回答率は62%であった。その結果、結婚は20歳代で20%、30歳代で57.1%、40歳代で72.7%、50歳代で55.6%に認めた。子供がいる家庭の女性医師の家事分担率は20歳代で80%、30歳代で47%、40歳代で51%、50歳代で50%であった。日直、当直への参加は20歳代、30歳代で90%以上であった。産後の育児休業の取得はほとんどが取るような雰囲気がなかった、あるいは取れなかったと回答した。女性医師の就業時間中の育児分担は、親のみ、あるいは親と保育所が各々33.3%であった。男女均等勤務意識は87.8%が男性と同等の働きを意識していたが、同等と意識していない5名は全員子供がおり、時間的制約があると回答していた。女性医師であることで不利な取扱いを受…	椿尾 百合子, 揖場 和子, 岩村 千代, 岡 博子, 國吉 裕子, 中西 亜紀, 赤土 みゆき, 進藤 喜予, 田中 茂美, 竹村 美知子, 撫井 賀代, 安井 敏裕, 中谷 守一, 大阪市役所医師会女性医師の会	大阪医学(1342-1239)40巻1号 Page25-28(2006.07)	原著論文	質問紙法; 育児; *女性医師; 出産		ヒト; 成人(19～44); 中年(45～64); 女		大阪医学(1342-1239)40巻1号 Page25-28(2006.07)
2004298894	0	0	0	0	Mental health	1	occupational stress		共分散構造分析を用いた労働者の職業性ストレスと生活行動の関連性の検討	労働者1081名(男性355名,女性726名)を対象に質問紙調査を行い,構造分析法を用いて職業性ストレスと生活行動の関連性について検討した.その結果,労働者全体の職業性のストレス源とストレスの関連では,時間・量による仕事の負担感が大きなストレス源となっていた.男女別では,男性よりも女性で職業性のストレス源,蓄積疲労徴候,抑うつ状態のスコアが高い値を示し,ストレス,不健康な心身状態であることが推察された.その理由として,女性特有の身体的,社会的,家庭生活との両立によるストレス源の存在が示唆された	中尾 久子(山口大学 医学部公衆衛生学教室)	臨床環境医学(0916-9407)13巻1号 Page17-25(2004.06)	原著論文	*ライフスタイル; 疲労; 抑うつ; 共分散構造分析; *職業性ストレス		ヒト; 成人(19～44); 中年(45～64); 男; 女		臨床環境医学(0916-9407)13巻1号 Page17-25(2004.06)
2007041970	0	0	0	0	Work and balance	0	workstyle	workstyle	女性医師調査 地域医療を担う人材を応援するために	僻地勤務を義務とした自治医科大学を卒業した女性医師の現状を明らかにし、どのようなサポート体制づくりによって女性医師の地域での業務遂行を支援できるか検討した。1978年から2001年までに自治医科大学を卒業した全女性医師196例対象とした。155例から回答が得られた。臨床医が81.3%と最も高く、勤務形態はフルタイムが88.2%であった。職務達成感は夫の達成感と相関していたが、育児、家事などの分担割合との関連はみられなかった。調査時の義務年限の履行状況は、義務年限内が75.5%で、義務年限終了後が23.2%であった。困り事の相談をした相手は、夫および同県の自治医科大学卒業生が最も多く、ともに45.8%であった。	大木 いずみ(自治医科大学), 上原 里程, 小林 英司, 梶井 英治, 尾島 俊之, 倉澤 美和, 丹羽 美和子, 丹羽 治男, 高屋敷 明由美, 椎名 くに	日本医事新報(0385-9215)4302号 Page68-72(2006.10)	原著論文	質問紙法; 育児; 職務満足度; ストレス; 育児休業; *女性医師; 婚姻の状態; *地域保健医療サービス; 年齢分布; 労働量	介護負担; 家事	ヒト; 成人(19～44); 中年(45～64); 女		日本医事新報(0385-9215)4302号 Page68-72(2006.10)
2007042404	0	0	0	0	Menstruation, menopause, and genital concerns	0	Breast_ca	乳がん	職域における乳がん対策について 乳がんマンモグラフィの導入事例	目的:乳がんは労働世代の女性に好発するがんであるが、職域保健分野ではあまり検診がなされていないのが現状である。当職域において、乳がんマンモグラフィ(mammography:MMG)による検診を導入することができたので事例報告する。方法:従業員850名中、女性が約半数の426名(年齢38.1±7.8歳)の某製造事業場で受診希望者を検診対象者とした。平成14年度より実施。検診に先立ち乳がんに関する教育講演を実施した。検診は巡回バスにて、専門医による視触診とMMG撮影を行った。結果:平成14年度講演受講77名(18.1%)。乳がん検診受診176名(41.3%)。平成15年度175名(41.1%)。平成16年度201名(47.2%)。検診結果は3年間で「異常なし/精検不要」のべ497名(84.6%)、「要精検」のべ55名(15.4%)。全例医療機関にて精査受診したが、3年間では乳がん例はみられな…	橋口 克頼(松下電工 伊勢工場), 小笠原 孝敏, 松田 元	人間ドック(1880-1021)21巻3号 Page656-660(2006.09)	原著論文	*乳房腫瘍(診断,疫学); *マンモグラフィー; *診断サービス; *労働衛生サービス		ヒト; 成人(19～44); 中年(45～64); 女	10.11320/ningendock2005.21.656	人間ドック(1880-1021)21巻3号 Page656-660(2006.09)
2005004001	0	0	0	0	Mental health	0	occupational stress		職業性ストレス簡易調査票の使用経験 管理職の職場のストレス状態の認識の検討	管理職39名とその部下887名(男性808名,女性79名,平均年齢39.2±3.75歳)を対象に職場のストレス状態に対する認識度を質問紙によって検討した.その結果,管理職の予想値と部下の平均値の比較では,仕事のコントロール度,上司の支援では差はなかった.管理職は仕事のストレッサー点数を有意に低く,即ちストレス度を有意に高く予想していた.管理職は,仕事への姿勢などに基づく項目,同僚からのサポートの点数を有意に高く,即ちストレス度を低く予想していた.また,職場のストレス状態の正確な認識の可否に関する検討では,非認識群は認識群に比し,同僚からのサポート点数が高く,即ちストレス度が低く,また当該職場の総合的なストレス度を高く予想していた	石川 浩二(三菱重工業 岩塚健康管理科), 芦原 睦, 佐田 彰見, 山田 恵美, 村山 浩由, 大平 泰子	産業ストレス研究(1340-7724)11巻3号 Page187-192(2004.08)	原著論文	質問紙法; ストレス(診断); 心理的ストレス(診断); *簡易精神医学的評価尺度; 予防精神医学; 組織と管理; 管理者; *職業性ストレス(診断)		ヒト		産業ストレス研究(1340-7724)11巻3号 Page187-192(2004.08)
2007042413	0	0	0	0	Lifestyle related disease/health status	0	lifestyle	others	人間ドック問診票からみた働く中高年女性の健康管理における問題点の検討	目的:働く中高年女性の健康上の問題点を明らかにするために、人間ドック受診時の問診票を中心に検討を加えた。方法:平成15年に当健康管理センターを受診した35歳から70歳までの女性。1,769名(平均年齢50.8±8.3歳)を対象とした。就労女性1,145名を、1日の労働時間が8時間以下かつ1ヵ月の休日数が8日以上の条件を満たすものを短時間勤労群(以下短時間群)とし、就労している受診者を勤労群と短時間群の2群に分け、現在就労していない受診者624名を対照群とした。それぞれの群について、記入された問診票から、労働態様、生活形態、嗜好習慣、身体的および精神的愁訴について検討した。結果:勤労群と短時間群は対照群に比べ年齢が若かった。各群の生活形態・嗜好習慣については、勤労群で睡眠時間と定期的な運動習慣が少なく、喫煙、飲酒習慣、肉卵、塩分、甘いものの摂取が多く、野菜の摂取は少なかった。また、3度の食…	田村 由美子(井上記念病院 健康管理センター), 吉田 秀夫, 新井 祥子, 深澤 順子, 星本 さおり, 新海 佳苗, 園部 洋巳, 中村 和弘, 花岡 和明	人間ドック(1880-1021)21巻3号 Page708-712(2006.09)	原著論文/比較研究	*更年期; 食物の嗜好; *ライフスタイル; 徴候と症状(疫学,診断); *人間ドック; 病歴聴取; 就労女性; *女性の健康; *保健行動; 精神症状(疫学,診断)	労働時間	ヒト; 成人(19～44); 中年(45～64); 高齢者(65～79); 女	10.11320/ningendock2005.21.708	人間ドック(1880-1021)21巻3号 Page708-712(2006.09)
2005066186	0	0	0	0	Mental health	1	occupational stress		職業ストレスをめぐる抑うつとバーンアウトの関連	職業性ストレッサーとストレス反応との関連を調査するため,地方公務員126名を対象に「NIOSH職業性ストレス調査票」「Pines Burnout Measure」,厚生労働省「疲労蓄積度自己診断チェックリスト」を施行した.その結果,「上司からの社会的支援」が高く,「バーンアウト」水準は境界値であるものの「警戒徴候」にり,女性は「家族・友人からの社会的支援が高く,40歳代は「仕事負担度」が高いのに対し,50歳代以上のそれは低かった.全スケール間の関連からは,「量的労働負荷」が高いほど「抑うつ」と「バーンアウト」が高いこと,「労働負荷の変動」ではそれに加えて「身体的自覚症状」も高いこと,仕事の「裁量権」が高いほど「自尊心」が高く「バーンアウト」が低いこと,「社会的支援」が必ずしも職業性ストレッサーに対する緩衝作用を示さないことが示唆された	松下 年子(東京医科歯科大学 大学院医歯学総合研究科心療・緩和医療学分野), 山崎 茂樹	日本社会精神医学会雑誌(0919-1372)13巻1号 Page13-21(2004.07)	原著論文/比較研究	質問紙法; 労働衛生; 自己概念; 心理的ストレス(診断,合併症); 疲労; バーンアウト症候群(診断,病因); 社会的支援; 性別分布; *抑うつ(診断,病因); チェックリスト; *職業性ストレス(診断,合併症)		ヒト; 成人(19～44); 中年(45～64); 男; 女		日本社会精神医学会雑誌(0919-1372)13巻1号 Page13-21(2004.07)
2007074356	0	0	1	0					看護師にみられる育児における不安やストレスの特徴	女性看護師の育児不安/ストレスを明らかにすることを目的に、0～3歳児をもつ看護師および看護師以外の有職者、専業主婦を対象に、「育児不安スクリーニング尺度」を用いたアンケート調査を実施し、看護師166名・看護師以外の有職者44名・専業主婦143名より有効回答を得た。その結果、育児不安スクリーニング尺度の総得点については3群間で有意差はみられななかったが、同尺度の6因子のうち育児満足因子において、看護師群と専業主婦群が、看護師以外の有職者群より平均点が有意に高く、育児満足度が高いことが分かった。また、夫の協力のうち「子どものおむつを替える」「洗濯」「食事の支度」については、看護師の夫の協力が最も多かった。	三神 由起子(北里大学病院 看護部), 高田谷 久美子, 高頭 泰子, 宮本 佳代子, 四條 美由紀	山梨大学看護学会誌(1347-7714)5巻1号 Page17-23(2006.09)	原著論文/比較研究	質問紙法; *育児; 看護師; 個人的満足; *心理的ストレス; 不安; 就労女性; 夫婦関係	家事	ヒト; 成人(19～44); 女; 看護		山梨大学看護学会誌(1347-7714)5巻1号 Page17-23(2006.09)
2007080895	0	0	0	0	Work and balance	0	workstyle	workstyle	50歳前後の女性歯科医師における就業状況について	女性歯科医師の就業状況を把握することを目的に、50歳前後の女性歯科医師を対象にアンケート調査を実施し、251名より有効回答(58.1%)を得た。その結果、対象者の90%が就業中であり、59.4%が診療所を開設しており、開設者は勤務者よりも1週当たりの労働日数、延べ労働時間数(開設者平均38.4時間、勤務者平均18.6時間)ともに多く、出産や育児のための休職期間は短かいことが分かった。	軽部 裕代(東京女子医科大学 医学部衛生学公衆衛生学(一)教室), 末高 武彦	日本歯科医療管理学会雑誌(0387-5687)41巻3号 Page180-187(2006.11)	原著論文	質問紙法; 歯科診療所; 生活期; *女性歯科医師; 就労女性; 女性の健康	実態調査; 労働時間	ヒト; 中年(45～64); 女; 歯学		日本歯科医療管理学会雑誌(0387-5687)41巻3号 Page180-187(2006.11)
2007097672	0	0	1	0					気分障害治療の新たな展開 経頭蓋磁気刺激の抗うつ効果について	経頭蓋磁気刺激(TMS)には刺激頻度の差から神経学的検査に用いられるsingle pulse TMS(sTMS)と連続刺激が可能なrepetitive TMS(rTMS)がある。DSM-IVで大うつ病と診断された23症例(男性9例、女性14例、22～74歳・平均59.7±1.4歳)に対してsTMSを、入院中の13症例(男性9例、女性4例、21～82歳・48±18.1歳)に対してrTMSを施行し、その抑うつ効果をハミルトンうつ病評価尺度(HAM-D)を用いて検討した。その結果、sTMS群では施行9日前と2日前のHAM-D値は施行1～15日後のいずれも有意に減少しており、施行2日前と1日後の比較では抑うつ気分・罪業感・自殺念慮・熟眠障害・仕事と活動性・精神運動抑制・精神的不安・身体的不安・消化器症状・心気症の10項目で有意に得点減少を認めた。rTMS群では施行前より施行後のHAM-D得点が有…	藤田 憲一(新中野FKクリニック), 伊坂 洋子, 松見 達徳, 古賀 良彦	精神医学(0488-1281)48巻12号 Page1363-1369(2006.12)	原著論文/比較研究	SPECT; *脳循環; *気分障害(治療,予後); Technetium Tc 99m Bicisate(診断的利用); *経頭蓋磁気刺激		ヒト; 成人(19～44); 中年(45～64); 高齢者(65～79); 高齢者(80～); 男; 女	10.11477/mf.1405100815	精神医学(0488-1281)48巻12号 Page1363-1369(2006.12)
2007107056	0	1	0	1					骨粗鬆症予防の運動療法として血流制限を伴う低負荷抵抗運動(加圧トレーニング)を導入する場合の有効性と安全性の検討	加圧トレーニングを骨粗鬆症の予防のための運動療法として導入できる可能性を有効性と安全性の両面から検討した。保健予防事業である「骨げんき教室」に参加した55歳から69歳迄の女性35人を無作為に2群に分けて、15名を加圧トレーニング介入群、20名を非介入群として比較したところ、年齢、身長、体重、BMI、家族構成、仕事、転倒の既往の有無、床からの立ち上がり困難感の有無に初回時に有意差はなかった。介入の有無と時間の交互作用を認めたのはHDL,左右の肘屈曲筋力、右膝進展筋力、左右の握力、ESEであった。骨代謝マーカーに有意な変化はなく、DHEAS、エストラジオール、プロゲステロンに運動前後で差はなかった。介入群と非介入群共に踵骨の骨梁面積率の低下を認め、加圧トレーニングは踵骨の骨梁面積の維持に関連しなかった。今回の検討では、加圧トレーニングは安全ではあったが、有用性は明らかではなかった。	横川 吉晴(信州大学 医学部保健学科), 西村 多寿子, 本郷 実, 浦山 弘明, 斎藤 直人, 甲斐 一郎	Osteoporosis Japan(0919-6307)14巻4号 Page714-722(2006.10)	原著論文/ランダム化比較試験	圧力; 局所血流; 血液循環; *骨粗鬆症(予防,リハビリテーション,診断); 骨密度; ランダム化比較試験; 足関節上腕血圧比; *レジスタンストレーニング		ヒト; 中年(45～64); 高齢者(65～79); 女		Osteoporosis Japan(0919-6307)14巻4号 Page714-722(2006.10)
2007107446	0	0	0	0	Work and balance	1	WFC	caregiver	家族介護者の介護に対する認知的評価に関連する要因 介護に対する肯定・否定両側面からの検討	家族介護者が感じる介護に対する認知的な評価に関連する要因を明らかにすることを目的に、主介護者を対象に「認知的介護評価」尺度を用いたアンケート調査を実施し、236名(男性34名、女性202名。平均年齢62.3±9.3歳。要介護者との続柄:娘75名、妻63名、嫁62名など)より回答を得た。重回帰分析の結果、「認知的介護評価」尺度の下位尺度である「社会活動制限感」には仕事の有無が、「介護継続不安感」には介護者健康度が、「関係性における精神的負担感」にはインフォーマルサポートに対する満足度が、「介護役割充足感」には夜間介護が、「高齢者への親近感」には介護者年齢が、それぞれもっとも有意な関連を示した。また、「自己成長感」については、有意に関連する要因は認められなかった。	広瀬 美千代(大阪市立大学 大学院生活科学研究科後期博士課程), 岡田 進一, 白澤 政和	社会福祉学(0911-0232)47巻3号 Page3-15(2006.11)	原著論文	介護者; 個人的満足; ストレス; 認知; 家族関係; *介護; 労働量; 評価基準; 要介護者	介護負担	ヒト; 成人(19～44); 中年(45～64); 高齢者(65～79); 高齢者(80～); 男; 女	10.24469/jssw.47.3_3	社会福祉学(0911-0232)47巻3号 Page3-15(2006.11)
2007109614	0	0	1	0					看護師として働く母親と看護師を母親に持つ子どもの意識調査	看護師として働く母親とその子どもの母親の仕事に対する思いの相違、子どもの成長過程別および家族構成別での思いの相違を検討した。対象は看護師で4～18歳の子どもを持つ母親86名、その子ども149名であった。有効回答は看護師75名、子ども123名であった。その結果、看護師の89%が離職を考えたことがあると回答し、その理由は「子どもの世話が十分にできない」などが多かった。夜仕事に行くとき罪悪感を持ったことがあるかについては90%があると回答した。一方、幼稚園の子どもでは母親が夜や休日に仕事に行く事を嫌だと思う割合が高かったが、ほとんどの子どもは母親に看護師を続けて欲しいと思っていた。母親はワーク・ライフ・バランスがとれず不安や葛藤も多くみられるが、看護師として働く母親の姿が子どもに良い影響を与えていることが示唆された。	下岡 あずさ(労働者健康福祉機構香川労災病院), 木下 学美, 野村 知枝, 大林 美代子	香川労災病院雑誌(0915-3071)12号 Page47-50(2006.11)	原著論文/比較研究	*育児; *家族特性; *看護師; 母; 就労女性; 意識調査		ヒト; 幼児(2～5); 小児(6～12); 青年期(13～18); 成人(19～44); 中年(45～64); 女; 看護		香川労災病院雑誌(0915-3071)12号 Page47-50(2006.11)
2007110694	0	1	0	1					中国渡航前健康診断の現状	目的:わが国の海外派遣労働者の数は増加傾向にあり、特に近隣アジア諸国への日本企業の進出はめざましく長期滞在者も多い。中国への長期滞在の場合、査証取得にあたり国公立病院発行の健康診断書の提出を義務付けていることから、当センターでは多くの中国渡航前健康診断の依頼を受けている。今回我々は当センターにおける中国渡航前健康診断の現状を紹介し、海外派遣労働者への健康診断のあり方について考察する。方法:対象は2005年10月から2006年3月までに当センター渡航者健康管理室を受診した2,138名のうち、中国査証取得目的で受診した428名を対象とし、中国政府指定の健康診断書の項目に基づいて行った健康診断結果を解析した。結果:受診者のうち男性は290名、女性は138名で、平均年齢は36.7歳であった。滞在都市は上海、北京、大連の順で、滞在期間は3年間が最も多かった。健康診断による異常所見では心電図によるも…	水野 泰孝(国立国際セ国際疾病セ 渡航者健康管理室), 金川 修造, 工藤 宏一郎	人間ドック(1880-1021)21巻4号 Page872-876(2006.12)	原著論文	肥満; *旅行; *診断サービス; *労働衛生サービス; *メタボリックシンドローム; *海外在住日本人		ヒト; 青年期(13～18); 成人(19～44); 中年(45～64); 男; 女	10.11320/ningendock2005.21.872	人間ドック(1880-1021)21巻4号 Page872-876(2006.12)
2007111507	0	0	0	1				性感染症	就労女性の性感染症に関する知識と意識	就労女性を対象に性感染症(STI)に関する知識・意識について、無記名自記式質問紙調査を実施し、有効回答410名(有効回収率41.3%)を分析した。STIの知識は、1)正答率50%以下の項目は、HIVに関して27.3%、HIV以外のSTIに関して42.9%あった。2)20代以下は30代よりも知識得点が低かった。3)HIV、梅毒、淋病、クラミジアは70%以上が「感染する」と回答したが、他のSTI疾患の認知度は低かった。STIに関する意識は、4)自己のSTI感染の可能性について「まったくない」「非常に低い」と認知している者が、HIVは76.3%、HIV以外のSTIは70.0%あったが、健康に対するSTI感染のおそれについては「かなりおそろしい」「非常におそろしい」と認知している者が、HIVは68.7%、HIV以外のSTIでは49.5%と差があった。5)未婚群は既婚群より、STI感染の可能性、健…	斉藤 早苗(堺ウィメンズヘルス研究所), 末原 紀美代	母性衛生(0388-1512)47巻4号 Page571-581(2007.01)	原著論文/比較研究	HIV感染症(予防); 質問紙法; 意識; 結婚; 性教育; *性感染症(予防); 独身者; 就労女性; 保健衛生知識, 態度, 実践; 意識調査; 性と生殖に関する権利		ヒト; 成人(19～44); 中年(45～64); 女; 看護		母性衛生(0388-1512)47巻4号 Page571-581(2007.01)
2007111509	0	0	0	0	Career /education/ satisfaction/self-efficacy	0	self-efficacy	confidence	農村部における中高年女性の不定愁訴と自己効力感	本研究の目的は、農村部における中高年女性の保健教育の資料とするために、不定愁訴の実態と自己効力感を明らかにすることである。対象はF県内3ヶ村に在住し、36歳以上の計255名である。無記名自記式質問紙を用い、Kupperman更年期指数変法(K指数変法)、一般的自己効力感尺度(GSES)、更年期に関するイメージ・知識、不定愁訴への対処行動を調査した。K指数変法の平均得点は10.3(SD=8.2)であり、全体的に低くなっていた。属性別では、職業において差がみられ、農業従事者が最も低く(7.8±7.0)、教員・公務員(14.0±5.8)、自営業(12.9±9.9)で高くなっていた。GSES得点の全体平均は7.7(SD=3.3)であり、普通傾向にあった。生きがいが「ある」群のほうが「ない」群に比べてGSESが有意に高くなっていた。また、K指数変法とGSESの相関係数はr=-0.26で、弱いながら…	宮岡 久子(東邦大学 医学部看護学科)	母性衛生(0388-1512)47巻4号 Page590-596(2007.01)	原著論文/比較研究	質問紙法; 更年期; 心理的適応; 就労女性; 地方居住者; *自己効力感; 生きがい; *更年期障害; *自律神経失調症; 女性保健医療サービス		ヒト; 成人(19～44); 中年(45～64); 女; 看護		母性衛生(0388-1512)47巻4号 Page590-596(2007.01)
2007113590	0	0	1	0					家族形態調査からみえてくる施設内助産師の関わり	2002年4月～2003年3月に当院で分娩した妊婦322例の家族形態について、妊婦保健指導録への聴取記録をもとに検討した。その結果、核家族が47.5%で全国的な割合に近く、育児経験のない初産婦の51.8%が核家族であった。また、産後の帰省先は、初産婦・核家族群の83.3%が実家へ帰り、経産婦でも核家族群では49.4%が実家へ帰っていることが分かった。	澤谷 智美(黒石市国民健康保険黒石病院 看護部), 千葉 愛, 村上 孝子	黒石病院医誌(1345-7705)12巻1号 Page8-10(2006.04)	原著論文	*家族特性; 経産回数; *助産師; 就労女性; 年齢分布; *母子保健		ヒト; 妊娠; 女		黒石病院医誌(1345-7705)12巻1号 Page8-10(2006.04)
2005116855	0	0	0	0	Mental health	0	occupational stress		某アパレル企業のメンタルヘルスの現状と対策,およびその効果	アパレル産業は,仕事で独特な芸術性を要求され,残業時間が長く,雇用状態が不安定で労働者の負荷となる要因が多く,他の業種と比較して職業性ストレスが多い産業ではないかと考えている.そこで,男性561人,女性387人からなる某アパレル企業において,メンタルヘルスに関して産業医面談を受けた66人の社員を分析して,報告する.産業医面談を受けた社員は,他の社員に比して,労働時間が長く,雇用条件が不良で,より芸術性を要求される職種の人たちであった.アパレル企業では,"Specialty store retailer of Privatelabel Apparel(SPA)"という業務システムを取り入れている.SPAでは,社内ブランド同士の競争が激しく,ブランド内では1週間周期で新商品の開発,縫製,出荷をこなさなければならず,労働者のストレス,疲労は高まる.以上より,アパレル企業は極めてストレスの多い職…	豊島 裕子(東京慈恵会医科大学 環境保健医学講座), 中村 晃士, 西岡 真樹子, 清水 英佑	産業衛生学雑誌(1341-0725)47巻2号 Page70-78(2005.03)	原著論文	医師; 産業医学; *労働衛生; *精神保健サービス; 保健医療サービス; 性別分布; 産業医		ヒト; 成人(19～44); 男; 女	10.1539/sangyoeisei.47.70	産業衛生学雑誌(1341-0725)47巻2号 Page70-78(2005.03)
2007119024	0	0	1	0					旧ユーゴ紛争生存女性におけるストレス対処能力SOCと心理社会的抵抗資源の比較と把握(3)	旧ユーゴ紛争生存女性におけるストレス対処能力とSOC(Sense of Coherence)を明らかにすることを目的に、旧ユーゴ紛争を13歳から23歳まで体験し、精神疾患と診断されていない生存女性17名を対象に、インタビュー・ガイドおよびSOCスケールの設問に沿ったin-depth interviewおよび参与観察からなるfocused ethnographic studyを3年かがりで実施している。これまでの研究で、青少年期に紛争という巨大なストレッサーにさらされる体験をした女性の心理的なプロセス(1.戸惑いと怒りの段階→2.不安と結束の段階→3.喜びとアイデンティティの探求の段階→4.現実の受容と調整の段階)、およびこの過程でSOCの形成や成熟化に影響を与えていると考えられる以下の5つの心理社会的抵抗資源と人生経験を明らかにした。1)認知されたネガティブさをも受け入れるという意味での…	蝦名 玲子(東京大学 大学院医学系研究科健康社会学研究室グローバルヘルスコミュニケーションズ)	メンタルヘルス岡本記念財団研究助成報告集(0916-9156)17号 Page13-17(2006.06)	原著論文	職務満足度; 心理的適応; *ストレス; *心理的ストレス; 戦争; 避難者; 自己効力感; 精神的援助; クロアチア; *首尾一貫感覚		ヒト; 成人(19～44); 女
2007120650	0	0	1	0				lifestyle	中高年女性に対する健康づくり事業における体脂肪率別にみた検査値・生活習慣の変化	【背景】女性の中年期以降にみられる肥満は、更年期以降に急増する心血管系疾患の原因としても注目される。生活習慣病との関連が報告されている内臓脂肪型肥満やかくれ肥満は、中高年女性においてはBMIの判定では見逃される可能性があり、体脂肪率を健康支援の指標として用いた方が、介入による測定値の変化をより捉えやすく、生活習慣の改善の動機付けにも有用であると考える。【目的】体脂肪率を中高年女性に対する健康づくりの指標とした効果的な介入について検討することを目的に、生活習慣病に関わる臨床検査値、生活習慣・健康観の12ヵ月間の変化を分析した。【方法】対象者は、「労働者健康づくり21」に参加し、初回時、3ヵ月後、6ヵ月後、9ヵ月後、12ヵ月後の5回ともに測定を受けた女性51名(40～69歳)である。初回参加時の体脂肪率により体脂肪率30%未満群と30%以上群の2群に分け、反復測定分散分析を行った。【結果】生…	山口 淑恵(九州労災病院 勤労者予防医療センター), 梁井 敏郎, 高崎 里香, 和田 茜, 石竹 達也	日本職業・災害医学会会誌(1345-2592)54巻5号 Page220-225(2006.09)	原著論文/比較研究	休息; 血圧; 血糖; *健康増進; 健康への態度; *更年期; 脂質; 食行動; 身体運動; 心理的ストレス; *ライフスタイル; 追跡研究; 肥満指数; 栄養指導; *体脂肪率; 脈波伝播速度	保健指導	ヒト; 成人(19～44); 中年(45～64); 高齢者(65～79); 女		日本職業・災害医学会会誌(1345-2592)54巻5号 Page220-225(2006.09)
2007120652	0	0	0	0	Work related disease	0	shift	shift	女性クリニックの展望 女性の夜間勤務が内分泌環境に及ぼす影響	看護師やホステスなど夜間に働いている婦人における不規則な月経の出現率は教師や事務員など昼間だけ働いている婦人における不規則な月経の出現率より有意に高い。夜間勤務回数が増えるにつれ不規則な月経の出現率が上昇し、夜間勤務回数が増えるにつれ不正出血の出現率も上昇することを観察した。下垂体から分泌される性腺刺激ホルモンと、睡眠やストレスに密接に関連し下垂体から分泌されるプロラクチン、松果体から分泌され明暗の光刺激を体内に伝えていると考えられているメラトニンを指標として、これらホルモン濃度の変化を観察した。労働がホルモンの日内リズムに影響を及ぼし労働者にさまざまな影響をもたらす可能性が示唆された。	宮内 文久(愛媛労災病院 産婦人科)	日本職業・災害医学会会誌(1345-2592)54巻5号 Page231-233(2006.09)	原著論文/比較研究	*卵胞刺激ホルモン(血液); *黄体形成ホルモン(血液); *Melatonin(血液); *Prolactin(血液); 月経周期; 光刺激; 子宮出血-不正; 就労女性; 女性の健康; *交代制勤務		ヒト; 女		日本職業・災害医学会会誌(1345-2592)54巻5号 Page231-233(2006.09)
2007131796	0	1	0	1					障害者自立支援法の政策評価 施設利用重度身体障害者への影響	障害者自立支援法の施行による施設利用者への影響を把握することを目的に、別府市の社会福祉法人1施設に入所し授産作業訓練を行っている重度身体障害者260名(男性210名、女性50名。19～68歳、平均年齢43.2歳)を対象に、法施行前後の収入および支出を調査した。その結果、法の施行により、サービス利用料の原則1割と、食費および光熱水費が自己負担となり、これらが法施行後の支出増となったため、自由になる金額が少なくなることを避けるため、施設に支払う食費を削っている重度身体障害者の姿が明らかになった。	中村 太郎(九州大学 大学院医療システム学), 大河内 二郎, 田中 浩二, 服部 直充, 信友 浩一	社会保険旬報(1343-5728)2299号 Page18-23(2006.12)	原著論文	質問紙法; 健康状態指標; 食事; 所得; 障害者; *法律; 職業リハビリテーション; レクリエーション; 保健医療政策; 雇用; 障害者授産施設; 障害者福祉; 自立生活; 自己負担	生計費; *障害者自立支援法	ヒト; 成人(19～44); 中年(45～64); 高齢者(65～79); 男; 女		社会保険旬報(1343-5728)2299号 Page18-23(2006.12)
2007132847	0	1	0	1					日本女性薬剤師会主催通信講座 ガイドライン薬剤コースへの佐賀県女性薬剤師会の取組み	佐賀県女性薬剤師会は通信教育の診療ガイドライン薬剤コースに取り組んだ。平成16年度の後期(10～2月)はテキスト5冊で参加者44名であった。3月にスクーリング講座を実施し、県薬会館にてスクーリングのみの受講者10名を含む45名の参加者があった。平成17年は、4～3月のテキスト10冊で79名の参加者であった。9月にスクーリング講座を実施し、県薬会館にてスクーリングのみの受講者を含む79名の参加者があった。更に、3月にスクーリング講座を実施し、61名の参加者があった。受講者には開局薬剤師、病院薬剤師だけでなく製薬会社、介護施設勤務、未就業者も参加していた。平成18年度の申し込み84名の中には熊本、宮崎、福岡と県外からの受講者が16%を占め、通信講座のメリットが活きていた。受講者は学習が容易になり、系統だった学習ができ、服薬指導などの薬剤師業務に自信が持てるようになった。	徳渕 昭代(佐賀県女性薬剤師会), 田中 須磨代, 島田 智子, 宇野 由紀子, 鍵山 久美子, 井手 邦子, 小宮 直美, 武岡 育子, 中島 しづ子, 山口 弥生, 古庄 祐子, 北島 悦子, 宮地 和子	九州薬学会会報(0368-7279)60号 Page41-46(2006.09)	原著論文	質問紙法; *カリキュラム; *薬学生涯教育; 薬剤師会		ヒト		九州薬学会会報(0368-7279)60号 Page41-46(2006.09)
2007133034	0	0	0	0	Work related disease	1	Musle skeletal disorder	MusleSkeletal	膝関節深屈曲位で行なう職業が膝痛発生に与える影響について	単一造船所に勤務する717名(男性715名、女性2名、18～67歳・平均48.5歳)を対象に膝関節深屈曲位で行う職業が膝痛発生に与える影響について検討した。1日の深屈曲位作業時間を0時間・0～1時間・1～2時間・2～4時間・4時間以上の5群に、膝痛の有無とその程度をなし・経度・中等度・強度・非常に強く安静時痛もあるの5群に分けて比較検討した。その結果、深屈曲位で作業を行う群の方が軽度・中等度以上の膝痛が多く、作業時間が長くなるほど軽度・中等度の膝痛が多く、正座が困難又は不可の者が有意に多かった。年齢では40歳未満より40歳以上の群で中等度以上の膝痛を訴える者が多く、深屈曲位での作業時間も40歳以上の群が40歳未満の群より長かった。以上より膝深屈曲位の作業が膝痛発生を増加させていることが示唆されたが、深屈曲作業を行う40歳未満の群でも37.7%に軽度以上の膝痛が発生していることから、変形性…	山口 和博(長崎労災病院 スポーツ整形外科)	膝(0911-1425)30巻1号 Page41-44(2005.10)	原著論文/比較研究	労働衛生; *膝関節; 職業; *関節痛; 変形性膝関節症		ヒト; 青年期(13～18); 成人(19～44); 中年(45～64); 高齢者(65～79); 男; 女		膝(0911-1425)30巻1号 Page41-44(2005.10)
2007137684	0	0	1	0					九州圏内の精神医療施設における日常的な安全配慮	全国の精神医療施設に勤務する看護職を対象に調査を行った。今回、九州圏内(沖縄を含む)の精神病院での日常安全配慮の実態を明らかにした。参加協力のあった29施設を調査対象とした。回収部数は計1124部で、有効部数1O86部を解析した。女性808例、男性278例、年齢構成では40歳代が最多で375例、60歳以上が18例と最低であった。平均点の最も高いのは有資格者項目の「薬物確実投与」で、最も低いのは専門職項目の「計画立案」「実践評価・記録」であった。スタッフは「看護記録」「薬物確実投与」「計画立案」「実践評価・記録」が有意に高く、主任・副師長は「変化の観察・記録」「看護報告」「カンファレンス」が有意に高かった。病棟師長は「情報共有」「職場人間関係」は有意に高かったが、「看護記録1」「薬物確実投与」「変化の観察・記録」「計画立案」「実践評価・記録」は最低値を示した。	内田 倫子(宮崎大学 医学部看護学科成人・老年看護学講座), 土屋 八千代, 安藤 一博, 及川 朋実, 山田 美由紀	南九州看護研究誌(1348-1894)4巻1号 Page29-34(2006.03)	原著論文/比較研究	質問紙法; 医療関係者の態度; 看護記録; *精神看護; 看護師; *精神科病院; 観察; *リスクマネジメント; 服薬管理; 九州地方	傾聴	ヒト; 成人(19～44); 中年(45～64); 男; 女; 看護		南九州看護研究誌(1348-1894)4巻1号 Page29-34(2006.03)
2007145298	0	1	0	0					マンモグラフィの特徴と有用性	マンモグラフィーが有用であった57歳女性症例を呈示し、マンモグラフィーの特徴を考察した。また、全国乳癌検診での乳癌発見率からマンモグラフィーの有用性を検討した。平成16年厚生労働省の発表では、全国の乳癌検診受診者数は視触診のみで1599234人、マンモグラフィー併用が1099713人であった。そのうち乳癌発見数は視触診のみで2406人、マンモグラフィー併用で2685人、乳癌発見率で比較すると視触診のみが0.15%、マンモグラフィー併用が0.24%であった。乳癌検診の中で石灰化の描出に最も優れているのがマンモグラフィーである。マンモグラフィーを併用することで乳癌の発見率が上昇し、死亡率低下につながる効果が期待される。	松島 由香(高槻病院 技術部放射線科)	愛仁会医学研究誌38巻 Page109-110(2006.12)	原著論文	乳房腫瘍(X線診断); *マンモグラフィー		ヒト; 女		愛仁会医学研究誌38巻 Page109-110(2006.12)
2005128593	0	0	0	0	Mental health	0	occupational stress		女性の発掘遺物整理作業員の職業性ストレスおよび自覚症状調査	発掘遺物整理作業に従事する女性51名(平均年齢43.2±7.2歳)を対象に,職業性ストレスおよび自覚症状に関するアンケート調査を行い,分析した.対象者の職歴は平均6.0±2.5年であり,職業性ストレス得点はいずれの項目も6年未満の者と6年以上の者とで有意差はなく,仕事のストレス判定図による「総合した健康リスク」も両者とも問題になるレベルではなかった.自覚症状の有訴率が50%を超える項目は「肩の凝り・だるさ」「肩の痛み」「首の凝り・だるさ」「腰痛」「疲れやすい」「目の疲れ」であった.これらの多くは6年未満の者よりも6年以上の者に高率に訴えが認められた.以上から,発掘遺物整理作業場では特に頸肩腕障害予防と目の疲労対策を行うことが必要であると考えられた	井奈波 良一(岐阜大学 大学院医学研究科産業衛生学分野), 岩田 弘敏	日本職業・災害医学会会誌(1345-2592)52巻5号 Page265-269(2004.09)	原著論文/比較研究	質問紙法; 眼精疲労; *労働衛生; 心理的ストレス(診断); 徴候と症状(診断); 肩痛; 肩こり; *職業性ストレス(診断)		ヒト; 成人(19～44); 中年(45～64); 女		日本職業・災害医学会会誌(1345-2592)52巻5号 Page265-269(2004.09)
2007152731	0	0	1	0					三交替勤務看護師の健康管理に関する現状調査	看護師の健康意識や管理方法は看護師の身体的問題や社会的役割に左右されると考え、三交替勤務をしている女性看護師152名を対象に年齢・持病・自覚症状・家庭環境別に健康意識と管理方法の関連性についてアンケート調査を行った。その結果、看護師の健康意識は全ての状況において高く、その理由としては仕事に関連することが多かったが、一般労働者女性に比べて健康管理を行っている人は少なかった。健康管理を行っている人は年齢が高いほど多く、持病・自覚症状の有無での差は認めず、子供の年齢が高くなるほど多い傾向がみられた。子供がいない人以外の状況においての健康管理方法では睡眠・休養に関する項目が最も多く、次いで食事に関することが多かった。以上より看護師は一般労働者女性に比べ、仕事への意識が高く、生理的欲求を満たす睡眠や食事などの健康管理を行っている人が多いと考えられた。	村上 奈美(尾道市立市民病院 看護科), 藤田 晴美, 細谷 信子, 元洲 文枝, 秋田 伸江	尾道市立市民病院医学雑誌(0912-1102)22巻2号 Page63-68(2007.02)	原著論文	質問紙法; 育児; *看護師; ストレス; 徴候と症状; 疲労; 介護; 就労女性; 人員配置と勤務計画; *保健行動; *交代制勤務		ヒト; 成人(19～44); 中年(45～64); 女; 看護		尾道市立市民病院医学雑誌(0912-1102)22巻2号 Page63-68(2007.02)
2007154073	0	1	0	1					某大手企業勤務者の笑顔と歯の印象に関する意識調査	若い世代の勤務者の笑顔や歯の印象に関する意識を調査し、個人の口腔の保健状態を高めるとともに、会社内外での対人関係を円滑に進めるうえで有用となりうる口腔保健への取り組みについて考察した。若い世代のホワイトカラー勤務者は、爽やかな笑顔に口元の印象が重要であると認識した。仕事の場における「清潔で白い歯」の価値の認識は男性で高く、また外部の人と接する機会の多い業務の人で高かった。男性は仕事のうえでの必要性に対して関心が高いと考えた。職場での口腔ケアや歯科情報、予防処置などの提供に関しては、男性よりも女性の関心が高かった。勤務者には、歯の健康が仕事に役立つことを積極的にアピールして口腔保健活動を実施していくことが効果的と考えられた。	森 智恵子(日立製作所情報システム事業部健康管理センター), 澁谷 智明	歯科審美(0916-1945)19巻2号 Page96-101(2007.03)	原著論文/比較研究	質問紙法; *口腔保健; *労働衛生; *歯科審美; 性因子; 意識調査; 口腔ケア		ヒト; 成人(19～44); 男; 女; 歯学		歯科審美(0916-1945)19巻2号 Page96-101(2007.03)
2007166187	0	0	0	0	Work and balance	0	workstyle	workstyle	ソーシャルワークの業務に関する調査報告(1) 保健医療機関に焦点をあてて	社会福祉専門職の業務の実態を把握する為、全国調査を実施した。調査内容としては「フェイスシート」と「業務調査票」の二点で構成されている。今回、フェイスシートの調査結果について、なかでも保健医療機関に所属する調査回答者の調査結果に焦点をあてて報告した。保健医療機関における若手(年齢的にも経験年数的にも)女性の就業率の高さが推測された。子育て支援など、女性の継続的就労に対する支援体制の強化は、社会的にも重要な課題で、働きやすい環境づくりと支援体制の強化は重要な課題であった。また、保健医療機関における一人ワーカーの多さも考慮すると、様々な観点から若手ソーシャルワーカーに対する配慮と支援が必要であった。フェイスシートの調査結果のみを取り上げて、保健医療機関のソーシャルワーカー像を検討することは不適切であった。	田中 希世子(神戸親和女子大学)	医療と福祉(0287-1521)40巻2号 Page69-75(2007.03)	原著論文	質問紙法; *保健医療施設; *ソーシャルワーク; 社会福祉; 性因子; 介護支援専門員	実態調査; 社会福祉士	ヒト; 成人(19～44); 中年(45～64); 男; 女		医療と福祉(0287-1521)40巻2号 Page69-75(2007.03)
2005128601	0	0	0	0	Mental health	0	occupational stress		「勤労者心の電話相談」の現状(第1報)	自院で実施している「勤労者 心の電話相談」を開始して3年が経過したのを期に,その現状を紹介した.約3年間の相談件数は1174件で,男性463件,女性711件であった.所要時間は11～20分が最多で289件,5分以内は216件であり,本人からの相談が973件と最多で,家族76件,配偶者63件であった.年齢は25～34歳の230件で最多であり,45～54歳が180件と続いた.職業は無職347件,事務職145件が多かった.相談内容は「睡眠障害」「抑うつ感」「人間関係」が多く,アドバイス内容では治療継続の指示が347件,訴えの傾聴340件,受診の勧め262件であった	太田 理恵子(中部労災病院 MHC・心療内科), 佐田 彰見, 芦原 睦, 對馬 かおり, 山田 恵美, 大平 泰子	日本職業・災害医学会会誌(1345-2592)52巻5号 Page315-320(2004.09)	原著論文	カウンセリング; コミュニケーション; *労働衛生; 睡眠-覚醒障害; 心理的ストレス; *精神保健サービス; 人間関係; 失業; 電話; 抑うつ; 職業性ストレス	傾聴	ヒト; 成人(19～44); 中年(45～64); 男; 女		日本職業・災害医学会会誌(1345-2592)52巻5号 Page315-320(2004.09)
2007182175	0	0	1	0					岡山の就労妊婦の生活環境と少子化に関するアンケート調査	妊婦を取り巻く社会環境や女性の就労、夫の就労・育児休暇に関して調査するとともに、子どもを産む意識への影響を解析し、問題点を検討した。妊婦健診のため来院した22週以降の妊婦に対して、自己記入式質問紙を配布した。45%の妊婦が妊娠を機に退職しており、そのうち約6割が1人目の妊娠で退職した。年収200万円未満の世帯も見られ、特に妻が就労していない世帯では低収入の世帯の割合が高かった。所得格差は子どもの数に直結しており、年収が低いほど、持てると考える子供の数は少なかった。多くの子どもを持つことを可能にするためには低収入の世帯では、妊娠・分娩費用、育児費用、子どもの学費などの助成を行うか、妻の就労率を上げることが必要であった。	奥野 雅子(岡山大学 医学部保健学科), 宮木 ゆか, 佐々木 新介, 中塚 幹也	岡山県母性衛生(0912-4942)23号 Page47-48(2007.03)	原著論文	質問紙法; *労働衛生; 育児休業; 社会環境; *就労女性; *母子保健; 岡山県; *妊産婦	少子化	ヒト; 妊娠; 青年期(13～18); 成人(19～44); 女		岡山県母性衛生(0912-4942)23号 Page47-48(2007.03)
2007182527	0	1	0	0				分娩転帰	妊娠中体重増加量と新生児アウトカムとの関係に関する研究	本研究では、電子カルテデータおよびアンケート調査データに基づいて、国立成育医療センターでコホート研究に参加登録された妊婦を対象に、妊娠中体重増加量と新生児アウトカムとの関係についてパイロット・スタディを行った。その結果、1)出生時体重は妊娠中の体重増加量と相関があること、39.6%の妊婦の体重増加量が厚生労働省の基準(推奨総体重増加量)を満たしていないことが明らかになった。2)BMIによるグループ化では出生時体重において差がみられた。また、BMIが大きいほど出生時体重も重くなり、体重増加量が減少するほど出生時体重は小さくなる傾向があった。3)喫煙歴のある妊婦は喫煙歴のない妊婦より出生時体重が小さいという傾向があった。今後は、生活習慣、栄養状態、配偶者などの因子も含め、いろいろな角度から検討を重ねていくべきであると考えている。また、この手法を確立することで、日本における妊婦のBMIに対する…	相澤 志優(国立成育医療センター 医療情報室)	母性衛生(0388-1512)48巻1号 Page114-121(2007.04)	原著論文/比較研究	質問紙法; タバコ喫煙; コホート研究; *出生体重; *体重増加; *妊娠期; 低出生体重児; 医療記録システム; パイロットプロジェクト; BMI; 妊産婦; 妊娠期栄養生理学的現象		ヒト; 妊娠; 新生児; 成人(19～44); 女		母性衛生(0388-1512)48巻1号 Page114-121(2007.04)
2007210319	0	0	0	1				医療従事者	看護師を対象としたRathus Assertiveness Schedule日本語版の作成	自己表現のタイプを,2次元モデルを想定して測定することを目的に,欧米で既に標準化されているRAS(RathusAssertivenessSchedule)30項目の日本語版を作成し,その信頼性・妥当性を検討した。対象はA県下5病院に勤務する看護師213名である。有効回答は212名から得られ,すべてが女性であった。主因子法・Promax回転による因子分析の結果,次の4因子が得られ,それらは概念的枠組みに一致していた:「アサーティブ」「非主張的」「攻撃的」「消極的かつ攻撃的」の各自己表現因子である。因子負荷量などをもとに項目の整理を行った結果,20項目からなる日本語版RAS(RAS-J)を作成した。RAS-Jは,構成概念妥当性も高く,Cronbach'sαによる信頼性も高いことが確認できた。本研究では,看護師の自己表現について,2次元モデルに適合する結果が得られたが,今後,男性も含めるなど対…	渋谷 菜穂子(国立病院機構東尾張病院), 奥村 太志, 小笠原 昭彦	日本看護研究学会雑誌(0285-9262)30巻1号 Page79-88(2007.04)	原著論文	質問紙法; 因子分析; *看護師; *アサーティブネス; *非専門教育; 翻訳(言語学); 結果再現性	*アサーティブネストレーニング	ヒト; 成人(19～44); 中年(45～64); 女; 看護	10.15065/jjsnr.20061211004	日本看護研究学会雑誌(0285-9262)30巻1号 Page79-88(2007.04)
2007210719	0	0	0	0	Lifestyle related disease/health status	0	oral health	oral	就業者における歯間清掃用具の認知度および使用実態に関する調査	産業歯科保健活動受診者を対象に歯間清掃用具の認知度および使用実態を質問紙で調査した。その結果、歯間ブラシ、デンタルフロスの認知度には年齢差が認められた。また、歯間ブラシよりデンタルフロスの方が使用者は多く、男性より女性の方が多かった。(著者抄録)	山村 直(ライオン歯科衛生研究所), 山川 悦子, 田中 良子, 関根 千佳, 川島 理恵, 藤井 由希	日本歯科衛生学会雑誌(1884-5193)1巻1号 Page122-123(2006.10)	原著論文	質問紙法; う蝕(予防); *労働衛生; *家庭用歯科衛生器具; 歯周疾患(予防)		ヒト; 成人(19～44); 中年(45～64); 男; 女; 歯学		日本歯科衛生学会雑誌(1884-5193)1巻1号 Page122-123(2006.10)
2005129749	0	0	0	1					夫と死別した高齢女性の悲哀の仕事 サポートグループにおける参加者の語りから	死別した高齢女性のサポートグループにおける悲哀の仕事(grief work)を明らかにすることを目的に,過去2年以内に夫と死別した高齢女性9名の,サポートグループにおける1回2時間,計10セッションの語りの内容を分析した.その結果,以下の6つのカテゴリーが明らかになった.1)夫の介護と看取り,2)夫への思慕,罪悪感,怒り,3)抑うつ,4)家族や友人の中での孤独と傷つき,5)あきらめから受け入れへ,6)これからの人生に向けての生活の再構築	池田 紀子(長野県看護大学), 奥野 茂代, 岩崎 朗子	老年看護学(1346-9665)9巻1号 Page36-43(2004.11)	原著論文	高齢者看護; 死別; 悲嘆; 家族関係; 自助グループ; 配偶者; *家族看護; 抑うつ; 受容(心理学); 引きこもり	*グリーフケア	ヒト; 女; 看護	10.20696/jagn.9.1_36	老年看護学(1346-9665)9巻1号 Page36-43(2004.11)
2007212698	0	0	0	1					博愛社における看護者雇用の実態 博愛社創設(明治十年)から日本赤十字社看護婦養成所設立(明治二十三年)に至るまで	本研究は、看護という職業が、なぜ女性の職業として定着したのかという問題関心のもと、看護婦養成開始以前の日本赤十字社(以下、日赤と略す)における看護者の実態を明らかにすることを目的としている。看護者の実態とは、看護者が、博愛社という組織でどのように位置づけられ、期待された役割とは何であったのかということを中心に考察していくことである。これらの考察については、博愛社における日誌、会議録、決議録などの一次史料を用いる。その結果、看護婦養成開始以前の博愛社では、看護人という男性看護者と、看病婦という女性の看護者が存在していた。看護人や看病婦は雇用されており、養成ではなかった。具体的な役割として看護人は戦時救護を担う看護補員であり、看病婦は病院における看護を目的に雇用されたということが明らかになった。その後、日赤は、看護婦養成を明治二十三年に開始したが、これら看護人や看病婦は、養成の対象ではなかっ…	阿部 オリエ(日本赤十字九州国際看護大学)	日本赤十字看護学会誌(1346-1346)7巻1号 Page58-67(2007.03)	原著論文	看護教育; *看護業務; *看護師; ヘルスマンパワー; 雇用; スタッフ開発; 赤十字; 組織の規則	実態調査	ヒト; 男; 女; 看護		日本赤十字看護学会誌(1346-1346)7巻1号 Page58-67(2007.03)
2005130211	0	0	0	0	Mental health	1	occupational stress		ケアマネジャーの負担感要因構造分析に基づくシステム化方策	ケアマネジャーの負担感要因構造を明らかにすることを目的に,愛知県T市のケアマネジャーを対象にアンケート調査を実施し,74名(うち,女性66名.常勤55名)より有効回答(67.3%)を得た.共分散構造分析の結果,ケアマネジャーの負担感に最も影響を与えていたのは「勤務実態」であり,とくに「勤務実態(常勤)」と「仕事量」との間に強い相関が認められた	田川 元也(名古屋工業大学 大学院工学研究科), 横山 淳一, 山本 勝	病院管理(0386-9571)42巻1号 Page29-39(2005.01)	原著論文	在宅介護支援サービス; 労働衛生; ストレス; 心理的ストレス; 多変量解析; 意識調査; *介護支援専門員; 介護保険; 共分散構造分析	*介護負担	ヒト; 男; 女; 看護		病院管理(0386-9571)42巻1号 Page29-39(2005.01)
2007221157	0	0	1	0					石川県における助産師の就業状況から見た周産期ケアの現状	本研究の目的は,石川県内の産婦人科医療施設における助産師の就業・業務および採用の状況から周産期ケアの現状を把握し,助産師の活用に関して検討することである.石川県内の産婦人科を標榜する医療施設に調査票を郵送し,回答が得られた20施設について診療所群と病院群に分け比較分析した.その結果,診療所群に勤務する助産師数は少なく,病院群では助産師の20%が産婦人科以外の診療部門に配置されていた.診療所群,病院群どちらにおいても出産する女性は助産師からの十分な周産期ケアを受ける機会が少ないと考えられた.また,施設管理者は助産師の雇用を望み採用活動を行っていたが充診療所群と病院群間における助産師の偏在を是正し,安全で快適な周産期のケアを妊産婦に提供するためには,助産師養成数を増加させ量的確保を図ると共に,施設内で助産師が専門能力を発揮させるための診療・勤務体制の工夫と整備が必要であると考えられた.(著者…	杵淵 恵美子(石川県立看護大学), 米田 昌代, 曽山 小織, 山岸 映子	石川看護雑誌(1349-0664)4巻 Page47-53(2007.03)	原著論文/比較研究	*助産師; 管理看護; 病院産婦人科; *周産期管理; 人員配置と勤務計画; 診療所; 石川県	分娩介助	ヒト; 女; 看護		石川看護雑誌(1349-0664)4巻 Page47-53(2007.03)
2007221158	0	0	1	0					成人女性の冷えの自覚とその要因についての検討	この調査の目的は,成人女性の冷えの自覚の実態を把握し,冷えの自覚の要因を明確にし,冷えの予防策を考える際の基礎的データーを得ることである.そこで,金沢市と神戸市の病院に勤務する20-60歳の女性470名を対象に,自己記入式質問紙調査を行い解析した.その結果,63.6%の女性が冷えを自覚していた.冷えを感じる身体部位は足や手,下肢などの末梢部が多く,外気温の低い冬や就寝前に感じることが多かった.冷え自覚群の54.8%が冷えに対して苦痛を感じ,肩こり,頭痛,むくみなどを合併している場合も多かった.冷えの自覚は,年齢とBMI(Body Mass Index)に関連しており,20代の若い女性ほど,あるいはBMIが低い痩せ型の女性ほど冷えを自覚していた.また,神戸市の女性の方が金沢市の女性よりも冷えを自覚する危険性が高いことが示唆された.一方,喫煙習慣,仕事形態,ダイエット経験,食事形態には関連が…	今井 美和(石川県立看護大学), 赤祖父 一知, 福西 秀信	石川看護雑誌(1349-0664)4巻 Page55-64(2007.03)	原著論文/比較研究	質問紙法; *意識性; タバコ喫煙; *就労女性; 年齢因子; BMI; *冷え症; 神戸市	金沢市	ヒト; 成人(19～44); 中年(45～64); 女		石川看護雑誌(1349-0664)4巻 Page55-64(2007.03)
2007221403	0	0	0	0	Work and balance	0	workstyle	workstyle	「新しい自律的な労働時間制度」に関するHealth Impact Assessment	本研究では現在、厚生労働省等で議論が進められている「新しい自律的な労働時間制度」いわゆるホワイトカラーエグゼンプション制度の導入に関して、Health Impact Assessment(HIA)を実施した。このHIAでは、the Merseyside modelに基づいてrapid HIAと呼ばれる方法で実施した。新制度の健康影響評価にあたっては、専門家の判断に基づいて、生じる可能性のある健康影響を、良い影響、悪い影響とともに抽出した。次に、インターネット又はPubMedを利用して文献等を収集し、抽出された健康影響に関するEvidenceの評価を行った。さらに利害関係者の意見を分析するため、インターネット上において、新しい自律的な労働時間制度に関する意見を公表している団体の検索を行い、6団体が抽出された。長時間労働は専門家および利害関係者らの間で最も懸案された健康影響であった。また、新…	藤野 善久(産業医科大学 公衆衛生学教室), 松田 晋哉	産業衛生学雑誌(1341-0725)49巻2号 Page45-53(2007.03)	原著論文	*労働衛生; *保健医療政策; *人員配置と勤務計画	*労働時間	ヒト	10.1539/sangyoeisei.49.45	産業衛生学雑誌(1341-0725)49巻2号 Page45-53(2007.03)
2007222600	1	0	0	0					男性看護師が性差や少数派としての困難を乗り越えていく過程	男性看護師が性差や少数派としての困難を乗り越えていく過程を明らかにすることを目的に、一般病棟に勤務する男性看護師4名(看護師経験年数3～10年)を対象に半構成的面接を実施した。その結果、男性看護師は少数派として職場に適応するため、まず女性看護師集団に同化しようとし、それにより仕事はやりやすくなるが、女性看護師との日々の関わりの中で性差を自覚すると、女性多数集団の中に性の異なる男性としての自己が存在することの意義に気づき、職場内で自己の役割を意識するようになっていた。そして、そうした意識をもとに起こした行動が女性看護師に認められたと感じると、それが男性看護師としての希少性や性役割の追及となり、やりがいになっていくと考えられた。	田中 芳雄(神奈川県立保健福祉大学実践教育センター)	神奈川県立保健福祉大学実践教育センター看護教育研究集録(1349-5259)32号 Page9-14(2007.03)	原著論文	労働衛生; 職務満足度; *性同一性; 専門職間人間関係; 病院看護業務; 質的研究; *男性看護職; 半構成的面接		ヒト; 男; 看護		神奈川県立保健福祉大学実践教育センター看護教育研究集録(1349-5259)32号 Page9-14(2007.03)
2007222618	0	0	1	0					転入者のサポート認知が業務遂行力に及ぼす影響 スタッフ支援プログラム導入後の変化	「フォロー看護師」を配置した新スタッフ支援プログラムの導入効果を明らかにすることを目的に、院内異動・中途採用・転勤により新たに病棟に採用された看護師20名(女性。平均年齢31.55±3.82歳)を対象に、支援プログラム導入後3ヵ月(1回目)、6ヵ月(2回目)に「職場用ソーシャルサポート尺度」「異なった関係における孤独感尺度」「業務チェックリスト」を用いたアンケート調査を実施し、1回目11名、2回目9名より有効回答を得た。その結果、看護業務得点は1回目より2回目が上昇しており、ソーシャルサポート認知が高い群で、看護業務得点と看護管理得点が1回目よりも2回目で高くなる傾向がみられた。	生田 晴美(神奈川県立保健福祉大学実践教育センター)	神奈川県立保健福祉大学実践教育センター看護教育研究集録(1349-5259)32号 Page146-152(2007.03)	原著論文	看護師; 労働衛生; 心理的ストレス; 専門職間人間関係; 認知; *管理看護; 病院看護業務; 社会的支援; 人員配置と勤務計画; 人事異動; 職業性ストレス		ヒト; 看護		神奈川県立保健福祉大学実践教育センター看護教育研究集録(1349-5259)32号 Page146-152(2007.03)
2007225826	0	0	0	0	Work related disease	0	Musle skeletal disorder	MusleSkeletal	肩こりの病態と治療 肩こりの病態 アンケート調査より	県内の病院に勤務する看護師を対象に肩こりに関するアンケート調査を行い、病態について検討した。対象は男性91名、女性1256名、平均年齢38±9歳であった。最近1週間で肩こりがあると回答した者は1014名であり、肩こりがないと回答した者は333名であった。肩こりを感じる部位は頸部から肩甲骨内側が多く、肩甲骨外側や上腕中枢側は少なかった。肩こりあり群は有意に高いストレスを自覚し、肩こりの平均継続期間は9.7年であった。さらに半数以上が痛みを伴い、肩こりの頻度は毎日が約40%と最も多かった。肩こりあり群の約4割がストレッチなどの軽い運動を行うことで症状が軽快していた。	篠崎 哲也(群馬大学 大学院機能運動外科), 大沢 敏久, 堤 智史, 小林 勉, 高岸 憲二	臨床整形外科(0557-0433)42巻5号 Page409-412(2007.05)	原著論文	質問紙法; 看護師; ストレス; 疼痛測定; *肩こり(病因,診断,治療); ストレッチング		ヒト; 成人(19～44); 中年(45～64); 高齢者(65～79); 男; 女	10.11477/mf.1408101038	臨床整形外科(0557-0433)42巻5号 Page409-412(2007.05)
2007231206	0	0	1	0					女性労働者の定期健康診断結果における健康状態の産業分類別比較	石川県の女性労働者45456名の健康診断データを基に、業種によって健康状態に違いがあるか検討した。その結果、女性労働者の全国平均値と比較して、血色素、血圧、中性脂肪、GOTの有所見率が高く、BMI、総コレステロール、γ-GTPの有所見率が低かった。業種別の検討では、製造業従事者の20歳代から40歳代にかけてBMIが、40歳代・50歳代で血色素が、40歳代で中性脂肪が、他の業種よりも有所見率が高かった。また、公務員では40歳代から60歳代にかけて総コレステロールの有所見率が他業種よりも高かった。石川県の女性労働者の健診結果には、従事業種により有所見率に相違が見られ、この背景には、従事業種による労働内容や生活習慣の相違が影響しているのではないかと考えられた。	織田 初江(金沢大学 大学院医学系研究科保健学専攻), 城戸 照彦, 表 志津子, 長沼 理恵, 細見 博志	金沢大学つるま保健学会誌(1346-8502)30巻2号 Page211-223(2007.02)	原著論文/比較研究	Aspartate Aminotransferases(血液); Cholesterol(血液); Gamma-Glutamyltransferase(血液); Triglycerides(血液); 血圧; Hemoglobins; *職業別集団; 診断サービス; *健康状態; *就労女性; 年齢因子; 労働衛生サービス; BMI		ヒト; 成人(19～44); 中年(45～64); 女		金沢大学つるま保健学会誌(1346-8502)30巻2号 Page211-223(2007.02)
2007231236	0	0	0	1					介護保険制度の帰着分析	「賃金構造基本統計調査」の公刊データに基づいた単純な「差分の差分法」によって、介護保険料の事業主負担の帰着に関する実証分析を行った。年齢、学歴、勤続年数、企業規模といった要因をコントロールしたうえでも、男性労働者は2000年以降、40歳以上層の賃金低下が有意であった。介護保険制度の導入による新たな事業主負担の発生は、男性は賃金の抑制という形で労働者に帰着していた可能性があった。特に中小企業において40歳以上層の賃金低下が顕著であった。必ずしも40歳以上か未満かという区切りに関係なく賃金の低下傾向が確認されたこともあり、中高年層に見られた賃金低下が本当に介護保険の影響と言えるかどうかはっきりしなかった。	酒井 正(国立社会保障人口問題研究所), 風神 佐知子	医療と社会(0916-9202)16巻3号 Page285-301(2007.01)	原著論文	医療費雇用者負担分; 給与と付加給付; 雇用; 就労女性; 性別分布; 年齢分布; *介護保険; 実証的研究		ヒト; 成人(19～44); 中年(45～64); 男; 女	10.4091/iken.16.285	医療と社会(0916-9202)16巻3号 Page285-301(2007.01)
2007232243	0	0	0	1					少子化の人口学的要因と社会経済的要因の解析	目的 わが国の2000年出生率は1970年の約半分までに低下し,出生率低下の主な原因として晩婚化・晩産化が指摘される。代表的な社会経済指標を取り上げ,出生率などとの相関を検討して,出生率低下に影響を及ぼす社会経済的要因を明らかにする。方法 1970年から2000年までの人口動態統計と国勢調査のデータをもとにして,わが国の出生率などの年次推移を1970年を1とした比で算出した。次に,25～29歳と35～39歳の有配偶率と有配偶出生率について,社会経済指標である第三次産業就業人口割合,15～44歳女子労働力,1人当たり県民所得との相関を,また20～24歳の有配偶率と有配偶出生率について進学率との相関を求めた。結果 (1)2000年の出生率は1970年と比べて,20～24歳と25～29歳では半減し,30～34歳と35～39歳では低下の後で上昇した。有配偶率は全体に低下傾向で,20～24歳と25…	小島 里織, 上木 隆人, 柳川 洋	厚生の指標(0452-6104)54巻2号 Page7-13(2007.02)	原著論文	結婚; *社会経済的因子; *出生率; 所得; 人口動態; 人口動態統計; 母性年齢; 教育程度; 国勢調査; *就労女性; 年齢分布; 配偶者	*少子化	ヒト; 青年期(13～18); 成人(19～44); 女		厚生の指標(0452-6104)54巻2号 Page7-13(2007.02)
2005175129	0	0	0	0	Mental health	1	occupational stress		青年海外協力隊員の職業性ストレス 職業性ストレス簡易調査票を用いて	青年海外協力隊の事業は,1965年に外務省所管(後に国際協力機構Japan International Cooperation Agency)として途上国の衛生および社会経済状況の改善を目的に発足されたボランティア活動事業である.近年,派遣国で活動する隊員において,メンタルヘルスに関する問題が増加傾向にある.過去の調査から,ストレス要因として仕事が重要な要因であることは推測されていたが,これまで派遣中の隊員を対象とした職業性ストレスに関する研究はなかった.そこで,隊員におけるストレスおよび仕事におけるストレス要因について検討するために,2003年10月から12月にかけて,横断的疫学研究を実施した.対象者は,調査時世界67ケ国に派遣中の20～40歳の全隊員1,084人であった(男性485人,女性599人;派遣期間がそれぞれ11ヵ月,7ヵ月,4ヵ月の隊員は316人,332人,436人).対象…	加藤 章子(国立保健医療科学院 疫学部), 土井 由利子, 筒井 末春, 牧野 真理子	産業衛生学雑誌(1341-0725)46巻6号 Page191-200(2004.11)	原著論文/比較研究	質問紙法; 社会的組織; *国際協力; 労働衛生; 心理的ストレス; ボランティア; 健康状態; エゴグラム; 海外在住日本人; *職業性ストレス	国際協力機構	ヒト; 成人(19～44); 男; 女	10.1539/sangyoeisei.46.191	産業衛生学雑誌(1341-0725)46巻6号 Page191-200(2004.11)
2007242949	0	1	0	1					日本赤十字社における看護婦像の構築過程 1890(明治23)年看護婦養成開始以前に着目して	日本赤十字社における看護婦像の構築過程について、日本赤十字社の前身である博愛社が看護婦養成を開始した1890(明治23)年以前に焦点を当て概説した。博愛社では当初、看護者は「看護人」と呼ばれる男性看護師であったが、博愛社が日本赤十字社へ社名を変更した1877(明治20)年に篤志看護婦人会が設立され、これが女性社員の増加をもたらし、その後に構築された看護婦像である、看護の技能に長け、研究や学問の追及を行い、「温和・慈善・慎密・安慰」といった女性性の導入に影響を与えた。	阿部 オリエ(日本赤十字九州国際看護大学)	日本看護歴史学会誌(1340-5969)20号 Page22-32(2007.03)	原著論文	*看護教育; 看護師; 看護学史; 就労女性; 赤十字		ヒト; 女; 看護		日本看護歴史学会誌(1340-5969)20号 Page22-32(2007.03)
2007243670	0	0	1	1					妊婦が満足と感じた夫の言動や態度 妊娠各期の特徴	妊婦は夫のどのような言動や態度を満足と認識しているのか、妊娠各期の変化に応じた特徴を明らかにすることを目的とした。妊婦(初産婦)24名を対象として、妊娠中期、末期の2回において満足と感じた夫の言動や態度を半構成的面接法により縦断的に調査した。得られたデータは、面接内容を逐語録としてデータ化した後、内容分析を用いて分析を行った。分析の結果、夫の言動や態度は<情動への気づかい><仕事上の変更への理解と母親意識への評価><父親としての自覚と子どもへの愛着><出産・育児に関する夫婦の話し合い><直接的援助>の5つのカテゴリに集約された。抽出されたサブカテゴリの特徴は、初期では【肯定的な妊娠の受容】【つわりに対する理解】、中期以降では【子どもへの愛着行動】【子どもを迎えるための準備と話し合い】、末期では【妊娠・出産に伴う不安の受容】【出産に向けての積極的なかかわり】であった。妊婦が満足と感じた夫の…	中島 久美子(群馬大学 医学部保健学科)	日本母性看護学会誌(1345-773X)6巻1号 Page15-21(2006.03)	原著論文	経産回数; *言語行動; *個人的満足; *態度; 妊娠後期; 妊娠前期; 妊娠中期; 父性行動; 母性看護; 縦断研究; *配偶者; 夫婦関係; *妊産婦; 半構成的面接		ヒト; 妊娠; 成人(19～44); 女; 看護		日本母性看護学会誌(1345-773X)6巻1号 Page15-21(2006.03)
2007263474	0	0	0	1				性感染症	未婚就労女性の性感染症予防行動に関連する要因	未婚就労女性221名を対象に、Beckerの保健信念モデル(Health Belief Model:以下HBM)を基盤にし、社会的認知理論の自己効力感を用いて、性感染症(sexually transmitted infections:以下STI)予防のためのコンドーム使用の自己効力感に関連する要因を分析した。対象者の平均年齢は27.5±5.02歳、性交経験率は82.4%であった。避妊をいつも実行している割合は47.5%で、最も多い避妊法はコンドーム法71.9%であったが、91.0%がコンドームを携帯したことがなかった。過去1年間にSTI予防でコンドームを使用した割合は30.1%であった。STI予防のためのコンドーム使用の自己効力感ありの女性の割合は71.5%であった。しかし、そのうち88.8%がコンドームを携帯していなかった。STI予防のためのコンドーム使用の自己効力感は、STIへのおそ…	斉藤 早苗(関西福祉大学 看護学部), 町浦 美智子, 末原 紀美代	母性衛生(0388-1512)48巻2号 Page223-230(2007.07)	原著論文/比較研究	質問紙法; *性感染症(予防); 性行動; *感染症予防; 独身者; 避妊; 分散分析; コンドーム; *就労女性; *女性の健康; 自己効力感		ヒト; 成人(19～44); 女; 看護		母性衛生(0388-1512)48巻2号 Page223-230(2007.07)
2007263478	0	0	0	1					受胎調節指導 病院勤務助産師の認識と実践能力	本研究の目的は、病院勤務助産師の受胎調節指導に関する認識および実践能力と、それに影響を与える要因を探索し、指導の充実を図るための課題を明確にすることである。助産師680人を対象に質問紙調査を実施した結果、269人からの回答を得た。受胎調節指導に関心がある助産師は66.5%であり、助産師経験年数や指導実施状況などに有意差はなかった。避妊法の実践能力に関しては、受胎調節指導に対する関心と関連がみられた。また、実践能力の自己評価が高いものは男性用コンドーム、ピル、不妊手術であり、低いものはリズム法、ペッサリー、殺精子剤であった。受胎調節実地指導員の資格取得者は66.5%であり、受胎調節指導に対する関心や実践能力、母体保護法の理解など、すべての項目に有意差はなかった。女性の生涯にわたる健康づくりに関し責任を担うべき助産師が中心となって受胎調節指導を行うためには、関心の高い人が職業モデルとしての役…	山崎 由美子(昭和大学 保健医療学部看護学科), 久保田 隆子, 中山 和美, 石原 昌, 秋月 百合, 寺田 眞廣	母性衛生(0388-1512)48巻2号 Page253-261(2007.07)	原著論文	質問紙法; 患者教育; *助産師; 認知; *避妊(看護); 経口避妊剤; 不妊術(看護); コンドーム; 専門能力	看護実践	ヒト; 成人(19～44); 女; 看護		母性衛生(0388-1512)48巻2号 Page253-261(2007.07)
2005188987	0	0	0	0	Mental health	0	occupational stress	fatigue	一食品製造業従業員の疲労度調査	食品製造業工場で2002年度の定期健康診断の際に厚生労働省の健康調査に準拠したアンケートを行った.65%が身体的疲労,58%が精神的疲労,53%がストレスを感じていた.そこで,疲労の内容を労働科学研究所が開発した蓄積的疲労徴候調査によって解析した.徴候別の平均スコアからは,一般疲労感が最も強く,次いで抑うつ状態,気力の低下,慢性疲労,労働意欲の低下,身体不良,不安徴候の順で,イライラ状態は最も少なかった.職種別の合計スコアの平均値からは,製造と包装にはほとんど差がなく,その他はこれらに比べて明らかに疲労は少なかった.成人では,工場別,男女別,日勤夜勤別で差は少なかったが,青年では女性より男性に疲労感が強く,勤務シフトでは工場によって分かれた	新井 俊彦(カイユウ診療所)	総合健診(1347-0086)32巻2号 Page236-243(2005.03)	原著論文/比較研究	質問紙法; *労働衛生; *疲労(診断); 診断サービス; 健康状態; 人員配置と勤務計画; 食品加工業; 性別分布; 年齢分布; 抑うつ; 職業性ストレス; 交代制勤務	工場	ヒト; 成人(19～44); 中年(45～64); 男; 女	10.7143/jhep.32.236	総合健診(1347-0086)32巻2号 Page236-243(2005.03)
2007263486	0	1	0	0					尿失禁を有する一般成人女性のQOLと関連する要因について	わが国では成人女性の30～40%が尿失禁を経験しており、尿失禁によって社会的活動やQOLが著しく損なわれる場合が少なくないものと推測される。今回、尿失禁を経験している一般成人女性819人を対象としてQOLの実態およびQOLに関連する要因について検討し、以下のことが明らかになった。1.尿失禁経験者の約半数は、漏れなくなって欲しい、治らないと困る、知られたくない、恥ずかしいなどの社会的ストレスを感じていた。2.尿失禁経験者のおよそ20%は、趣味やレジャー、旅行や仕事など、外出や人との交流が必要な場面において影響があると回答した。3.QOLは、尿失禁の程度が重い者、出産回数が1～2回、母親の尿失禁既往、分娩の異常、子宮膀胱下垂感、尿失禁以外の排泄障害の合併および骨盤底筋群体操を実施した女性ではそうでない女性に比較して有意に低下していた。以上、一般成人女性において尿失禁を有することがQOLを著し…	坂口 けさみ(信州大学 医学部保健学科), 大平 雅美, 湯本 敦子, 上條 陽子, 芳賀 亜紀子, 徳武 千足, 本郷 実, 市川 元基, 福田 志津栄, 楊箸 隆哉	母性衛生(0388-1512)48巻2号 Page323-330(2007.07)	原著論文/比較研究	質問紙法; 経産回数; 子宮脱; 心理的ストレス; *生活の質; *尿失禁; 分散分析; 膀胱疾患; 骨盤底; 重症度指標; *女性の健康; 筋力増強訓練	骨盤底筋; 子宮下垂; 膀胱下垂症	ヒト; 成人(19～44); 中年(45～64); 女		母性衛生(0388-1512)48巻2号 Page323-330(2007.07)
2007263535	0	0	0	0	Career /education/ satisfaction/self-efficacy	0	career	workstyle	形成外科女性勤務医の現状 キャリアと子育ての両立に関するアンケート調査の結果から	近年、全医師数に占める女性医師の割合は年々増加しているため、女性医師が勤務する医療機関では妊娠・出産・育児と診療業務との両立は重要な課題となっている。今回、形成外科診察に携わる女性医師を取り囲む現状と問題点を分析するために、全国の医療機関形成外科に勤務する女性医師と施設長に対してアンケート調査を行った。女性医師の育児とキャリアの両立を目指す意識は強く、施設長も支援に前向きであった。今後保育施設の併設など現実的な支援体制の設備が急務であると考えられた。(著者抄録)	平野 由美(東京女子医科大学 形成外科), 本田 隆司, 寺田 伸一, 伊藤 恵美, 野崎 幹弘, 吉村 陽子, 森口 隆彦	日本形成外科学会会誌(0389-4703)27巻6号 Page417-423(2007.06)	原著論文	質問紙法; *育児; *形成外科; *女性医師; 意識調査		ヒト; 成人(19～44); 中年(45～64); 高齢者(65～79); 女		日本形成外科学会会誌(0389-4703)27巻6号 Page417-423(2007.06)
2007265687	0	0	1	0					青年期女子の優劣比較場面におけるコーピングの柔軟性	女子大学生170名(平均18.8歳)に対し、優劣比較場面(友人関係場面とアルバイト場面)におけるコーピングについての質問紙調査を行った。コーピング尺度は中里(1993)と小笠原・甲村(1999)の劣位感情への対処行動を参考に22項目からなる尺度を独自に作成した。友人関係場面の初期コーピングでは自分よりも劣っている人と比較して、自分はましな方だと思うという、視点を変えるタイプのコーピングの選択率が最も高かった。友人関係場面の再コーピングでは自分は自分と考えるという、他者との比較をやめるコーピングを用いる者が最も多かった。アルバイト場面での初期コーピングでは自分にできそうな範囲で、今までの自分よりは向上できるように努力することを選択した者が最も多かった。アルバイト場面の再コーピングでは、親しい人に相談することを選択した者が最も多かった。	浦田 亜紀奈(大井町こころのクリニック)	聖マリアンナ医学研究誌(1346-1478)7巻 Page157-164(2007.03)	原著論文	質問紙法; 自己評価(心理学); *情動; 女性; *心理的適応; 人間関係; 労働; 大学生; 友人	劣等感	ヒト; 青年期(13～18); 成人(19～44); 女		聖マリアンナ医学研究誌(1346-1478)7巻 Page157-164(2007.03)
2007270293	0	1	1	1					森永ひ素ミルク中毒被害者の青年・中年期(27歳～49歳)における死亡の解析	目的 1955年春から夏にかけて西日本を中心に発生した「森永ひ素ミルク中毒」被害者の、20歳代後半から約20年間の予後および死因別死亡リスクを明らかにする。方法 (財)ひかり協会に対して救済事業を希望する生存被害者のうち、事件当時2歳以下であった5,064人(男3,133人、女1,931人)を調査対象とし、1982年4月1日から2004年末日まで観察した(前向きコホート研究)。死亡事実は、協会の救済活動を通じて行われる被害者との定期連絡により把握し、死因は、遺族から提出された死亡診断書の写しによった。大阪府一般住民の死因別死亡率から算出される期待死亡数(O)と実測死亡数(E)との比(O/E)を求め、調査対象の死因別死亡リスクを評価した。成績 観察開始時平均年齢は27.4歳で、平均22.3年観察し、211人の死亡を把握した。全死因による全観察期間の死亡リスクは、一般住民に比べ男1.2倍(9…	田中 英夫(大阪府立成人病センター 調査部), 大島 明	日本公衆衛生雑誌(0546-1766)54巻4号 Page236-245(2007.04)	原著論文/比較研究	タバコ喫煙; コホート研究; *死因; 死亡診断書; *食品汚染; 雇用; ヒ素(毒性・副作用); リスク評価; *ヒ素中毒(予後); *乳児用調整乳		ヒト; 成人(19～44); 中年(45～64); 男; 女	10.11236/jph.54.4_236	日本公衆衛生雑誌(0546-1766)54巻4号 Page236-245(2007.04)
2007272673	0	0	1	0					某食品会社におけるライフスタイルと自覚症状の関連	地域住民を対象としたライフスタイルと自覚症状の関連を包括的に検討した先行研究はいくつか報告されているが、職域を対象としたものはあまり多くない。某食品会社の20-69歳の従業員4540名を対象としライフスタイルと自覚症状との関連についてとくに性差に着目し、男女いずれかでその該当割合が10%以上の自覚症状:「とくに疲れやすい」、「手足がむくむ」、「肩・首がこる」、「腰が痛む」、「視力が低下した」、「立ちくらみ」、「下痢しやすい」、「便秘しやすい」について検討した。男女別に各自覚症状の有無を目的変数とし、年齢・職種をモデルに入れ調整し、各ライフスタイル非良好者と比較したライフスタイル良好者のオッズ比(OR)と95%信頼区間(95%CI)を算出した。ライフスタイルに関する項目は、運動、睡眠、労働時間、朝食、栄養バランス、喫煙、飲酒の7項目である。男女とも喫煙および飲酒習慣について自覚症状の項目と…	黒田 佳子(日本予防医学協会 九州センター), 井手 玲子, 北野 由佳, 山本 良子, 東 敏昭	産業医科大学雑誌(0387-821X)29巻2号 Page197-202(2007.06)	原著論文/比較研究	*労働衛生; 食物; *ライフスタイル; 断面研究; *徴候と症状; ロジスティックモデル; 性別分布; 年齢因子		ヒト; 成人(19～44); 中年(45～64); 高齢者(65～79); 男; 女	10.7888/juoeh.29.197	産業医科大学雑誌(0387-821X)29巻2号 Page197-202(2007.06)
2007276444	0	0	1	0					病棟看護師として働く母親の就労を支えている思い	病棟看護師として働く母親の就労を支えている思いを明らかにすることを目的に、A病院の精神科に勤務している乳幼児期の子どもをもつ女性看護師4名(パートを含む)を対象に、半構成的面接を実施した。内容分析の結果、「職場の理解がある」などのサブカテゴリーよりなる【育児しやすい環境】、「子どもとずっと一緒だと母親のストレスになる」「母親が子どもと距離を置いて向き合える」などの【母親と子どもに与える影響】、「出産後に勤務形態を変化する」「家事に手を抜かなければならない」などの【折り合いをつける】、「誇り・自信がもてる」「やりがいがある」など【仕事の充実感】、「仕事への復帰・継続意欲がある」の【仕事への復帰・継続意欲が高まる】の5つのカテゴリーが抽出された。	眞壁 久二子(神奈川県立衛生看護専門学校), 小川 久貴子	日本ウーマンズヘルス学会誌(1347-5894)6巻 Page75-86(2007.06)	原著論文	*育児; 精神看護; *看護師; 労働衛生; 職務満足度; 母; 母子関係; 病院看護業務; *就労女性; 病院精神科; 質的研究; 半構成的面接; KJ法		ヒト; 成人(19～44); 女; 看護		日本ウーマンズヘルス学会誌(1347-5894)6巻 Page75-86(2007.06)
2007290251	0	0	1	0					重症心身障害児(者)の家族介護の現状と課題	介護者および心身障害児(者)の現状について、アンケートによる検討を行った。対象は、島田療育センターに通院している心身障害児(者)(知的障害のみは除外)390名である。男性116名、女性86名、計202名(回収率51.8%)の介護者の回答が得られた。障害児(者)の年齢は、15歳以上が98人(49%)とほぼ半数を占めていた。状態は、移動に介助が必要な、寝たきりと一人座り可能な障害児(者)が144人(71%)存在した。在宅訪問サービスの利用については、ひとつも利用していない128人(63%)であり、在宅訪問サービスの利用は充分でなかった。介護者において高齢化の波は押し寄せており、主たる介護者は母親であり他の人の協力は得られていなかった。また、介護を負担に感じており、過半数が病気を抱えていた。将来に対しては、施設に預けたいと思っている人は45人(22%)に過ぎなかった。介護が限界となる介護者は、…	小沢 浩(島田療育センター 支援部), 加藤 郁子, 尾崎 裕彦, 石塚 丈広, 有本 潔, 木実谷 哲史	脳と発達(0029-0831)39巻4号 Page279-282(2007.07)	原著論文	質問紙法; 意識; 介護者; 家族; 加齢; 在宅介護支援サービス; ストレス; *介護; 労働量; *重症心身障害者	介護負担	ヒト; 乳児(1～23ヶ月); 幼児(2～5); 小児(6～12); 青年期(13～18); 成人(19～44); 中年(45～64); 男; 女	10.11251/ojjscn1969.39.279	脳と発達(0029-0831)39巻4号 Page279-282(2007.07)
2007291020	0	0	1	0					大学病院で働く母親看護師のサポート体制 子供を持って働く看護師がキャリアの継続に向けて何を求めているのか	第一子に未就学児の子供を持って働く看護師のキャリアの継続に向けて、組織・社会・家庭に対し、対象者が何を求めているか検討した。半構成的質問面接法で調査した。周囲のサポート体制は個々で違いがあったが、限られたサポート体制の中で、仕事と子育てを両立していた。核家族の場合、育児において周囲のサポートが得られにくかった。育児休業・育児時間の取得状況は個々により様々で、院内・夜間・病児保育を希望する声もみられたが、保育料を心配する意見があった。育児をしながら働く看護師は、仕事の継続が困難な状況になったとしても、何らかの形で看護に携わりたい、看護という職業が好きであった。	青木 一美(東海大学医学部付属病院), 脇 智美, 北澤 隆二	神奈川母性衛生学会誌(1343-831X)9巻1号 Page17-19(2006.02)	原著論文	*育児; *看護師; *労働衛生; 母; 大学病院; 社会的支援; *就労女性; 職歴の移動; 半構成的面接		ヒト; 女; 看護		神奈川母性衛生学会誌(1343-831X)9巻1号 Page17-19(2006.02)
2007295295	0	1	0	0					母親の育児ストレスに関する研究 核家族と拡大家族のコーピング尺度による検討	家族形態別(核家族、拡大家族)の育児ストレスとストレスコーピングの違いを明らかにすることを目的に、保育所に通園する年中組の児をもつ母親を対象にアンケート調査を実施し、390名(核家族234名、拡大家族156名)より回答を得た(回収率67.8%)。その結果、育児ストレスの対処法について核家族と拡大家族で有意差は認められなかったが、核家族は周囲から協力を求めて対処するのに対し、拡大家族では他者への協力は求めず家族内で解決する傾向にあることが分かった。	藤田 小矢香(鳥取大学 医学系研究科保健学専攻), 西村 正子, 前田 隆子, 鈴木 康江, 遠藤 有里	チャイルド ヘルス(1344-3151)10巻4号 Page282-287(2007.04)	原著論文/比較研究	質問紙法; *育児; *核家族; 家族特性; *心理的適応; *心理的ストレス; 母; 社会的支援; 就労女性		ヒト; 成人(19～44); 中年(45～64); 女; 看護		チャイルド ヘルス(1344-3151)10巻4号 Page282-287(2007.04)
2007306361	0	0	0	1					家庭における幼児と父母の生活実態 父と子の関わりに焦点をあてて	男性を含めた働き方の見直しの観点から、幼児期の子どもをもつ父親に焦点をあて、幼児とその父母の生活実態や家事・育児の状況を調査した。A県(九州ブロック)、B県(中国ブロック)、C県(中部ブロック名古屋圏)に住む1～3歳の幼児とその父母を対象として、無記名で自記式質問紙調査を行った。父母の年齢は30代が約2/3を占めた。何らかの育児支援をうけていると答えた家庭は、約半数であった。最も遅かった帰宅時刻は、母子では21時30分、父では就労:午前1時、非就労:午前2時45分であった。就労家庭の母は非就労の母に比べて、全体平均時間、行為者平均時間ともいずれの時間も短かったが、父では有意な差はみられなかった。祖父母(その他の支援併用を含む)からの支援を得ているものが39家庭(90.7%)と圧倒的に多く、病(後)児保育や地域における支援の記述は少なかった。	中村 喜美子(四日市看護医療大学), 秦 桂子, 時松 紀子, 大村 由紀美, 大島 操	保育と保健(1341-6758)13巻2号 Page56-61(2007.07)	原著論文/比較研究	質問紙法; *育児; 家族特性; 睡眠; ライフスタイル; 父; 母; *父子関係; 就労女性; 人員配置と勤務計画	家事; 家庭環境; 実態調査	ヒト; 乳児(1～23ヶ月); 幼児(2～5); 成人(19～44); 男; 女		保育と保健(1341-6758)13巻2号 Page56-61(2007.07)
2007307413	0	0	0	0	Work related disease	1	Musle skeletal disorder	MusleSkeletal	福祉用具の有効性に関する介護作業負担の比較研究 福祉用具使用の有無および作業姿勢の適正	わが国は既に高齢社会を迎えているが、介護労働者に作業関連性筋骨格系障害が多発し、介護現場では福祉用具の普及が進んでいない。福祉用具の有効性を検証するために、介護者の身体負担について福祉用具導入の有無に加え、その使用方法および作業環境の要因から検証することを目的に本研究を実施した。5名の女性を被験者とし、上腕二頭筋および僧帽筋(以下上肢)と脊柱起立筋L3-4間(以下腰部)の表面筋電図測定および上体傾斜角の測定を行った。また、介護者の自覚的作業強度と被介護者の不満度を評価した。1.仰臥位の被介護者をベッド上で頭側に位置修正する介助作業(位置修正)、2.端座位の被介護者をベッドから車椅子に移乗する介助作業(移乗)の2つについて、福祉用具の有無、その使用方法、並びに作業環境を考慮した5つの作業条件を設定した。95%ile値を代表値とした。表面筋電図測定においては、全測定部位において、位置修正およ…	冨岡 公子(奈良県立医科大学 地域健康医学教室), 樋口 由美, 眞藤 英恵	産業衛生学雑誌(1341-0725)49巻4号 Page113-121(2007.07)	原著論文/比較研究	介護者; *機器と資材用品; *筋骨格系疾患(病因,診断); 筋電図; *労働衛生; 姿勢; *職業病(病因,診断); 背筋; 労働量; 移動介助; 上腕筋; 僧帽筋	主観的運動強度; *介護・福祉機器	ヒト; 成人(19～44); 女	10.1539/sangyoeisei.49.113	産業衛生学雑誌(1341-0725)49巻4号 Page113-121(2007.07)
2007307414	0	0	0	0	Work related disease	0	other	hypotension	女性の静止立位作業による血圧低下の実態調査	生産性効率化の代表的な方法の「ジャスト・イン・タイム方式」は、コスト削減に貢献するが、作業者に立位作業を強いる。本調査は、女性の静止立位作業における血圧低下の実態を調べ、その発症予防に役立てることを目的とした。某通信機器製造事業場で働く女性静止立位作業者12人(平均年齢±標準偏差;32±14歳)、同じ職場で働く男性静止立位作業者6人(同;30±4歳)、女性歩行作業者10人(同;27±7歳)と女性事務作業者9人(同;31±5歳)の4群を対象に、産業医による問診、起立試験ならびに作業中15分間隔で連続的に血圧測定を行った。起立試験の結果では、4群間で差はみられなかったが、全ての群で安静臥位平均脈拍に比べ、起立時平均脈拍が有意に上昇していた。女性作業者数人に起立時の脈拍上昇がみられなかった。作業中の連続血圧測定結果では、女性立位作業者群の血圧低下者は、SBPが12人中7人(75%)、DBPが1…	加部 勇(古河電気工業衛生管理センター), 鶴岡 寛子, 徳地谷 洋子, 遠藤 裕一, 古沢 真実, 武林 亨	産業衛生学雑誌(1341-0725)49巻4号 Page122-126(2007.07)	原著論文/比較研究	休息; *労働衛生; *低血圧(病因,診断); 低血圧-起立性; 自由行動下血圧測定; *就労女性; 女性の健康; *立位	起居動作; 実態調査	ヒト; 青年期(13～18); 成人(19～44); 中年(45～64); 男; 女	10.1539/sangyoeisei.49.122	産業衛生学雑誌(1341-0725)49巻4号 Page122-126(2007.07)
2005220149	0	0	0	0	Mental health	0	occupational stress		勤労者のメンタルヘルスの現状 A県心の健康調査から	男性1691名,女性2060名を対象に,勤労者の精神的健康について調査した.GHQによる精神不健康群は55.2%あり,日常苛立ち事として最も多かったのは「収入が少ない」であった.精神健康度は女性の方が低く,とりわけ年齢が低いほど精神健康度が低下する傾向があった.また,仕事の士気は年齢が低いほど低下する傾向がみられた.男性では問題解決型対処行動が優勢であり,女性の方が情緒的支援者を豊かにもっていたが,年齢が上がるにつれ,情緒的支援者が乏しくなる傾向が認められた.性別やライフステージに応じた対策,情緒的支援の重要性や地域精神保健との連携など,勤労者のメンタルヘルス対策に関する考察を加えた	數川 悟(富山県心の健康センター), 毛利 瑞穂, 引網 純一, 竹村 祥恵, 成瀬 優知, 林 素子	産業精神保健(1340-2862)13巻1号 Page40-48(2005.03)	原著論文/比較研究	志気; 心理的適応; 心理的ストレス; 性因子; 精神医学的評価尺度; *精神保健; 年齢因子; 職業性ストレス	GHQ (精神健康調査); 労働者	ヒト; 成人(19～44); 中年(45～64); 男; 女		産業精神保健(1340-2862)13巻1号 Page40-48(2005.03)
2005261812	0	0	1	0					障害者スポーツにおけるストレスの影響 障害者アスリートにおけるストレスと心理的サポートについて	フェスピック大会参加した障害者アスリート139名(男性104名・平均年齢30.7歳,女性35名・32.6歳)を対象に調査票による健康調査を行った.対象者の障害内用は肢体不自由者97名・視覚障害者23名・知的障害者9名であった.その結果,練習中・競技中のケガの有無では30名(21.6%,男性18名・女性12名)が経験ありと回答しており,調査時の体調は普通が29%・良いが44%・極めて良いが23%で,悪いが4%(5名)で,いずれも障害に起因していた.検査項目で異常値を示した選手が男性で約9%・女性で約15%あり,「競技に際して何らかの心理的サポート」を31名(22.3%,男性23名・女性8名)が必要としており,内容的にはメンタルトレーニング指導を31名中24名が希望していた.「現在抱えている心理的問題がある」と回答した選手が32名(23.0%,男性21名・女性11名)おり,その内容の過半数は…	草野 修輔(埼玉医科大学総合医療センター リハビリテーション科), 陶山 哲夫, 山本 満, 大井 直往, 高倉 保幸, 佐久間 肇	日本臨床スポーツ医学会誌(1346-4159)13巻2号 Page287-289(2005.04)	原著論文	障害者; *心理的ストレス(診断); 保健行動; 陸上競技; 精神的援助; *障害者スポーツ		ヒト; 成人(19～44); 男; 女		日本臨床スポーツ医学会誌(1346-4159)13巻2号 Page287-289(2005.04)
2007322267	0	0	0	0	Work related disease	1	shift	shift	看護師の深夜勤務前後の自覚症状に関連する諸要因	800床の大学病院で3交替制勤務を行っている病棟女性看護師211名を対象に、自記式質問紙による調査を実施して看護師の疲労について精神的健康度と深夜勤務前後の自覚症状に関連する要因を解析し、疲労を軽減するための勤務のあり方を検討した。日本版General Health Questionnaire(GHQ) 28項目版を用いて得点を算出した結果、1)GHQ高得点は深夜勤務前後の自覚症状に有意な関連を示した。2)自覚症状以外にGHQ高得点と有意な関連を示したのは独身であった。3)関連する傾向を示したのは低年齢、外科病棟、同居者なしであった。4)深夜勤務前の自覚症状30項目に関連する傾向を示したのは遅い仮眠時刻であり、深夜勤務前の自覚症状II群(注意集中の困難)に関連する傾向が示された。5)自覚症状I群(眠気とだるさの症状)と有意な関連を示したのは低年齢であった。6)勤務前に自覚症状III群(局…	谷口 明美(和歌山県立医科大学附属病院), 牟礼 佳苗, 竹下 達也	和歌山医学(0043-0013)58巻2号 Page60-68(2007.06)	原著論文/比較研究	質問紙法; 看護師; *徴候と症状; *交代制勤務		ヒト; 成人(19～44); 中年(45～64); 男; 女		和歌山医学(0043-0013)58巻2号 Page60-68(2007.06)
2005284728	0	0	1	0					新医師臨床研修制度における1年目研修医の勤務状況,日常生活習慣および職業性ストレス	【目的】新医師臨床研修制度における研修1年目の医師(以下1年目研修医)の勤務状況,日常生活習慣および職業性ストレスを把握すること.【方法】2004年7月上旬,36名(男性18名,女性18名,年齢25.5±1.7歳)の1年目研修医を対象に自記式アンケート調査を行った.【結果】ここ1ヵ月の勤務日数は26.7±2.8日であり,夜間当直回数は3.7±2.5日,1週間の実労働時間は70.4±20.5時間であった.なお実労働時間が80時間以上であった研修医が,全体で9名(25.0%)いた.男性の1ヵ月の休日日数は4.4±2.3日であり,女性の2.5±2.4日より有意に多かった(P<0.05).1日の病院在院時間は13.8±2.1時間であった.男性の睡眠時間は5.9±0.6時間であり,女性の5.3±0.9時間より有意に長かった(P<0.05).睡眠時間が5時間未満であった研修医は,全体で4名(11.1…	井奈波 良一(岐阜大学 大学院医学系研究科産業衛生学分野), 浅川 英里, 黒川 淳一, 井上 眞人, 岩田 弘敏	日本職業・災害医学会会誌(1345-2592)53巻2号 Page82-87(2005.03)	原著論文/比較研究	質問紙法; 医師; ストレス; ライフスタイル; *医師臨床研修; 性別分布; *職業性ストレス		ヒト; 成人(19～44); 男; 女		日本職業・災害医学会会誌(1345-2592)53巻2号 Page82-87(2005.03)
2007338274	0	1	0	0					インフルエンザ市民相談からみた情報提供の検討 2003/04,2004/05シーズン	厚生労働省のインフルエンザ対策の一環として一般市民を対象にFax,E-mailを含む電話相談を行った.相談件数は2003/04シーズンは2,813件,2004/05シーズンは2,444件であった.月別は10～11月が最も多く,相談者は女性が72.5%を占め,特に30代が最も多かった.相談者の居住地別では東京都が最も多く,神奈川,千葉,埼玉,長野の順であった.職種別では主婦が1,114件(45.6%)を占め,次に民間企業が447件(18.3%),医療従事者が227件(9.3%)であり,2003/04シーズンと同様の傾向がみられた.相談の内容はワクチンに関するものが1,545件で62.2%を占め,その内訳はワクチン接種の是非,副反応,接種回数が主であった.また妊婦,乳幼児,授乳中の接種については296件(19.2%)であった.2004/05シーズンはワクチン不足についての問い合わせ(7件),…	山寺 静子(バイオメディカルサイエンス研究会), 小船 富美夫, 小松 俊彦, 鈴木 一義, 中山 幹男, 萩原 敏且, 松本 美弥子, 山本 紀一, ルナール 純子, 大谷 明	感染症学雑誌(0387-5911)81巻4号 Page379-386(2007.07)	原著論文	*インフルエンザ-ヒト(予防,薬物療法); インフルエンザワクチン(毒性・副作用); 質問紙法; 抗ウイルス剤(治療的利用); 疾病の発生; *情報サービス; 予防接種; 電話; 年齢分布		ヒト; 小児(6～12); 青年期(13～18); 成人(19～44); 中年(45～64); 高齢者(65～79); 男; 女	10.11150/kansenshogakuzasshi1970.81.379	感染症学雑誌(0387-5911)81巻4号 Page379-386(2007.07)
2007344935	0	1	0	0					中高年女性の加齢に伴う「獲得」に関する語りの分析 生き方の違いによる比較から	異なる生き方をしてきた中高年女性12名を対象に、「年齢を重ねて得たもの」について半構成的インタビューを行い、語られた内容を質的に分析した。対象者の内訳は、独身で仕事を継続してきた人4名、結婚・子育てをしながら仕事を継続してきた人4名、専業主婦として子育てしてきた人4名であった。分析の結果、独身で仕事を継続してきた群では<思いやりの心><冷静な心><柔軟な心><感謝する心><自律する心><耐える力><判断する力><他者から学ぶ力>という概念が抽出された。専業主婦として子育てしてきた群では<自分を知る><誰かのために存在する><血縁のつながり><自律する力><耐える力><感謝する心><考え方の広がり>が抽出された。専業主婦として子育てしてきた群では<感謝する心><思いやりの心><信頼できる友><血縁のつながり><親としての役割><耐える力><他者から学ぶ力><関係を築く力><楽に生きる>が抽…	中澤 明美(共立女子学園共立女子短期大学 看護学科), 長田 久雄	ヒューマン・ケア研究(1881-2945)8巻 Page16-27(2007.09)	原著論文	育児; *加齢; 感情; 心理的適応; *ライフスタイル; 独身者; 人間関係; 就労女性; *語り; 半構成的面接; グラウンデッド・セオリー・アプローチ		ヒト; 中年(45～64); 高齢者(65～79); 女		ヒューマン・ケア研究(1881-2945)8巻 Page16-27(2007.09)
2007346966	0	0	1	0					整形外科女性医師のキャリアデザイン キャリア形成上の障壁 改善を望むこと	整形外科女性医師の就業状況、家庭状況意識など、現状を調査した。女性医師23例を対象としてアンケート形式による調査を行った。整形外科の志望理由は、94.4%が「整形外科に対する興味」とした。配偶者なし11例、配偶者あり12例で、子供のいる者は6例であった。現在就業中の者の1週間の平均就業時間は、配偶者のない者では63.8時間、配偶者あり・子供なし45時間、配偶者・子供ともある者では40.8時間であった。1ヵ月の平均当直回数は、配偶者のないもの3.2回、配偶者あり・子供なし3.2回、配偶者・子供ともにあり0.9回であった。勤務体制などに関する要望は、「時差勤務(減給可)や復職の保証」、「保育所の整備(病児保育、時間超過可能なもの)」、「妊娠・育児中の専門医資格延長」、「産休、育休中の代診医の確保」、「育児中の当直免除」、「休職後の再教育制度の整備」であった。	奥山 訓子(慶応義塾大学 医学部整形外科学教室)	日本整形外科学会雑誌(0021-5325)81巻9号 Page681-685(2007.09)	原著論文	質問紙法; 育児; *労働衛生; 整形外科; *女性医師; 職歴の移動	家庭環境; 労働基準法; 労働時間	ヒト; 女		日本整形外科学会雑誌(0021-5325)81巻9号 Page681-685(2007.09)
2007347132	0	1	0	1					サプリメント摂取による労働者ストレスマネジメントの試み	サプリメントの摂取習慣が労働者の仕事ストレスを軽減するか否かを明らかにすることを目的とした。対象は、事務系労働者29名(男性17名と女性12名、平均年齢は41.7±11.3歳)。サプリメントとしてのクロレラ・ブルガリスCK-5を6週間摂取した前後で、質問紙指標および血液・唾液の客観的指標を用いて検討した。その結果、職業性ストレス簡易調査票から求めた労働ストレス要因は増加したが、ストレス反応は、不安感のみ増大したほかは変化が見られなかった。ストレスの客観的指標としての血清cortisolは有意に低下した。更に、急性ストレスへのサプリメント摂取の影響を調べるため、暗算負荷前後の生体が受ける気分の変化をPOMS短縮版により検討した結果、サプリメント摂取前に比べて、摂取後には気分の悪化は弱められた。以上から、サプリメントを積極的に摂取することで健康意識への動機づけにつながり、食生活を含めた健康習…	豊増 功次(久留米大学健康スポーツ科学センター), 田中 邦明, 加藤 忠彦	久留米医学会雑誌(0368-5810)70巻8号 Page260-266(2007.08)	原著論文	*クロレラ属; Hydrocortisone(血液); Interleukin-6(血液); NK細胞; 血圧; 労働衛生; 身長; 心拍数; 生活の質; 体重; インタビュー; 臨床試験; 健康状態; パイロットプロジェクト; 栄養補助食品; Chromogranin A; *職業性ストレス(診断)	SF-36; 感情プロフィール検査; 計算; 実態調査	ヒト; 成人(19～44); 中年(45～64); 男; 女		久留米医学会雑誌(0368-5810)70巻8号 Page260-266(2007.08)
2008006229	0	0	1	0					福島県立医科大学における女性医師のワーク・ライフ・バランスに関する現状	第3回福島県立医科大学光翔祭の女性医師部門の活動として、福島県立医科大学に勤務する女性医師のワーク・ライフ・バランスに関する調査を行った。教員、診療医、後期研修医、大学院生82名を対象に自記式アンケートを配布した。回答者数は57人(回答率70%)で、年齢は中央値32歳、卒後年数は中央値7年、既婚者は30人(52%)で、そのうち子供がいる割合は32%(18人)であった。産休・育休等に関する就業規則の認知度は低く、産前産後休暇を取得しなかった医師が3人おり、育児休業の取得率も47%と低かった。子どもがいる女性医師の44%が当直をしておらず、子どもが病気の時の保育者は78%が自分自身と回答した。子どもの有無による2群比較では、一日当たりの勤務時間が10時間未満である割合が、子どもなし群で有意に低かった(子どもあり67%、子どもなし18%)。また、キャリア達成度の自己評価は2群間に有意な差は見ら…	法井 薫(福島県立医科大学 医学部), 奥山 亜由美, 新井 佑望, 森谷 薫, 橋本 陽, 赤羽 朋博, 岡野 翼, 渋谷 綾子, 西山 直樹, 野寺 穣, 長谷川 哲也, 後藤 あや, 藤野 美都子	福島医学雑誌(0016-2582)57巻2号 Page107-113(2007.06)	原著論文/比較研究	質問紙法; 育児; 職務満足度; 医科大学; 偏見; *女性医師; 社会的支援; 出産		ヒト; 成人(19～44); 中年(45～64); 女		福島医学雑誌(0016-2582)57巻2号 Page107-113(2007.06)
2008018358	0	0	1	0					諏訪赤十字病院職員の喫煙状況 諏訪赤十字病院職員と喫煙	近年禁煙への社会的取り組みが定着し,国民的な運動が推進されるようになった.しかし,看護師の喫煙率は一般女性の約2倍(平成10年度厚生労働省調査)と高率である.過去に病院全職員を対象にした喫煙の実態調査は行なわれておらず,我々は看護師だけでなく,他の病院職員もどのような喫煙状況にあるか疑問を持った.諏訪赤十字病院でも2003年11月17日に館内全面禁煙となった.そこで我々は諏訪赤十字病院全職員を対象に,館内全面禁煙施行前後での喫煙状況の変化を明らかにするために調査を行った.その結果,次のようなことが明らかになった.館内全面禁煙施行により喫煙者・非喫煙者共に,「いいこと」だと感じており,26%の人が喫煙をやめ,その中でも特に医師の喫煙率が低下した.それ以外の職域にも同様の変化が見られ,館内全面禁煙施行は大きく医療従事者に変化をもたらしていた.現在,喫煙者の多くは喫煙をやめたいと考えている.し…	羽毛田 麻未(諏訪赤十字看護専門学校), 堀 英理子, 北村 あすか, 小松 加苗, 小口 晴恵, 関 陽子, 芳野 千晃	諏訪赤十字医学雑誌(1881-6444)1巻 Page19-23(2006.12)	原著論文	質問紙法; *タバコ喫煙; 禁煙; *病院職員; 保健医療施設環境	実態調査	ヒト; 看護		諏訪赤十字医学雑誌(1881-6444)1巻 Page19-23(2006.12)
2008020883	0	1	0	0					メタボリックシンドロームの食事の多様性とバランスの実態 その評価方法に関する研究	目的:食事の多様性とバランスを評価する簡便な評価方法を提案し,その方法を用いてメタボリックシンドローム(MS)の食事の多様性とバランスを評価し,提案した方法の有用性を明らかにすることを目的とした.方法:厚生労働省のヘルスアップモデル事業参加者491人を研究対象とした.郵送法にて食物摂取頻度調査とその他の生活習慣調査を行った.身体計測ならびに血圧,血液検査は早朝空腹時に行った.日本のMS診断基準を用い,ウエスト周囲径に該当かつ項目基準の高脂血症,高血圧,高血糖のうち2つ以上に該当するものをMS群,ウエスト周囲径に該当かつ項目基準の1つに該当するものを一部該当群,どちらも該当しないものを非該当群とした.食事の多様性は「食事バランスガイド」の料理区分別食品群を使用し,摂取した食品群の種類を得点化した.得点が高いほど多様性があることとなる.食事のバランスは料理区分の目安量を用い,摂取量が目安量を…	近藤 香奈恵(東京大学 大学院医学系研究科健康増進科学分野), 李 廷秀, 川久 保清, 中出 麻紀子, 森 克美, 赤林 朗	肥満研究(1343-229X)13巻2号 Page143-153(2007.08)	原著論文/比較研究	Triglycerides(血液); 飲酒; タバコ喫煙; 血圧; Glycated Hemoglobin A; 血糖; 血糖降下剤(治療的利用); 降圧剤(治療的利用); 脂質低下剤(治療的利用); 食事; *食事調査; *食品分析; 身体運動; 身長; 性因子; 体重増加; 閉経; BMI; *メタボリックシンドローム(診断,薬物療法); 体脂肪率; ウエスト-ヒップ比; *自己報告式質問調査	空腹時血糖値; *食物摂取頻度調査; 鶴岡市	ヒト; 中年(45～64); 高齢者(65～79); 男; 女		肥満研究(1343-229X)13巻2号 Page143-153(2007.08)
2008021468	0	0	1	0					ドック女性受診者での食塩嗜好の有無と食塩摂取量との関連について	著者らの人間ドック女性受診者271名を対象に、アンケート結果より食塩嗜好群66名と非嗜好群205名に分け、それぞれの群での一日食塩摂取量をスポット尿法を用いて算出し、比較検討した。その結果、1)一日食塩摂取量は食塩嗜好群で13.3±3.1g、非嗜好群で12.2±3.1gと有意差が認められた。2)厚生労働省が定めた一日食塩摂取量10g以下のものの割合は、食塩嗜好群で12%、非嗜好群では24%と有意差が認められたが、いずれの群も食塩制限厳守者の割合は20%前後と低値であった。以上、これらのことより、人間ドックでの食塩嗜好アンケートは個人の食塩摂取量を評価する方法としては前回の男性データと同様に女性でも有用性は見出せなかった。また、食塩摂取量を正確に調べるためには、今回用いたスポット尿法などによる科学的、定量的な評価法を利用することが勧められると考えられた。	橋本 朋子(岩手県立中央病院 総合内科), 大和田 雅彦, 菅原 隆, 川村 実, 菅原 京子, 山信田 田鶴子	岩手県立病院医学会雑誌(0385-9320)47巻1号 Page19-22(2007.06)	原著論文/比較研究	Sodium(尿); 質問紙法; 検尿; *食塩; 食事調査; *食物の嗜好; *人間ドック		ヒト; 成人(19～44); 中年(45～64); 女		岩手県立病院医学会雑誌(0385-9320)47巻1号 Page19-22(2007.06)
2008027901	0	0	1	0					0～3歳児を持つ就業母親のパートナーへ望む内容と育児休業制度への思い	0～3歳児をもつ就業母親のパートナー・夫(パートナー)へ望む内容と育児休業制度への思いを明らかにすることを目的に自由記述によるアンケート調査を実施し、119名(平均年齢32.7±4.58歳)より有効回答を得た。その結果、パートナーへ望む内容として、「家事・育児を分担してほしい」「私への理解と評価をしてほしい」などのサブカテゴリーよりなる【私への直接的サポート】、「積極的な子どもへの関わり」「子どもの遊び相手」などよりなる【子どもにしてほしいこと】、「二人で一緒に子育てをする」などよりなる【夫婦で子育て】の3つのカテゴリーが抽出された。また、育児休業制度への思いとして、「取りにくい職場環境がある」などのサブカテゴリーよりなる【職場環境への思い】、「期間を延長してほしい」「育児に専念できる制度である」などよりなる【制度内容への思い】、「ゆとりある育児ができる」などからなる【育児休業中の子育て…	佐々木 睦子(香川大学 医学部看護学科), 内藤 直子, 徳毛 有希子, 大広 静江, 稲田 真理子, 吉田 智華, 和田 真由子	香川母性衛生学会誌(1346-8243)7巻1号 Page20-26(2007.09)	原著論文	質問紙法; *育児; *労働衛生; *母; 育児休業; 就労女性; 夫婦関係		ヒト; 女		香川母性衛生学会誌(1346-8243)7巻1号 Page20-26(2007.09)
2008042073	0	1	0	0					心身症症状と喪失体験 治療終結についての考察	不眠と円形脱毛症を主訴とするクライエント(50代女性)との短期面接過程を報告し、心身症症状の意味について喪失体験という観点から考察した。クライエントは面接当初から身体症状の発現とその由来・推移について語った。気を遣いすぎること、感情を抑える傾向があり、妹との別れが身体症状の増悪のきっかけとなっていた。面接者は対象喪失によって生じた悲哀が否認され喪の仕事が妨げられた結果、身体症状が発現していると理解し、この理解に基づいて支持的介入を行ってクライエントの感情の言語化を促した。その結果、円形脱毛は比較的早期に改善し、クライエントは「休憩したい」と申し出て面接は終了となった。治療終結にはクライエントの抵抗としての否定的な側面とともに、強いられた喪失体験ではないクライエント自ら終わりをつくる試みとしての肯定的な側面があると考察された。	宅野 智子(藤田保健衛生大学病院 臨床心理室)	心理臨床学研究(0289-1921)25巻3号 Page305-315(2007.08)	原著論文	怒り; 逆転移(心理学); 罪悪感; 死別; *心身症(精神療法); 性格; 医療従事者-患者関係; 対象愛着性; *脱毛症-円形(精神療法); *不眠症(精神療法); きょうだい		ヒト; 中年(45～64); 女		心理臨床学研究(0289-1921)25巻3号 Page305-315(2007.08)
2008044633	0	0	1	0					1歳児をもつ母親の育児困難感	目的:1歳児をもつ母親の育児困難感の有無を把握し、母子の属性と育児困難感の関連を明確にする。対象:千葉県内の協力が得られた2市に在住する1歳児をもつ全母親910名。方法:2005年10月に無記名自記式質問紙による郵送調査を実施した。育児困難感がある母親の把握には母子愛育会日本子ども総合研究所が作成した子ども総研式育児支援質問紙1歳児用を使用した。結果:分析対象は有効回答が得られた362名(39.8%)。育児困難感がある母親は21.0%(76名)であった。その内、育児困難感I・IIともにもっとも強いランク5である面接相談が必要とされる母親は4.4%(16名)であった。育児困難感がない母親は79.0%で、その内訳では全くなしが45.0%であった。母の属性7項目との関連では、妊娠中に異常があった母親と関連がみられた(p<0.05)。子どもの属性7項目との有意な関連はなかった。結論:育児困難感が…	山口 忍(順天堂大学 医療看護学部), 丸井 英二, 斉藤 進, 荒賀 直子	順天堂医学(0022-6769)53巻3号 Page468-476(2007.09)	原著論文/比較研究	質問紙法; *育児; 家族特性; 産褥障害; 出生体重; 新生児疾患; *心理的ストレス; 妊娠合併症; *母; 出生時損傷; 母性看護; 就労女性; 性別分布; 年齢分布		ヒト; 青年期(13～18); 成人(19～44); 中年(45～64); 女; 看護	10.14789/pjmj.53.468	順天堂医学(0022-6769)53巻3号 Page468-476(2007.09)
2008045365	0	0	0	0	Work and balance	0	workstyle	workstyle	地域医療従事(女性)医師支援システム案 育児対応雇用&短期診療科間交換研修システム	自治医科大学卒の女性医師261名を対象に行ったアンケート調査結果(有効回答147名を解析)から地域医療に従事する女性医師の問題点について検討した。その結果、地域勤務修了後52名・地域勤務中95名で、85名が既婚者であり、育児経験者は57名であったが、育児経験中に希望通り産休と育休が取れたのは32名(56%)であった。仕事と育児に関しては育児未経験者では「育児と仕事のバランスをとる」84%・「仕事優先」3%であったが、育児経験者では「育児と仕事のバランスをとる」64%・「仕事優先」18%であった。女性が仕事をする上での問題とスキル(手技)に関する問題については義務年限有+育児有(A群)・義務年限有+育児無(B群)・義務年限無+育児有(C群)・義務年限無+育児無(D群)の4群に分けて検討した。その結果、女性が仕事をする上での問題では「男性とは異なる体力や体調の変化に関する意見」「男性社会に関…	佐藤 正章(自治医科大学 麻酔科学集中治療医学講座), 伊藤 潤, 河合 皓太, 佐藤 悠, 手塚 裕之, 橋本 恭史, 本部 美佳, 若木 富貴	地域医学(0914-4277)21巻11号 Page984-988(2007.11)	原著論文	質問紙法; *育児; 育児休業; *女性医師; *医師臨床研修; 婚姻の状態; *社会的支援; *地域保健医療サービス		ヒト; 女		地域医学(0914-4277)21巻11号 Page984-988(2007.11)
[truncated: 1,810 more rows]
